# Supplementary material for: A novel deep learning-driven framework for improving lncRNA comprehensive annotation with LncADeep 2.0
Source: Bioinformatics. 2026 Apr 1;42(4):btag162. doi: 10.1093/bioinformatics/btag162 (PMC13090826; doi:10.1093/bioinformatics/btag162)
Supplement: btag162_Supplementary_Data [file btag162_supplementary_data.zip]

Archive with 2 entries (2 files):
- Supplementary materials.pdf
- supplementary tables.xlsx
