# Supplementary material for: A novel deep learning-driven framework for improving lncRNA comprehensive annotation with LncADeep 2.0
Source: Bioinformatics. 2026 Apr 1;42(4):btag162. doi: 10.1093/bioinformatics/btag162 (PMC13090826; doi:10.1093/bioinformatics/btag162)
Supplement: btag162_Supplementary_Data [file btag162_supplementary_data.zip › supplementary tables.xlsx]

## Sheet: Overview
Supplementary tables
	Supplementary tables for study:
	A novel deep learning-driven framework for improving lncRNA comprehensive annotation with LncADeep 2.0
	The following sheets contain the following tables:
		Table S1. The parameters of CD-HIT.
		Table S2. Ablation experiment on novel feature combinations.
		Table S3. 5-fold test for negative transfer evaluation.
		Table S4. The role and mechanism of "BRCA-unrelated" lncRNAs with more than 18 functional related proteins in BRCA predicted results.
		Table S5. The mechanism of “cancer-unrelated” lncRNAs that can significantly affect patients’ prognosis in the survival analyses.
		Table S6. Tissue- and cell-type-specific functional annotation for lncRNAs.
		Table S7. Five-fold cross validation on the mouse transcripts from GENCODE M38.
		Table S8. Functional annotations of representative mouse lncRNAs.

## Sheet: Table S1
Supplementary Table S1. The parameters of CD-HIT.
Option	Value
-c	0.95
-n	10
-M	16000
-T	8
-s	0.95
-S	10
-aL	0.9
-aS	0.9

## Sheet: Table S2
Supplementary Table S2. Ablation experiment on novel feature combinations (a. ORF integrity, b. Instability index, c. pI, d. GRAVY, e. Mw, f. pI_Mw)
combinations of features	Precision (%)	Recall (%)	F1 (%)	AUC
a, c, d, e, f	89.48	93.61	91.49	0.9786
a, d, e, f	89.33	93.74	91.48	0.9786
a, b, c, e, f	89.31	93.69	91.44	0.9786
c, e, f	89.94	93	91.44	0.9784
a, c, d, f	89.21	93.74	91.4	0.9789
a, b, f	89.03	93.91	91.39	0.9787
c, f	89.19	93.68	91.38	0.9784
d, f	89.22	93.63	91.37	0.9783
a, b, c, d, f	88.51	94.4	91.36	0.9786
e, f	89.65	93.13	91.35	0.978
a, b	89.21	93.6	91.34	0.9783
a, f	88.51	94.34	91.33	0.9785
b, d, e, f	89.59	93.12	91.31	0.9782
a, c, d, e	89.01	93.74	91.29	0.9785
b, c, f	88.97	93.74	91.29	0.9784
a, e, f	88.54	94.22	91.28	0.9786
b, f	89.12	93.54	91.27	0.9782
b, d, f	88.62	94.09	91.27	0.9782
a, c, f	88.46	94.28	91.26	0.9787
f	89.4	93.2	91.24	0.978
d, e, f	88.88	93.74	91.24	0.9781
a, b, c, d, e	88.94	93.73	91.24	0.9788
a, b, e	88.6	94.03	91.22	0.9784
a, b, d	88.81	93.82	91.22	0.9783
b, d, e	88.43	94.19	91.22	0.978
a, c	88.5	94.1	91.2	0.9781
a, b, d, f	88.26	94.33	91.19	0.9785
a, b, d, e	88.23	94.35	91.18	0.9785
a, c, e, f	88.47	94.1	91.18	0.9788
a, c, d	88.52	94.03	91.18	0.9786
c, d, e, f	88.65	93.85	91.17	0.9784
b, e, f	88.85	93.65	91.16	0.9783
a, b, c, f	88.53	93.99	91.15	0.9788
b, c, d, f	88.24	94.25	91.14	0.9783
b, c, d	88.41	94.04	91.14	0.978
b, d	88.75	93.67	91.13	0.978
a, b, d, e, f	88.49	94.01	91.13	0.9787
b, c, e, f	88.14	94.34	91.13	0.9783
a, d, f	87.88	94.62	91.12	0.9787
a, c, e	88.1	94.36	91.1	0.9786
a	88	94.45	91.1	0.9783
a, b, e, f	87.9	94.55	91.1	0.9787
a, e	88.14	94.24	91.08	0.9785
c	88.4	93.91	91.05	0.9779
b, c, d, e	88.19	94.12	91.05	0.978
b	87.96	94.34	91.04	0.9779
c, d	88.09	94.22	91.04	0.9783
a, d, e	87.61	94.74	91.02	0.9785
d	88.16	94.06	91	0.978
b, c, d, e, f	87.81	94.46	91	0.9781
b, e	88.4	93.81	91	0.9778
c, d, f	87.91	94.34	91	0.978
a, b, c	87.39	94.85	90.97	0.9783
c, e	87.71	94.48	90.96	0.9782
a, d	87.42	94.81	90.95	0.9784
a, b, c, d	87.59	94.56	90.91	0.9781
e	87.7	94.39	90.9	0.978
c, d, e	87.44	94.65	90.9	0.978
a, b, c, e	86.96	95.07	90.82	0.9785
b, c	87.26	94.69	90.82	0.9778
b, c, e	86.89	95.03	90.77	0.9782
d, e	86.97	94.81	90.7	0.9781

## Sheet: Table S3
Supplementary Table S3. 5-fold test for negative transfer evaluation.
	Recall		Precision		F1
	Pre-trained	Nonpre-trained	Pre-trained	Nonpre-trained	Pre-trained	Nonpre-trained
Fold1	1	0.636	0.739	0.175	0.85	0.275
Fold2	0.923	0.564	0.588	0.153	0.718	0.21
Fold3	0.912	0.544	0.568	0.147	0.699	0.231
Fold4	0.904	0.553	0.565	0.149	0.696	0.235
Fold5	0.9	0.555	0.574	0.155	0.701	0.242
mean	0.928	0.57	0.607	0.156	0.733	0.245

## Sheet: Table S4
Supplementary Table S4. The role and mechanism of "BRCA-unrelated" lncRNAs with more than 18 functional related proteins in BRCA predicted results.
ensembl_id	gene names	no_marker	Lnc2Cancer	PMID	description
ENSG00000196204	RNF216P1	29	0
ENSG00000203930	LINC00632	33	0	30914706	Long intergenic non-protein coding RNA 632 (LINC00632) is implicated in several major cancers. For instance, LINC00632 expression was up-regulated in breast cancer cells with a log2-fold change of 5.2 compared with that in normal cells.
ENSG00000206573	THUMPD3-AS1	34	0
ENSG00000213599	SLX1A-SULT1A3	27	0
ENSG00000223546	LINC00630	28	0	32814092	LINC00630 is associated to DE miRNA hsa-miR-3613-3p in breast cancer.
ENSG00000225733	FGD5-AS1	29	0	35475392 33880593	lncRNA FGD5-AS1 promotes breast cancer progression by regulating the hsa-miR-195-5p/NUAK2 axis.
ENSG00000228315	GUSBP11	33	0	35717570	GUSBP11 inhibited the progression of triple negative breast cancer via targeting the miR-579-3p/SPNS2 axis.
ENSG00000231365	WARS2-AS1	29	0	32190687	WARS2-AS1 is one of the DElncRNAs in breast cancer compared to normal tissue.
ENSG00000232712	KIZ-AS1	29	0
ENSG00000234072	GTF3C2-AS2	27	0
ENSG00000235609	AF127936.7	28	0	32814092	AF127936.7 is associated to DE miRNA hsa-miR-3613-3p in breast cancer.
ENSG00000244332	RP11-119K6.6	30	0
ENSG00000247151	CSTF3-DT	30	0	33781093 25599403	Co-expression analysis also identified six lncRNAs (LINC00698, ST7-AS1, CSTF3-AS1, LINC00504, KCNJ2-AS1 and PLCH1-AS1) that were previously identified as cancer- or lineage-associated lncRNAs in a large cohort of cancer patient datasets from The Cancer Genome Atlas, ENCODE and Gene Expression Omnibus databases.
ENSG00000247240	UBL7-DT	27	0	33805687	Anacardic acid has therapeutic effects on breast cancer by targeting lncRNA UBL7-DT.
ENSG00000249007	RP11-510N19.5	26	0	28832682	RP11-510N19.5 is one of the differentially expressed genes between Luminal B and Luminal A tumors classified by St. Gallen 2013 surrogates.
ENSG00000250988	SNHG21	29	0
ENSG00000253500	AF121898.3	26	0
ENSG00000255468	B4GAT1-DT	33	0	39341862	B4GAT1-DT is the target gene of Loci with candidate risk rSNPs.
ENSG00000257354	MIRLET7IHG	32	0	36387211	Ten pyroptosis-related lncRNAs (including RP11-631N16.2) were identified as independent predictors for overall survival in breast cancer patients.
ENSG00000257622	RP11-44N21.4	34	0	35672711	RP11-44N21.4 is a DEG observed from three TNBC cell lines.
ENSG00000258210	RP11-478C19.2	27	0
ENSG00000258924	CTB-96E2.3	33	0
ENSG00000259605	AC074212.5	26	0
ENSG00000259663	ISL1-DT	32	0
ENSG00000259768	RP5-991G20.1	29	0
ENSG00000259976	RP11-553L6.5	27	0	36040381	Only RP11-553L6.5 was highly elevated and showed prognostic significance in BC when compared to normal controls
ENSG00000260280	SLX1B-SULT1A4	29	0
ENSG00000260565	ERVK13-1	31	0	38408442	Oncogenic roles may be inferred for ERVK13-1, ERVV-1, and ERVMER34-1.
ENSG00000260630	SNAI3-AS1	31	0
ENSG00000261487	AC135048.13	30	0
ENSG00000263126	CTC-479C5.10	32	0
ENSG00000263798	RP11-6N17.9	31	0
ENSG00000264215	RP11-283C24.1	28	0
ENSG00000271936	RP11-443B20.1	34	0	38617506	he prognostic model constructed in this study was based on 10 prognostic lncRNA pairs, consisting of 12 lncRNAs (CTC-297N7.9, CTD-2510F5.4, RP11-432J22.2, LINC00942, RP11-92C4.6, RP11-150O12.3, RP11-187E13.1, RP11-443B20.1, RP11-519G16.5, RP11-536K7.3, RP11-540A21.2, and RP3-439F8.1). Notably, several lncRNAs included in our model have been previously shown to be association with various cancers,…
ENSG00000273142	RP11-458F8.4	33	0	32814092	RP11-458F8.4 is associated to DE miRNA hsa-miR-3202 in breast cancer.
ENSG00000273184	RP11-212P7.3	26	0
ENSG00000274272	ENSG00000274272	30	0
ENSG00000274874	ENSG00000274874	28	0
ENSG00000276744	ENSG00000276744	26	0
ENSG00000280299	ENSG00000280299	34	0
ENSG00000280383	ENSG00000280383	32	0
ENSG00000281398	SNHG4	31	0	32848414 34786048	Some SNHGs played similar roles in different tumors. For example, SNHG1, SNHG3, SNHG4, SNHG6, SNHG7, SNHG12, SNHG14, SNHG16, SNHG17, SNHG20 and SNHG22 promotes tumor growth as oncogenes. Studies showed that SNHG1 of the SNHG family could promote the immune escape of breast cancer cells. Another member of the SNHG family in this study, lncRNA SNHG4, may also be correlated to the immune escape of c…
ENSG00000282907	ENSG00000282907	33	0
ENSG00000284697	ENSG00000284697	28	0
ENSG00000286161	ENSG00000286161	26	0

## Sheet: Table S5
Supplementary table 5. The mechanism of “cancer-unrelated” lncRNAs that can significantly affect patients’ prognosis in the survival analyses.
Tumor	ID	lncRNA	PMID or doi	description
BLCA	ENSG00000203930	LINC00632	33649838	LINC00632, the host gene of circRNA circCdr1as (CiRS-7), can reduce tumor growth and increase cisplatin chemosensitivity.
BRCA	ENSG00000196167	COLCA1	10.21203/rs.3.rs-5118033/v2	Reduced expression of BEX1 could contribute to a more aggressive tumor phenotype by disrupting normal vascular responses, ultimately promoting tumor growth and metastasis. BEX1 interacts with the lncRNAs GAS6-AS1 and COLCA1 and is further suppressed by the miRNA miR-3616-3p.
KIRP	ENSG00000206573	THUMPD3-AS1	38796629	Among them, AL137127.1, THUMPD3-AS1, NNT-AS1, HCG11, SNHG5, AC016831.1, MALAT1, AC073857.1, ARHGAP27P1-BPTFP1-KPNA2P3, and AC005261.1 were significantly associated with a poor prognosis in patients with ccRCC.
KIRP	ENSG00000281398	SNHG4	33088220	Long noncoding RNA SNHG4 promotes renal cell carcinoma tumorigenesis and invasion by acting as ceRNA to sponge miR-204-5p and upregulate RUNX2.
KIRC	ENSG00000196204	RNF216P1	30337839	RNF216P1 were significantly related to prognosis of renal cell carcinoma.
COAD	ENSG00000258441	LINC00641	33577029	LINC00641 induces the malignant progression of colorectal carcinoma through the miRNA-424-5p/PLSCR4 feedback loop.
STAD	ENSG00000196167	COLCA1	37258567	We identified the OSRLs signature (DIP2A-IT1, DUXAP8, TP53TG1, SNHG5, AC091057.1, AL355001.1, ARRDC1-AS1, and COLCA1) from 185 oxidative stress-related genes in The Cancer Genome Atlas (TCGA) cohort via random survival forest and Cox analyses, and the results were subsequently validated in the Gene Expression Omnibus (GEO) dataset.
STAD	ENSG00000206573	THUMPD3-AS1	36017917	THUMPD3-AS1 is correlated with gastric cancer and regulates cell function through miR-1252-3p and CXCL17.
STAD	ENSG00000228315	GUSBP11	30603909	A two-stage validation revealed that plasma levels of three lncRNAs (FAM49B-AS, GUSBP11, and CTDHUT) were significantly higher in GC plasma as compared with healthy controls (P < 0.05), and the combined area under curve of these lncRNAs was 0.818 (95% CI 0.772-0.864).
STAD	ENSG00000236017	ASMTL-AS1	34986743	LncRNA ASMTL-AS1/microRNA-1270 differentiate prognostic groups in gastric cancer and influence cell proliferation, migration and invasion.
STAD	ENSG00000281398	SNHG4	33236157	lncRNA SNHG4 promotes cell proliferation, migration, invasion and the epithelial-mesenchymal transition process via sponging miR-204-5p in gastric cancer.
LIHC	ENSG00000206573	THUMPD3-AS1	34588321	Interestingly, knockdown of two selected putative eRNAs, THUMPD3-AS1 and LINC01572, led to downregulation of their target mRNAs and to a reduction in the proliferation and migration of HCC cells.
LIHC	ENSG00000225733	FGD5-AS1	34783233	LncRNA FGD5-AS1 functions as an oncogene to upregulate GTPBP4 expression by sponging miR-873-5p in hepatocellular carcinoma.
			35366388	LncRNA FGD5-AS1 enhances the proliferation and stemness of hepatocellular carcinoma cells through targeting miR-223 and regulating the expression of ECT2 and FAT1.
LIHC	ENSG00000247151	CSTF3-DT	36430946	BDE-47 induced the expression of SNHG17 and LINC01348, respectively, an oncogene and a tumor suppressor in hepatocellular carcinoma (HCC). Under BDE-47 treatment, lncRNA CSTF-DT is a differentially expressed gene.
LIHC	ENSG00000250988	SNHG21	35581934	Seventeen differentially expressed lncRNAs were identified (AL139384.1, AL928654.1, MKLN1-AS, AC145207.8, LINC00205, ZFPM2-AS1, LINC00942, POLH-AS1, AC090772.3, AL603839.3, AC012073.1, AC099850.1, AC026401.3, AP001469.3, AL031985.3, SNHG10, SNHG21) to establish the risk-score model.
LIHC	ENSG00000272994	C2orf49-DT	36158075	METTL3 is related to the poor prognosis of HCC patients and promotes the proliferation, migration, and colony formation of HCC cells. lncRNA C2orf49-DT is highly related to METTL3.
LUAD	ENSG00000196167	COLCA1	37670938	An eight-lncRNA signature (TSPOAP1-AS1, AC107464.3, AC006449.7, LINC00324, COLCA1, HAGLR, MIR4435-2HG, and NKILA) was built and demonstrated owning prognostic power by applied to the validation cohort.
LUAD	ENSG00000197989	SNHG12	34002487	LncRNA SNHG12 regulates the miR-101-3p/CUL4B axis to mediate the proliferation, migration and invasion of non-small cell lung cancer.
LUAD	ENSG00000223546	LINC00630	28473661	Screening from the microarray of six paired NSCLCs and adjacent non-tumor tissues, linc00630 showed a significantly higher RNA levels in NSCLCs. With the higher level confirmed in a separate cohort 90 NSCLCs patients, overexpressed of linc00630 also positive associated with tumor size, TNM tumor stage, lymph node status positive and overall patient outcomes. Linc00630 overexpression increased cel…
LUAD	ENSG00000234456	MAGI2-AS3	32138716	LncRNA MAGI2-AS3 is downregulated in non-small cell lung cancer and may be a sponge of miR-25.
LUAD	ENSG00000281649	EBLN3P	37759607	In this study, we identified LNC EBLN3P as a regulator of lung cancer cell proliferation and radiosensitivity.
LUAD	ENSG00000285410	GABPB1-IT1	31289561	Identification of a novel lncRNA GABPB1-IT1 that is downregulated and predicts a poor prognosis in non-small cell lung cancer. The current study identified that the expression of GABPB1-IT1 was significantly downregulated in NSCLC samples compared with normal samples. Furthermore, the expression levels of GABPB1-IT1 were lower in high grade NSCLC samples compared with low grade NSCLC samples.
LUAD	ENSG00000206573	THUMPD3-AS1	31819483	THUMPD3-AS1 is correlated with non-small cell lung cancer and regulates self-renewal through miR-543 and ONECUT2.
LUSC
LUSC	ENSG00000228315	GUSBP11	37917908	The lncRNA GUSB pseudogene 11 (GUSBP11) promotes the tumor growth and metastasis in lung adenocarcinoma.
LUSC	ENSG00000245694	CRNDE	35611803	Long noncoding RNA CRNDE promotes non-small cell lung cancer progression via sponging microRNA-338-3p.
LUSC	ENSG00000258441	LINC00641	31898160	KEGG pathway enrichment analyses most partly associated with metabolism pathway and cytokine-cytokine receptor interaction. Finally, the dysregulated lncRNA-miRNA-ceRNA network was constructed based on correlation analyses and a total of 62 dysregulated lncRNAs, 28 DEmRNAs and 18 DEmiRNAs were involved. The most significant lncRNAs included DElncRNAs, LINC00641 and AC004947.2, miRNAs included miR…
LUSC	ENSG00000281207	SLFNL1-AS1	36281357	SLFNL1-AS1 is a cuproptosis-relevant lncRNA in lung cancer.
PRAD	ENSG00000247556	OIP5-AS1	34051661	LncRNA OIP5-AS1 inhibits ferroptosis in prostate cancer with long-term cadmium exposure through miR-128-3p/SLC7A11 signaling.

## Sheet: S6.GO_of_spleen_related_lncRNAs
ID	Description	GeneRatio	BgRatio	pvalue	p.adjust	qvalue	geneID	Count	lncRNA
GO:0045653	negative regulation of megakaryocyte differentiation	14/610	20/18888	3.76082422813211e-17	2.07848219008101e-14	1.49839154773474e-14	H4C9/H4C1/H4C4/H4C6/H4C12/H4C11/H4C3/H4C8/H4C2/H4C5/H4C13/H4C14/H4C16/H4C15	14	ENSG00000185168
GO:1903131	mononuclear cell differentiation	53/610	484/18888	6.70265242018475e-15	2.61482299121561e-12	1.8850431760049e-12	TP53/ADA/BCL2/BCL6/PRDM1/BMP4/IL1B/LFNG/PBX1/MED1/RARA/SHB/SP3/EOMES/MERTK/CYP26B1/ACTB/TGFB1/HHEX/MYC/SMARCC2/SMARCD3/IFI16/IRF7/PPARG/SOX12/HLA-DRA/BRAF/ZFP36L1/ZFP36L2/CD4/CSF1R/ERBB2/ZC3H12A/RHOH/BTK/JAK3/RIPK3/HMGB3/CTSL/NFAM1/HLX/IRF1/LYL1/RELB/RORA/ANXA1/FZD8/CD8A/TMEM131L/CLEC4E/PREX1/ADGRG3	53	ENSG00000185168
GO:0030219	megakaryocyte differentiation	20/610	66/18888	1.13765206399887e-14	4.19161582691138e-12	3.02176355244611e-12	HMGB2/MED1/SP3/RCOR1/VPS33B/H4C9/H4C1/H4C4/H4C6/H4C12/H4C11/H4C3/H4C8/H4C2/H4C5/H4C13/H4C14/H4C16/H4C15/FLI1	20	ENSG00000185168
GO:0045652	regulation of megakaryocyte differentiation	16/610	38/18888	1.32706036360731e-14	4.63213912181247e-12	3.33933970720466e-12	HMGB2/RCOR1/H4C9/H4C1/H4C4/H4C6/H4C12/H4C11/H4C3/H4C8/H4C2/H4C5/H4C13/H4C14/H4C16/H4C15	16	ENSG00000185168
GO:0045653	negative regulation of megakaryocyte differentiation	14/747	20/18888	6.32348396555823e-16	6.12293918836481e-13	4.66416373700197e-13	H4C9/H4C1/H4C4/H4C6/H4C12/H4C11/H4C3/H4C8/H4C2/H4C5/H4C13/H4C14/H4C16/H4C15	14	ENSG00000213279
GO:0045652	regulation of megakaryocyte differentiation	16/747	38/18888	3.0150189110401e-13	1.13532212105721e-10	8.64834371850975e-11	HMGB2/RCOR1/H4C9/H4C1/H4C4/H4C6/H4C12/H4C11/H4C3/H4C8/H4C2/H4C5/H4C13/H4C14/H4C16/H4C15	16	ENSG00000213279
GO:0045653	negative regulation of megakaryocyte differentiation	14/341	20/18888	1.05317135298046e-20	8.00109322164299e-18	5.44640042541325e-18	H4C9/H4C1/H4C4/H4C6/H4C12/H4C11/H4C3/H4C8/H4C2/H4C5/H4C13/H4C14/H4C16/H4C15	14	ENSG00000232788
GO:0045652	regulation of megakaryocyte differentiation	16/341	38/18888	1.3921016476002e-18	6.30765623256829e-16	4.2936659574835e-16	HMGB2/RCOR1/H4C9/H4C1/H4C4/H4C6/H4C12/H4C11/H4C3/H4C8/H4C2/H4C5/H4C13/H4C14/H4C16/H4C15	16	ENSG00000232788
GO:0045637	regulation of myeloid cell differentiation	29/341	218/18888	4.09764262103822e-17	1.28183902698125e-14	8.72556840479902e-15	CASP8/HMGB2/RARA/TGFB1/MYC/RPTOR/RCOR1/IRF7/TNF/ZFP36/ZFP36L1/CD4/TLR4/HIF1A/H4C9/H4C1/H4C4/H4C6/H4C12/H4C11/H4C3/H4C8/H4C2/H4C5/H4C13/H4C14/H4C16/H4C15/ISG15	29	ENSG00000232788
GO:0030219	megakaryocyte differentiation	18/341	66/18888	8.28420102998836e-17	2.31870426723569e-14	1.57835830150305e-14	HMGB2/SP3/RCOR1/EP300/H4C9/H4C1/H4C4/H4C6/H4C12/H4C11/H4C3/H4C8/H4C2/H4C5/H4C13/H4C14/H4C16/H4C15	18	ENSG00000232788
GO:0045653	negative regulation of megakaryocyte differentiation	14/598	20/18888	2.84940360790645e-17	8.74197026905699e-14	6.97803946715196e-14	H4C9/H4C1/H4C4/H4C6/H4C12/H4C11/H4C3/H4C8/H4C2/H4C5/H4C13/H4C14/H4C16/H4C15	14	ENSG00000235576
GO:0045652	regulation of megakaryocyte differentiation	16/598	38/18888	9.74917845182158e-15	1.99403196601257e-11	1.59168166092371e-11	HMGB2/RCOR1/H4C9/H4C1/H4C4/H4C6/H4C12/H4C11/H4C3/H4C8/H4C2/H4C5/H4C13/H4C14/H4C16/H4C15	16	ENSG00000235576
GO:0030219	megakaryocyte differentiation	18/598	66/18888	1.32042831548125e-12	1.35035802396549e-09	1.07788648279548e-09	HMGB2/RCOR1/SH2B3/VPS33B/H4C9/H4C1/H4C4/H4C6/H4C12/H4C11/H4C3/H4C8/H4C2/H4C5/H4C13/H4C14/H4C16/H4C15	18	ENSG00000235576
GO:0030099	myeloid cell differentiation	44/598	439/18888	1.50554174034642e-11	1.1547505148457e-08	9.21748120767352e-09	BMP4/HMGB2/RB1/SRC/TGFB1/IFNG/TCIRG1/MYC/RPTOR/RCOR1/BMP2/TNF/ZFP36/CBFA2T3/HLA-DRB1/CSF1R/GPR183/TLR4/SH2B3/TRIB1/HIF1A/ANXA2/VPS33B/TYROBP/H4C9/H4C1/H4C4/H4C6/H4C12/H4C11/H4C3/H4C8/H4C2/H4C5/H4C13/H4C14/H4C16/H4C15/EPAS1/HOXA5/RELB/SLC4A1/CASP10/PABPC4	44	ENSG00000235576
GO:0045637	regulation of myeloid cell differentiation	29/598	218/18888	6.51848581749985e-11	3.33311908134826e-08	2.6605714481427e-08	HMGB2/RB1/TGFB1/IFNG/MYC/RPTOR/RCOR1/TNF/ZFP36/HLA-DRB1/TLR4/TRIB1/HIF1A/TYROBP/H4C9/H4C1/H4C4/H4C6/H4C12/H4C11/H4C3/H4C8/H4C2/H4C5/H4C13/H4C14/H4C16/H4C15/HOXA5	29	ENSG00000235576
GO:0045638	negative regulation of myeloid cell differentiation	19/598	97/18888	1.70333977899443e-10	7.46549491707843e-08	5.959127813279e-08	MYC/ZFP36/TLR4/TRIB1/H4C9/H4C1/H4C4/H4C6/H4C12/H4C11/H4C3/H4C8/H4C2/H4C5/H4C13/H4C14/H4C16/H4C15/HOXA5	19	ENSG00000235576
GO:0035457	cellular response to interferon-alpha	2/43	8/18888	0.000140525	0.00535475	0.00445321	TPR/RO60	2	ENSG00000237484
GO:0045087	innate immune response	7/22	986/18888	8.830963086225e-05	0.00596581	0.00463755	NLRX1/PLEKHM2/ISG15/RAB11FIP2/TNIP2/ZC3HAV1/RPL39	7	ENSG00000237772
GO:0032479	regulation of type I interferon production	3/22	124/18888	0.000388214	0.0168596	0.0131059	NLRX1/ISG15/ZC3HAV1	3	ENSG00000237772
GO:0032606	type I interferon production	3/22	124/18888	0.000388214	0.0168596	0.0131059	NLRX1/ISG15/ZC3HAV1	3	ENSG00000237772
GO:0045088	regulation of innate immune response	4/22	440/18888	0.00152296	0.0471854	0.0366798	NLRX1/ISG15/RAB11FIP2/TNIP2	4	ENSG00000237772
GO:0060340	positive regulation of type I interferon-mediated signaling pathway	1/6	20/18888	0.00633728	0.0477886	0.0303918	RBM47	1	ENSG00000240143
GO:0045653	negative regulation of megakaryocyte differentiation	14/257	20/18888	1.88318172174719e-22	4.25128273684428e-19	2.90009985149067e-19	H4C9/H4C1/H4C4/H4C6/H4C12/H4C11/H4C3/H4C8/H4C2/H4C5/H4C13/H4C14/H4C16/H4C15	14	ENSG00000256582
GO:0045652	regulation of megakaryocyte differentiation	16/257	38/18888	1.47001100621592e-20	1.65927492326622e-17	1.13190847478626e-17	HMGB2/RCOR1/H4C9/H4C1/H4C4/H4C6/H4C12/H4C11/H4C3/H4C8/H4C2/H4C5/H4C13/H4C14/H4C16/H4C15	16	ENSG00000256582
GO:0030219	megakaryocyte differentiation	17/257	66/18888	1.53249478899657e-17	7.68801552479945e-15	5.24453772234381e-15	HMGB2/RCOR1/EP300/H4C9/H4C1/H4C4/H4C6/H4C12/H4C11/H4C3/H4C8/H4C2/H4C5/H4C13/H4C14/H4C16/H4C15	17	ENSG00000256582
GO:0045638	negative regulation of myeloid cell differentiation	19/257	97/18888	4.83437806036449e-17	1.81893474521214e-14	1.24082370216022e-14	RARA/MYC/ZFP36/ZFP36L1/TLR4/H4C9/H4C1/H4C4/H4C6/H4C12/H4C11/H4C3/H4C8/H4C2/H4C5/H4C13/H4C14/H4C16/H4C15	19	ENSG00000256582
GO:0045637	regulation of myeloid cell differentiation	25/257	218/18888	2.99088692940727e-16	7.10729183488095e-14	4.84838512767073e-14	CASP8/HMGB2/RARA/TGFB1/MYC/RCOR1/ZFP36/ZFP36L1/CD4/TLR4/H4C9/H4C1/H4C4/H4C6/H4C12/H4C11/H4C3/H4C8/H4C2/H4C5/H4C13/H4C14/H4C16/H4C15/ISG15	25	ENSG00000256582
GO:0045653	negative regulation of megakaryocyte differentiation	14/616	20/18888	4.31161038922341e-17	1.33940176741225e-13	1.13327275177799e-13	H4C9/H4C1/H4C4/H4C6/H4C12/H4C11/H4C3/H4C8/H4C2/H4C5/H4C13/H4C14/H4C16/H4C15	14	ENSG00000259772
GO:0045652	regulation of megakaryocyte differentiation	16/616	38/18888	1.54457814117484e-14	3.1988213303731e-11	2.70653446913233e-11	HMGB2/RCOR1/H4C9/H4C1/H4C4/H4C6/H4C12/H4C11/H4C3/H4C8/H4C2/H4C5/H4C13/H4C14/H4C16/H4C15	16	ENSG00000259772
GO:0030219	megakaryocyte differentiation	18/616	66/18888	2.17023204889576e-12	2.69673034395787e-09	2.28171344256535e-09	HMGB2/RCOR1/SH2B3/VPS33B/H4C9/H4C1/H4C4/H4C6/H4C12/H4C11/H4C3/H4C8/H4C2/H4C5/H4C13/H4C14/H4C16/H4C15	18	ENSG00000259772
GO:0030099	myeloid cell differentiation	44/616	439/18888	3.9815851634672e-11	3.53394123151739e-08	2.99008064757221e-08	BMP4/CASP8/HMGB2/SRC/THRA/TGFB1/TCIRG1/MYC/RPTOR/RCOR1/BMP2/IRF7/ZFP36/CBFA2T3/HLA-DRB1/ZFP36L1/CSF1R/LTBR/TLR4/SH2B3/PRKX/ANXA2/VPS33B/SH3PXD2A/H4C9/H4C1/H4C4/H4C6/H4C12/H4C11/H4C3/H4C8/H4C2/H4C5/H4C13/H4C14/H4C16/H4C15/NBEAL2/ISG15/SLC1A5/PTBP3/L3MBTL3/PABPC4	44	ENSG00000259772
GO:0045638	negative regulation of myeloid cell differentiation	18/616	97/18888	2.0740910170604e-09	1.07386062408302e-06	9.08597415719269e-07	MYC/ZFP36/ZFP36L1/TLR4/H4C9/H4C1/H4C4/H4C6/H4C12/H4C11/H4C3/H4C8/H4C2/H4C5/H4C13/H4C14/H4C16/H4C15	18	ENSG00000259772
GO:0045637	regulation of myeloid cell differentiation	26/616	218/18888	1.23810840690944e-08	5.1282450214189e-06	4.33902693621456e-06	CASP8/HMGB2/TGFB1/MYC/RPTOR/RCOR1/IRF7/ZFP36/HLA-DRB1/ZFP36L1/TLR4/H4C9/H4C1/H4C4/H4C6/H4C12/H4C11/H4C3/H4C8/H4C2/H4C5/H4C13/H4C14/H4C16/H4C15/ISG15	26	ENSG00000259772
GO:0045653	negative regulation of megakaryocyte differentiation	14/359	20/18888	2.18206141763854e-20	1.02715582004839e-17	7.11623474766711e-18	H4C9/H4C1/H4C4/H4C6/H4C12/H4C11/H4C3/H4C8/H4C2/H4C5/H4C13/H4C14/H4C16/H4C15	14	ENSG00000269954
GO:0045652	regulation of megakaryocyte differentiation	16/359	38/18888	3.16441436656427e-18	1.02408359937936e-15	7.0949501060862e-16	HMGB2/RCOR1/H4C9/H4C1/H4C4/H4C6/H4C12/H4C11/H4C3/H4C8/H4C2/H4C5/H4C13/H4C14/H4C16/H4C15	16	ENSG00000269954
GO:0030219	megakaryocyte differentiation	19/359	66/18888	9.512880461433e-18	2.89751147231177e-15	2.00742393885843e-15	HMGB2/SP3/RCOR1/EP300/VPS33B/H4C9/H4C1/H4C4/H4C6/H4C12/H4C11/H4C3/H4C8/H4C2/H4C5/H4C13/H4C14/H4C16/H4C15	19	ENSG00000269954

## Sheet: S6.GO_of_testis_related_lncRNAs
ID	Description	GeneRatio	BgRatio	pvalue	p.adjust	qvalue	geneID	Count	lncRNA
GO:0035092	sperm DNA condensation	3/86	17/18888	5.91786723385076e-05	0.00549115785962047	0.00459003552764048	TNP1/TNP2/PIWIL1	3	ENSG00000176236
GO:0007276	gamete generation	38/282	817/18888	4.98564202096149e-10	9.02899769996126e-07	8.18694900284203e-07	NR0B1/BCL2L2/BCL6/CSNK2A2/FANCD2/INHBB/MSH4/SEPTIN2/ODF1/PRKACG/PRM2/SHB/SNRPA1/TNP2/NME5/PIWIL1/REC8/MERTK/XRN2/NCAPH/SPO11/NPAP1/SYCP3/NME8/ANKRD49/ADCY10/PRDM9/TSPY2/TSPY3/TSPY10/TUT7/HORMAD1/PSMA8/VPS13B/ARMC12/KDM1B/MEIOC/SOHLH1	38	ENSG00000182648
GO:0048232	male gamete generation	33/282	653/18888	9.79260862617888e-10	1.18229428146733e-06	1.07203294433958e-06	NR0B1/BCL2L2/BCL6/CSNK2A2/INHBB/MSH4/SEPTIN2/ODF1/PRKACG/PRM2/SNRPA1/TNP2/NME5/PIWIL1/REC8/MERTK/XRN2/SPO11/NPAP1/SYCP3/NME8/ANKRD49/ADCY10/PRDM9/TSPY2/TSPY3/TSPY10/HORMAD1/PSMA8/VPS13B/ARMC12/MEIOC/SOHLH1	33	ENSG00000182648
GO:0007283	spermatogenesis	32/282	636/18888	1.99715964030935e-09	1.4467424434401e-06	1.31181854268741e-06	NR0B1/BCL2L2/BCL6/CSNK2A2/INHBB/MSH4/SEPTIN2/ODF1/PRKACG/PRM2/SNRPA1/TNP2/NME5/PIWIL1/REC8/MERTK/XRN2/SPO11/NPAP1/SYCP3/NME8/ANKRD49/ADCY10/TSPY2/TSPY3/TSPY10/HORMAD1/PSMA8/VPS13B/ARMC12/MEIOC/SOHLH1	32	ENSG00000182648
GO:0048609	multicellular organismal reproductive process	39/282	926/18888	4.77354564172596e-09	2.45102002991167e-06	2.22243671519789e-06	NR0B1/BCL2L2/BCL6/CASP2/CSNK2A2/FANCD2/INHBB/MSH4/SEPTIN2/ODF1/PRKACG/PRM2/SHB/SNRPA1/TNP2/NME5/PIWIL1/REC8/MERTK/XRN2/NCAPH/SPO11/NPAP1/SYCP3/NME8/ANKRD49/ADCY10/PRDM9/TSPY2/TSPY3/TSPY10/TUT7/HORMAD1/PSMA8/VPS13B/ARMC12/KDM1B/MEIOC/SOHLH1	39	ENSG00000182648
GO:0019953	sexual reproduction	43/282	1093/18888	5.41362789599486e-09	2.45102002991167e-06	2.22243671519789e-06	NR0B1/BCL2L2/BCL6/CENPC/CSNK2A2/FANCD2/INHBB/MSH4/SEPTIN2/ODF1/PRKACG/PRM2/SHB/SNRPA1/TNP2/NME5/PIWIL1/REC8/MERTK/STAG2/XRN2/NCAPH/SPO11/NPAP1/ANAPC4/SYCP3/NME8/ANKRD49/ADCY10/PRDM9/TSPY2/TSPY3/TSPY10/TUT7/HORMAD1/H1-8/PSMA8/VPS13B/ARMC12/KDM1B/CDC26/MEIOC/SOHLH1	43	ENSG00000182648
GO:0032504	multicellular organism reproduction	39/282	974/18888	1.89960140799905e-08	7.64484033308063e-06	6.93187882217198e-06	NR0B1/BCL2L2/BCL6/CASP2/CSNK2A2/FANCD2/INHBB/MSH4/SEPTIN2/ODF1/PRKACG/PRM2/SHB/SNRPA1/TNP2/NME5/PIWIL1/REC8/MERTK/XRN2/NCAPH/SPO11/NPAP1/SYCP3/NME8/ANKRD49/ADCY10/PRDM9/TSPY2/TSPY3/TSPY10/TUT7/HORMAD1/PSMA8/VPS13B/ARMC12/KDM1B/MEIOC/SOHLH1	39	ENSG00000182648
GO:0003006	developmental process involved in reproduction	38/282	1013/18888	1.58997209510039e-07	5.23534448041237e-05	4.74709371934279e-05	NR0B1/BCL2L2/BCL6/CASP2/CSNK2A2/GNRH1/INHBB/MSH4/SEPTIN2/ODF1/PRKACG/PRM2/SHB/SNRPA1/TNP2/NME5/PIWIL1/REC8/MERTK/XRN2/SPO11/NPAP1/SYCP3/NME8/ANKRD49/ADCY10/TSPY2/TSPY3/TSPY10/TUT7/HORMAD1/OSR1/PSMA8/VPS13B/ARMC12/KDM1B/MEIOC/SOHLH1	38	ENSG00000182648
GO:0022414	reproductive process	49/282	1532/18888	2.86685037583932e-07	7.98748620099233e-05	7.24256937054144e-05	NR0B1/BCL2L2/BCL6/CAD/CASP2/CENPC/CSNK2A2/FANCD2/GNRH1/INHBB/MSH4/SEPTIN2/ODF1/PRKACG/PRM2/SHB/SNRPA1/TEAD3/TNP2/NME5/PIWIL1/REC8/MERTK/STAG2/XRN2/NCAPH/SPO11/NPAP1/ANAPC4/SYCP3/NME8/ANKRD49/ADCY10/PRDM9/TSPY2/TSPY3/TSPY10/TUT7/HORMAD1/OSR1/H1-8/PSMA8/VPS13B/TTLL9/ARMC12/KDM1B/CDC26/MEIOC/SOHLH1	49	ENSG00000182648
GO:0000003	reproduction	49/282	1542/18888	3.4786366956692e-07	8.99973007979561e-05	8.16041089510369e-05	NR0B1/BCL2L2/BCL6/CAD/CASP2/CENPC/CSNK2A2/FANCD2/GNRH1/INHBB/MSH4/SEPTIN2/ODF1/PRKACG/PRM2/SHB/SNRPA1/TEAD3/TNP2/NME5/PIWIL1/REC8/MERTK/STAG2/XRN2/NCAPH/SPO11/NPAP1/ANAPC4/SYCP3/NME8/ANKRD49/ADCY10/PRDM9/TSPY2/TSPY3/TSPY10/TUT7/HORMAD1/OSR1/H1-8/PSMA8/VPS13B/TTLL9/ARMC12/KDM1B/CDC26/MEIOC/SOHLH1	49	ENSG00000182648
GO:0019953	sexual reproduction	317/2810	1093/18888	3.80819206968041e-35	7.37113657007341e-32	6.66954733214134e-32	ACR/ACRV1/ACVR2A/NR0B1/AMH/AXL/BAX/BBS1/BCL2L2/BCL6/BRCA2/BRDT/CCNE1/CDK1/SEPTIN7/CDC20/CDC25A/CDC25B/CDC25C/CDK2/CDKN1C/CLGN/CKS2/CREM/CSNK2A2/CYLC1/CYLC2/DAZL/ACE/DMRT1/ATN1/DUSP1/FANCA/FANCC/FANCD2/PTK2B/FANCG/FOXO3/MTOR/GALNT3/NR6A1/GDF9/B4GALT1/HMGB2/HOXD9/IGF2R/INHBB/INSL3/INSR/JAG2/LIMK2/SMAD1/MAK/SMCP/MFGE8/MSH2/MSH4/MSH5/MST1R/MYBL1/NDN/SEPTIN2/NEK2/NUMA1/ODF1/CLDN11/OVOL1/PAFAH1B2/PAFAH…	317	ENSG00000206567
GO:0007276	gamete generation	250/2810	817/18888	1.25731560501713e-31	1.52103755316948e-28	1.37626427870231e-28	ACRV1/ACVR2A/NR0B1/AMH/AXL/BAX/BCL2L2/BCL6/BRCA2/BRDT/SEPTIN7/CDC25B/CDC25C/CDKN1C/CREM/CSNK2A2/CYLC1/CYLC2/DAZL/ACE/DMRT1/ATN1/FANCA/FANCC/FANCD2/PTK2B/FANCG/FOXO3/MTOR/GALNT3/NR6A1/GDF9/HMGB2/IGF2R/INHBB/INSL3/JAG2/LIMK2/SMAD1/MAK/MSH2/MSH4/MYBL1/NDN/SEPTIN2/ODF1/CLDN11/OVOL1/PAFAH1B2/PAFAH1B3/SERPINA5/PIK3CA/PRKACG/PRM2/PTCH1/RARA/RB1/RFX2/RNF2/SHB/SLC4A2/SNRPA1/SPAG4/SPINK2/SRC/SRPK1/SSX1/AUR…	250	ENSG00000206567
GO:0022414	reproductive process	393/2810	1532/18888	7.79924931405723e-31	7.54811348614459e-28	6.82967947827812e-28	ACR/ACRV1/ACVR2A/NR0B1/AMH/APP/AXL/BAX/BBS1/BCL2L2/BCL6/BRCA2/BRDT/DDR1/CAD/CAPN2/CASP2/CBL/CCNE1/CDK1/SEPTIN7/CDC20/CDC25A/CDC25B/CDC25C/CDK2/CDKN1B/CDKN1C/CLGN/CKS2/CREM/CSNK2A2/CYLC1/CYLC2/CYP19A1/DAZL/ACE/DHCR24/DMRT1/ATN1/DUSP1/FANCA/FANCC/FANCD2/PTK2B/FANCG/FBLN1/FOXO3/FLNA/MTOR/NR5A1/GALNT3/GAS8/NR6A1/GDF9/B4GALT1/GNRH1/HMGB2/HOXD9/HSPG2/ID4/IDH1/IGF1R/IGF2R/IGFBP2/RBPJ/INHBB/INSL3/INSR/JA…	393	ENSG00000206567
GO:0000003	reproduction	393/2810	1542/18888	3.35867967622227e-30	2.95502744604356e-27	2.67376614607589e-27	ACR/ACRV1/ACVR2A/NR0B1/AMH/APP/AXL/BAX/BBS1/BCL2L2/BCL6/BRCA2/BRDT/DDR1/CAD/CAPN2/CASP2/CBL/CCNE1/CDK1/SEPTIN7/CDC20/CDC25A/CDC25B/CDC25C/CDK2/CDKN1B/CDKN1C/CLGN/CKS2/CREM/CSNK2A2/CYLC1/CYLC2/CYP19A1/DAZL/ACE/DHCR24/DMRT1/ATN1/DUSP1/FANCA/FANCC/FANCD2/PTK2B/FANCG/FBLN1/FOXO3/FLNA/MTOR/NR5A1/GALNT3/GAS8/NR6A1/GDF9/B4GALT1/GNRH1/HMGB2/HOXD9/HSPG2/ID4/IDH1/IGF1R/IGF2R/IGFBP2/RBPJ/INHBB/INSL3/INSR/JA…	393	ENSG00000206567
GO:0048232	male gamete generation	210/2810	653/18888	7.38304684746916e-30	5.95442728248388e-27	5.38768129158736e-27	ACRV1/ACVR2A/NR0B1/AXL/BAX/BCL2L2/BCL6/BRCA2/BRDT/SEPTIN7/CDC25C/CREM/CSNK2A2/CYLC1/CYLC2/DAZL/ACE/DMRT1/ATN1/FANCA/FANCG/GALNT3/HMGB2/IGF2R/INHBB/INSL3/JAG2/LIMK2/MAK/MSH4/MYBL1/SEPTIN2/ODF1/CLDN11/OVOL1/PAFAH1B2/PAFAH1B3/SERPINA5/PRKACG/PRM2/PTCH1/RB1/RFX2/SLC4A2/SNRPA1/SPAG4/SPINK2/SRC/SRPK1/SSX1/SYCP1/TNP1/TNP2/NR2C2/TYRO3/DNALI1/FXR1/NME5/FKBP6/YBX3/DYNLL1/CCNA1/PTTG1/PIWIL1/DLEC1/REC8/BCL2L…	210	ENSG00000206567
GO:0007283	spermatogenesis	204/2810	636/18888	7.48226929836892e-29	5.57026171304726e-26	5.04008083345191e-26	ACRV1/ACVR2A/NR0B1/AXL/BAX/BCL2L2/BCL6/BRCA2/BRDT/SEPTIN7/CDC25C/CREM/CSNK2A2/CYLC1/CYLC2/DAZL/ACE/DMRT1/ATN1/FANCG/GALNT3/HMGB2/IGF2R/INHBB/INSL3/JAG2/LIMK2/MAK/MSH4/MYBL1/SEPTIN2/ODF1/CLDN11/OVOL1/PAFAH1B2/PAFAH1B3/SERPINA5/PRKACG/PRM2/PTCH1/RB1/RFX2/SLC4A2/SNRPA1/SPAG4/SPINK2/SRC/SRPK1/SSX1/SYCP1/TNP1/TNP2/NR2C2/TYRO3/DNALI1/FXR1/NME5/FKBP6/YBX3/DYNLL1/CCNA1/PTTG1/PIWIL1/DLEC1/REC8/BCL2L11/MER…	204	ENSG00000206567
GO:0048609	multicellular organismal reproductive process	266/2810	926/18888	1.00459021496992e-28	6.94458864319923e-26	6.28359849498857e-26	ACR/ACRV1/ACVR2A/NR0B1/AMH/AXL/BAX/BCL2L2/BCL6/BRCA2/BRDT/CASP2/SEPTIN7/CDC25B/CDC25C/CDKN1C/CREM/CSNK2A2/CYLC1/CYLC2/DAZL/ACE/DMRT1/ATN1/FANCA/FANCC/FANCD2/PTK2B/FANCG/FOXO3/MTOR/NR5A1/GALNT3/NR6A1/GDF9/B4GALT1/HMGB2/IGF1R/IGF2R/INHBB/INSL3/JAG2/JUNB/KISS1/LIMK2/SMAD1/MAK/SMCP/MSH2/MSH4/MYBL1/NDN/SEPTIN2/ODF1/CLDN11/OVOL1/PAFAH1B2/PAFAH1B3/SERPINA5/SERPINE2/PIK3CA/MED1/PRKACG/PRM2/PTCH1/RARA/RB1…	266	ENSG00000206567
GO:0032504	multicellular organism reproduction	275/2810	974/18888	2.29310033591443e-28	1.47950833673199e-25	1.33868783820857e-25	ACR/ACRV1/ACVR2A/NR0B1/AMH/APP/AXL/BAX/BCL2L2/BCL6/BRCA2/BRDT/CASP2/SEPTIN7/CDC25B/CDC25C/CDKN1C/CREM/CSNK2A2/CYLC1/CYLC2/DAZL/ACE/DMRT1/ATN1/FANCA/FANCC/FANCD2/PTK2B/FANCG/FOXO3/MTOR/NR5A1/GALNT3/NR6A1/GDF9/B4GALT1/HMGB2/IGF1R/IGF2R/INHBB/INSL3/JAG2/JUNB/KISS1/LIMK2/SMAD1/MAK/SMCP/MSH2/MSH4/MYBL1/NDN/SEPTIN2/ODF1/CLDN11/OVOL1/PAFAH1B2/PAFAH1B3/SERPINA5/SERPINE2/PIK3CA/MED1/PRKACG/PRM2/PTCH1/RARA…	275	ENSG00000206567
GO:0003006	developmental process involved in reproduction	282/2810	1013/18888	5.41095434760615e-28	3.08042448094896e-25	2.78722781533966e-25	ACRV1/ACVR2A/NR0B1/AMH/AXL/BAX/BCL2L2/BCL6/BRCA2/BRDT/CASP2/CBL/SEPTIN7/CDC25B/CDC25C/CDKN1B/CDKN1C/CREM/CSNK2A2/CYLC1/CYLC2/CYP19A1/DAZL/ACE/DHCR24/DMRT1/ATN1/FANCA/FANCC/PTK2B/FANCG/FOXO3/FLNA/MTOR/NR5A1/GALNT3/GDF9/B4GALT1/GNRH1/HMGB2/ID4/IDH1/IGF2R/INHBB/INSL3/INSR/JAG2/JUNB/LHB/LIMK2/MAK/MSH2/MSH4/MYBL1/NASP/NDN/SEPTIN2/NKX3-1/ODF1/CLDN11/OVOL1/PAFAH1B2/PAFAH1B3/SERPINA5/SERPINB5/SERPINE2/PI…	282	ENSG00000206567
GO:0007276	gamete generation	84/715	817/18888	4.99357974684809e-17	1.47783678508036e-14	1.23802046355375e-14	NR0B1/BCL2L2/BCL6/BRDT/SEPTIN7/CDC25C/CSNK2A2/CYLC2/DAZL/FANCD2/GDF9/HMGB2/INHBB/MSH4/NDN/SEPTIN2/ODF1/SERPINA5/PIK3CA/PRKACG/PRM2/RARA/RB1/SHB/SNRPA1/SRPK1/TNP1/TNP2/NR2C2/ZP3/KMT2D/FXR1/NME5/PIWIL1/REC8/MERTK/EHMT2/SOX30/XRN2/FOXJ3/SETX/SEPTIN6/NCAPH/TDRD7/SPO11/SYCP3/YBX2/NME8/ARID4B/DDX4/ANKRD49/NDC1/CFAP44/ADCY10/KDM3A/EIF5A2/PRDM9/DMRTB1/TSPY2/TSPY3/TSPY10/YTHDC2/BOLL/TUT7/LIN28A/ELL3/HORMA…	84	ENSG00000214188
GO:0007289	spermatid nucleus differentiation	4/46	27/18888	5.18537222952731e-07	0.000152449943548103	0.000120491675754542	BRDT/HMGB2/TNP2/PIWIL1	4	ENSG00000223653
GO:0035092	sperm DNA condensation	3/46	17/18888	8.97544377596698e-06	0.00175918698008953	0.00139040646564541	BRDT/TNP2/PIWIL1	3	ENSG00000223653
GO:0003006	developmental process involved in reproduction	9/46	1013/18888	0.000647905037822009	0.0476210202799177	0.0376381676576865	BCL2L2/BRDT/SEPTIN7/HMGB2/SEPTIN2/TNP2/PIWIL1/NUPR1/OSR1	9	ENSG00000223653
GO:0007283	spermatogenesis	7/46	636/18888	0.000810880151294258	0.0490151325285071	0.0387400304535193	BCL2L2/BRDT/SEPTIN7/HMGB2/SEPTIN2/TNP2/PIWIL1	7	ENSG00000223653
GO:0007276	gamete generation	70/583	817/18888	8.0491791361476e-15	4.13526578119583e-12	3.76828675873858e-12	BCL2L2/BRDT/CSNK2A2/FANCD2/HMGB2/ING2/MSH4/NDN/SEPTIN2/ODF1/SERPINA5/PRM2/RARA/SNRPA1/TNP1/TNP2/NR2C2/KMT2D/NME5/FKBP6/PIWIL1/REC8/EHMT2/XRN2/SETX/SEPTIN6/SUN1/NCAPH/TDRD7/SPO11/NPAP1/SYCP3/SPMAP2/NME8/ARID4B/DDX4/STRBP/CFAP44/KDM3A/EIF5A2/PRDM9/DMRTC2/DMRTB1/TUT7/ELL3/HORMAD1/IQCG/ZMYND15/SPOCD1/RPL39L/LRGUK/RPL10L/PSMA8/KCTD19/ODF4/FAM9A/FAM209A/PLD6/OOSP2/ARMC12/KDM1B/SPDYA/CFAP97D1/MEIOC/FAM2…	70	ENSG00000224189
GO:0048232	male gamete generation	61/583	653/18888	1.07342219146544e-14	4.9019613410255e-12	4.46694287395793e-12	BCL2L2/BRDT/CSNK2A2/HMGB2/ING2/MSH4/SEPTIN2/ODF1/SERPINA5/PRM2/SNRPA1/TNP1/TNP2/NR2C2/NME5/FKBP6/PIWIL1/REC8/EHMT2/XRN2/SETX/SEPTIN6/SUN1/TDRD7/SPO11/NPAP1/SYCP3/SPMAP2/NME8/ARID4B/DDX4/STRBP/CFAP44/KDM3A/EIF5A2/PRDM9/DMRTC2/ELL3/HORMAD1/IQCG/ZMYND15/SPOCD1/RPL39L/LRGUK/RPL10L/PSMA8/KCTD19/ODF4/FAM9A/FAM209A/PLD6/ARMC12/SPDYA/CFAP97D1/MEIOC/FAM209B/SPATA31D3/TEX19/MEIKIN/SPANXB1/MORN2	61	ENSG00000224189
GO:0007283	spermatogenesis	59/583	636/18888	4.11769358290553e-14	1.53852005688561e-11	1.40198600650506e-11	BCL2L2/BRDT/CSNK2A2/HMGB2/ING2/MSH4/SEPTIN2/ODF1/SERPINA5/PRM2/SNRPA1/TNP1/TNP2/NR2C2/NME5/FKBP6/PIWIL1/REC8/EHMT2/XRN2/SETX/SEPTIN6/SUN1/TDRD7/SPO11/NPAP1/SYCP3/SPMAP2/NME8/ARID4B/DDX4/STRBP/CFAP44/KDM3A/EIF5A2/DMRTC2/ELL3/HORMAD1/IQCG/ZMYND15/SPOCD1/RPL39L/LRGUK/RPL10L/PSMA8/KCTD19/ODF4/FAM9A/FAM209A/PLD6/ARMC12/SPDYA/CFAP97D1/MEIOC/FAM209B/SPATA31D3/TEX19/SPANXB1/MORN2	59	ENSG00000224189
GO:0048609	multicellular organismal reproductive process	73/583	926/18888	1.41282963483318e-13	4.14766414226027e-11	3.779584842659e-11	BCL2L2/BRDT/CASP2/CSNK2A2/FANCD2/HMGB2/ING2/SMCP/MSH4/NDN/SEPTIN2/ODF1/SERPINA5/PRM2/RARA/SNRPA1/TNP1/TNP2/NR2C2/KMT2D/NME5/FKBP6/PIWIL1/REC8/PARP2/EHMT2/XRN2/SETX/SEPTIN6/SUN1/NCAPH/TDRD7/SPO11/NPAP1/SYCP3/SPMAP2/NME8/ARID4B/DDX4/STRBP/CFAP44/KDM3A/EIF5A2/PRDM9/DMRTC2/DMRTB1/TUT7/ELL3/HORMAD1/IQCG/ZMYND15/SPOCD1/RPL39L/LRGUK/RPL10L/PSMA8/KCTD19/ODF4/FAM9A/FAM209A/PLD6/OOSP2/ARMC12/KDM1B/SPDYA/CF…	73	ENSG00000224189
GO:0019953	sexual reproduction	79/583	1093/18888	1.19442306233841e-12	3.06817424138178e-10	2.7958929314474e-10	BCL2L2/BRDT/CENPC/CSNK2A2/FANCD2/HMGB2/ING2/SMCP/MSH4/MSH5/NDN/SEPTIN2/ODF1/SERPINA5/PRM2/RARA/SNRPA1/TNP1/TNP2/NR2C2/KMT2D/NME5/FKBP6/PIWIL1/REC8/CCT2/EHMT2/XRN2/SETX/SEPTIN6/SUN1/NCAPH/TDRD7/SPO11/NPAP1/ZNF318/ANAPC4/SYCP3/SPMAP2/NME8/ARID4B/DDX4/STRBP/CFAP44/KDM3A/EIF5A2/PRDM9/DMRTC2/DMRTB1/TUT7/ELL3/HORMAD1/IQCG/ZMYND15/SPOCD1/RPL39L/H1-8/LRGUK/RPL10L/PSMA8/KCTD19/ODF4/FAM9A/FAM209A/PLD6/OOSP…	79	ENSG00000224189
GO:0003006	developmental process involved in reproduction	75/583	1013/18888	1.47770386904986e-12	3.57256641282054e-10	3.25552344648879e-10	BCL2L2/BRDT/CASP2/CSNK2A2/DACH1/HMGB2/ING2/MSH4/NDN/SEPTIN2/ODF1/SERPINA5/PRM2/RARA/SMARCC1/SNRPA1/TNP1/TNP2/NR2C2/KMT2D/NME5/UTF1/FKBP6/PIWIL1/REC8/PARP2/EHMT2/XRN2/SETX/SEPTIN6/SUN1/TDRD7/SPO11/NPAP1/NUPR1/SYCP3/SPMAP2/NME8/ARID4B/DDX4/STRBP/CFAP44/KDM3A/EIF5A2/DHX37/DMRT3/DMRTC2/DMRTB1/TUT7/ELL3/HORMAD1/IQCG/ZMYND15/SPOCD1/RPL39L/OSR1/LRGUK/RPL10L/PSMA8/KCTD19/ODF4/FAM9A/FAM209A/PLD6/OOSP2/ARM…	75	ENSG00000224189
GO:0032504	multicellular organism reproduction	73/583	974/18888	1.69040274300564e-12	3.85975292986288e-10	3.51722395299069e-10	BCL2L2/BRDT/CASP2/CSNK2A2/FANCD2/HMGB2/ING2/SMCP/MSH4/NDN/SEPTIN2/ODF1/SERPINA5/PRM2/RARA/SNRPA1/TNP1/TNP2/NR2C2/KMT2D/NME5/FKBP6/PIWIL1/REC8/PARP2/EHMT2/XRN2/SETX/SEPTIN6/SUN1/NCAPH/TDRD7/SPO11/NPAP1/SYCP3/SPMAP2/NME8/ARID4B/DDX4/STRBP/CFAP44/KDM3A/EIF5A2/PRDM9/DMRTC2/DMRTB1/TUT7/ELL3/HORMAD1/IQCG/ZMYND15/SPOCD1/RPL39L/LRGUK/RPL10L/PSMA8/KCTD19/ODF4/FAM9A/FAM209A/PLD6/OOSP2/ARMC12/KDM1B/SPDYA/CF…	73	ENSG00000224189
GO:0007283	spermatogenesis	14/125	636/18888	8.18413096077831e-05	0.00997403609368652	0.00888277014420206	SEPTIN7/CYLC1/DNAJA1/SEPTIN2/SNRPA1/TNP1/FKBP6/CCNI/XRN2/SEPTIN6/TDRD9/PSMA8/KCTD19/SPDYA	14	ENSG00000224349
GO:0048232	male gamete generation	14/125	653/18888	0.000108117689221414	0.011061791078466	0.00985151312971441	SEPTIN7/CYLC1/DNAJA1/SEPTIN2/SNRPA1/TNP1/FKBP6/CCNI/XRN2/SEPTIN6/TDRD9/PSMA8/KCTD19/SPDYA	14	ENSG00000224349
GO:0007276	gamete generation	113/1136	817/18888	4.21369620300197e-17	1.43553976431746e-14	1.30122673881069e-14	NR0B1/AMH/BCL2L2/BCL6/BRDT/SEPTIN7/CDC25C/CREM/CSNK2A2/CYLC2/DAZL/FANCD2/GDF9/DNAJA1/INHBB/MAK/MEA1/MSH4/NDN/ODF1/PAFAH1B2/PRKACG/PRM2/PTCH1/SHB/SNRPA1/SRC/SRPK1/SSX1/TNP2/NR2C2/ZNF148/ZP3/DNALI1/KMT2D/FXR1/NME5/YBX3/CCNB2/PIWIL1/QKI/MARF1/REC8/NDC80/MERTK/CRTAP/PRDX4/SPIN1/PRSS21/SOX30/XRN2/FOXJ3/SEPTIN6/SIRT1/TDRD7/SPO11/NPAP1/FBXO5/VCX/MORC1/SYCP3/SPMAP2/NME8/ARID4B/ANKRD49/SPATA6L/STRBP/NDC1/…	113	ENSG00000224699
GO:0048232	male gamete generation	96/1136	653/18888	2.25695673513348e-16	7.30464047325952e-14	6.62119833770213e-14	NR0B1/BCL2L2/BCL6/BRDT/SEPTIN7/CDC25C/CREM/CSNK2A2/CYLC2/DAZL/DNAJA1/INHBB/MAK/MEA1/MSH4/ODF1/PAFAH1B2/PRKACG/PRM2/PTCH1/SNRPA1/SRC/SRPK1/SSX1/TNP2/NR2C2/DNALI1/FXR1/NME5/YBX3/PIWIL1/QKI/REC8/MERTK/CRTAP/PRDX4/PRSS21/SOX30/XRN2/FOXJ3/SEPTIN6/SIRT1/TDRD7/SPO11/NPAP1/VCX/MORC1/SYCP3/SPMAP2/NME8/ARID4B/ANKRD49/SPATA6L/STRBP/NDC1/CFAP44/FOXJ2/ADCY10/KDM3A/PRDM9/CATSPERG/DMRTC2/TSPY2/TSPY3/TSPY10/YTHD…	96	ENSG00000224699
GO:0019953	sexual reproduction	268/2493	1093/18888	1.11814309135706e-25	3.55494960178787e-22	3.14570923035119e-22	ACR/ACRV1/ACVR2A/NR0B1/AMH/AXL/BBS1/BCL2L2/BCL6/CD9/CDK1/SEPTIN7/CDC20/CDKN1C/COL6A1/CREM/CSNK2A2/CXADR/CYLC2/DAZL/ACE/DIAPH2/DMRT1/EDNRA/ETV5/FANCA/FANCC/FANCD2/PTK2B/GALNT3/GDF9/B4GALT1/HMGB2/HOXD9/IGF2R/INHBB/INSL3/INSR/MAK/SMCP/MFGE8/MST1R/MYBL1/NDN/ODF1/CLDN11/OVOL1/PAFAH1B2/PAFAH1B3/SERPINA5/PLN/PRKACG/PRM2/PTCH1/NECTIN2/RAD51/RARA/RB1/RNF2/RPS6KA2/SELENOP/SLC4A2/SOS1/SPAG4/SPINK2/SRC/SSTR3…	268	ENSG00000225112
GO:0007276	gamete generation	215/2493	817/18888	8.36382947160415e-25	1.59548411000321e-21	1.41181441480678e-21	ACRV1/ACVR2A/NR0B1/AMH/AXL/BCL2L2/BCL6/SEPTIN7/CDKN1C/CREM/CSNK2A2/CXADR/CYLC2/DAZL/ACE/DIAPH2/DMRT1/EDNRA/ETV5/FANCA/FANCC/FANCD2/PTK2B/GALNT3/GDF9/HMGB2/IGF2R/INHBB/INSL3/MAK/MYBL1/NDN/ODF1/CLDN11/OVOL1/PAFAH1B2/PAFAH1B3/SERPINA5/PLN/PRKACG/PRM2/PTCH1/NECTIN2/RARA/RB1/RNF2/RPS6KA2/SLC4A2/SOS1/SPAG4/SPINK2/SRC/SSTR3/AURKA/SYCP1/TGFBR1/TSPAN8/TNFAIP6/TNP1/TNP2/TOP2A/TYRO3/UCHL1/WT1/ZP3/DNALI1/FXR…	215	ENSG00000225112
GO:0048232	male gamete generation	182/2493	653/18888	3.88198465772714e-24	6.17106161090024e-21	5.46065841853618e-21	ACRV1/ACVR2A/NR0B1/AXL/BCL2L2/BCL6/SEPTIN7/CREM/CSNK2A2/CYLC2/DAZL/ACE/DMRT1/ETV5/FANCA/GALNT3/HMGB2/IGF2R/INHBB/INSL3/MAK/MYBL1/ODF1/CLDN11/OVOL1/PAFAH1B2/PAFAH1B3/SERPINA5/PLN/PRKACG/PRM2/PTCH1/NECTIN2/RB1/SLC4A2/SPAG4/SPINK2/SRC/SSTR3/SYCP1/TSPAN8/TNP1/TNP2/TYRO3/DNALI1/FXR1/NME5/YBX3/DYNLL1/AKAP4/CCNA1/PTTG1/PIWIL1/TRIP13/DLEC1/REC8/BCL2L11/MERTK/PRDX4/EHMT2/PRSS21/ABHD2/SOX30/HSF2BP/CELF3/XR…	182	ENSG00000225112
GO:0032504	multicellular organism reproduction	242/2493	974/18888	4.75519131089846e-24	6.47928781762135e-21	5.73340209485471e-21	ACR/ACRV1/ACVR2A/NR0B1/AMH/APP/AXL/BCL2L2/BCL6/CASP2/CD9/SEPTIN7/CDKN1C/CREM/CSNK2A2/CXADR/CYLC2/DAZL/ACE/DIAPH2/DMRT1/EDNRA/ETV5/FANCA/FANCC/FANCD2/PTK2B/NR5A1/GALNT3/GDF9/GDF10/B4GALT1/NR3C1/HAS2/HMGB2/IGF1R/IGF2R/INHBB/INSL3/KISS1/MAK/SMCP/MYBL1/NDN/ODF1/CLDN11/OVOL1/PAFAH1B2/PAFAH1B3/SERPINA5/PDGFRA/SERPINF1/SERPINE2/PLN/PRKACG/PRM2/PTCH1/NECTIN2/RARA/RB1/RNF2/RPS6KA2/SLC4A2/SOS1/SPAG4/SPINK2…	242	ENSG00000225112
GO:0048609	multicellular organismal reproductive process	231/2493	926/18888	3.21004045085468e-23	3.06173658202519e-20	2.70927414052135e-20	ACR/ACRV1/ACVR2A/NR0B1/AMH/AXL/BCL2L2/BCL6/CASP2/SEPTIN7/CDKN1C/CREM/CSNK2A2/CXADR/CYLC2/DAZL/ACE/DIAPH2/DMRT1/EDNRA/ETV5/FANCA/FANCC/FANCD2/PTK2B/NR5A1/GALNT3/GDF9/GDF10/B4GALT1/HAS2/HMGB2/IGF1R/IGF2R/INHBB/INSL3/KISS1/MAK/SMCP/MYBL1/NDN/ODF1/CLDN11/OVOL1/PAFAH1B2/PAFAH1B3/SERPINA5/PDGFRA/SERPINF1/SERPINE2/PLN/PRKACG/PRM2/PTCH1/NECTIN2/RARA/RB1/RNF2/RPS6KA2/SLC4A2/SOS1/SPAG4/SPINK2/SPP1/SRC/SSTR…	231	ENSG00000225112
GO:0007283	spermatogenesis	176/2493	636/18888	5.42042161868491e-23	4.30833178325139e-20	3.81236320514172e-20	ACRV1/ACVR2A/NR0B1/AXL/BCL2L2/BCL6/SEPTIN7/CREM/CSNK2A2/CYLC2/DAZL/ACE/DMRT1/ETV5/GALNT3/HMGB2/IGF2R/INHBB/INSL3/MAK/MYBL1/ODF1/CLDN11/OVOL1/PAFAH1B2/PAFAH1B3/SERPINA5/PLN/PRKACG/PRM2/PTCH1/NECTIN2/RB1/SLC4A2/SPAG4/SPINK2/SRC/SSTR3/SYCP1/TSPAN8/TNP1/TNP2/TYRO3/DNALI1/FXR1/NME5/YBX3/DYNLL1/AKAP4/CCNA1/PTTG1/PIWIL1/TRIP13/DLEC1/REC8/BCL2L11/MERTK/PRDX4/EHMT2/PRSS21/ABHD2/SOX30/HSF2BP/CELF3/XRN2/MAS…	176	ENSG00000225112
GO:0022414	reproductive process	335/2493	1532/18888	1.02224319846899e-22	7.50011971307478e-20	6.63671738082943e-20	ACR/ACRV1/ACVR2A/NR0B1/ALPL/AMH/AMHR2/APP/AXL/BBS1/BCL2L2/BCL6/DDR1/CAPN2/CASP2/CBL/CD9/CDK1/SEPTIN7/CDC20/CDKN1C/COL6A1/CREM/CSNK2A2/CXADR/CYLC2/DACH1/DAZL/ACE/DHCR24/DIAPH2/DMRT1/EDNRA/ETV5/FANCA/FANCC/FANCD2/PTK2B/FBLN1/NR5A1/GALNT3/GAS8/GATA6/GDF9/GDF10/B4GALT1/GJB5/GNRH1/NR3C1/HAS2/HMGB2/HOXD9/HSPG2/ID4/IDH1/IGF1R/IGF2R/RBPJ/INHBB/INSL3/INSR/KDR/KISS1/LDHC/LHB/MAK/SMCP/MFGE8/MST1R/MYBL1/NDN/…	335	ENSG00000225112
GO:0000003	reproduction	336/2493	1542/18888	1.6218253419932e-22	1.10492643656651e-19	9.7772899188733e-20	ACR/ACRV1/ACVR2A/NR0B1/ALPL/AMH/AMHR2/APP/AXL/BBS1/BCL2L2/BCL6/DDR1/CAPN2/CASP2/CBL/CD9/CDK1/SEPTIN7/CDC20/CDKN1C/COL6A1/CREM/CSNK2A2/CXADR/CYLC2/DACH1/DAZL/ACE/DHCR24/DIAPH2/DMRT1/EDNRA/ETV5/FANCA/FANCC/FANCD2/PTK2B/FBLN1/NR5A1/GALNT3/GAS8/GATA6/GDF9/GDF10/B4GALT1/GJB5/GNRH1/NR3C1/HAS2/HMGB2/HOXD9/HSPG2/ID4/IDH1/IGF1R/IGF2R/RBPJ/INHBB/INSL3/INSR/KDR/KISS1/LDHC/LHB/MAK/SMCP/MFGE8/MST1R/MYBL1/NDN/…	336	ENSG00000225112
GO:0003006	developmental process involved in reproduction	242/2493	1013/18888	1.39709971492329e-21	8.88369138729225e-19	7.8610143959684e-19	ACRV1/ACVR2A/NR0B1/ALPL/AMH/AMHR2/AXL/BCL2L2/BCL6/CASP2/CBL/SEPTIN7/CDKN1C/COL6A1/CREM/CSNK2A2/CYLC2/DACH1/DAZL/ACE/DHCR24/DIAPH2/DMRT1/EDNRA/ETV5/FANCA/FANCC/PTK2B/NR5A1/GALNT3/GATA6/GDF9/B4GALT1/GJB5/GNRH1/HMGB2/ID4/IDH1/IGF2R/INHBB/INSL3/INSR/KDR/LHB/MAK/MYBL1/NDN/NKX3-1/ODF1/CLDN11/OVOL1/PAFAH1B2/PAFAH1B3/SERPINA5/PDGFRA/SERPINF1/SERPINE2/PLN/PRKACG/PRM2/PSAP/PTCH1/NECTIN2/RAB13/RARA/RB1/RNF2…	242	ENSG00000225112
GO:0022412	cellular process involved in reproduction in multicellular organism	140/2493	482/18888	1.51853601214871e-20	8.51988028463201e-18	7.53908467207949e-18	AMH/CD9/CDKN1C/CXADR/DAZL/DIAPH2/DMRT1/EDNRA/ETV5/FANCA/FANCC/PTK2B/GDF9/HMGB2/INHBB/INSL3/MYBL1/NDN/SERPINA5/PLN/PRM2/PTCH1/NECTIN2/RARA/RNF2/RPS6KA2/SOS1/SPINK2/SRC/AURKA/SYCP1/TGFBR1/TNFAIP6/TNP1/TNP2/TOP2A/UCHL1/WT1/ZP3/DNALI1/FXR1/FZD4/NME5/PDE5A/DYNLL1/AKAP4/CCNA1/CCNB2/PIWIL1/TRIP13/MARF1/REC8/NDC80/PRDX4/EHMT2/ABHD2/SOX30/HSF2BP/MAST2/TDRD7/CATSPERZ/CFAP61/DDX25/SYCP3/YBX2/HOOK1/VPS54/SUF…	140	ENSG00000225112
GO:0019953	sexual reproduction	256/2288	1093/18888	4.94520276666926e-27	2.16179538944947e-24	1.90364279133784e-24	TOP3A/ACR/ACRV1/NR0B1/ALDOA/ANG/BMAL1/AXL/BAX/BCL2L2/BCL6/BRDT/CCNE1/SEPTIN7/CDC20/CDC25A/CDC25C/CDK2/CENPC/CREM/CSNK2A2/CXADR/CYLC1/CYLC2/DIAPH2/DMRT1/ATN1/ERCC4/FANCA/FANCC/FANCD2/PTK2B/FANCG/FOXO3/MTOR/GDF9/HMGB2/HSPA1L/IGF1/ING2/INHBB/INSR/JAG2/LIMK2/SMAD1/MAK/MEA1/MFGE8/MRE11/MSH2/MSH4/MSH5/MST1R/MYBL1/MYH9/NDN/SEPTIN2/NUMA1/ODF1/PAFAH1B2/PAFAH1B3/SERPINA5/PIK3CA/PRKACG/PRM2/PTCH1/RAD21/RAD5…	256	ENSG00000225138
GO:0008584	male gonad development	1/2	149/18888	0.0157153973114628	0.0386722093989802	0.0138775871048972	SAFB2	1	ENSG00000225611
GO:0046546	development of primary male sexual characteristics	1/2	150/18888	0.0158204492995828	0.0386722093989802	0.0138775871048972	SAFB2	1	ENSG00000225611
GO:0046661	male sex differentiation	1/2	173/18888	0.0182350976707657	0.0422286472375627	0.0151538207790297	SAFB2	1	ENSG00000225611
GO:0019953	sexual reproduction	215/2136	1093/18888	6.89140575018488e-17	8.21357116768463e-14	7.68624909009342e-14	AXL/BBS2/BCL2L2/BCL6/CCNE1/CDK1/CDC20/CDC25A/CDC25C/CDK2/CENPC/CREM/DAZL/DIAPH2/DUSP1/ERCC4/FOXO3/HMGB2/HSPA1L/IL1A/MAK/SMCP/MEA1/MSH2/MSH4/MSH5/MYH9/NOS3/NUMA1/ODF1/PAFAH1B2/PGM3/PLK1/PRKACG/PRM1/PRM2/RARA/RB1/SBF1/SNRPA1/SOS1/SPAG4/SPINK2/SRPK1/TAF4B/TBP/TNP1/TNP2/NR2C2/WT1/XRCC2/ZNF35/DNALI1/UBXN8/FXR1/NME5/RAD54L/DYNLL1/PKMYT1/CCNB2/PIWIL1/SLC22A14/SELENOF/TBPL1/TESMIN/MARF1/DLEC1/REC8/ACTR3/…	215	ENSG00000226562
GO:0048232	male gamete generation	139/2136	653/18888	6.36577836743423e-14	3.66092808136496e-11	3.42589168095332e-11	AXL/BBS2/BCL2L2/BCL6/CDC25C/CREM/DAZL/HMGB2/IL1A/MAK/MEA1/MSH4/ODF1/PAFAH1B2/PGM3/PRKACG/PRM1/PRM2/RB1/SBF1/SNRPA1/SPAG4/SPINK2/SRPK1/TAF4B/TBP/TNP1/TNP2/NR2C2/ZNF35/DNALI1/FXR1/NME5/DYNLL1/PIWIL1/SLC22A14/SELENOF/TBPL1/TESMIN/DLEC1/REC8/SYCP2/PRDX4/EHMT2/TDRKH/XRN2/PSME4/SUN1/SIRT1/NPAP1/CFAP61/VCX/MORC1/YBX2/SPMAP2/NME8/SFMBT1/ARID4B/SPA17/DDX4/SPATA6/PCSK4/SPATA6L/STRBP/CFAP44/ADCY10/KDM3A/PRM…	139	ENSG00000226562
GO:0007283	spermatogenesis	133/2136	636/18888	8.89478185866805e-13	3.9057455287825e-10	3.65499152607983e-10	AXL/BBS2/BCL2L2/BCL6/CDC25C/CREM/DAZL/HMGB2/IL1A/MAK/MEA1/MSH4/ODF1/PAFAH1B2/PGM3/PRKACG/PRM1/PRM2/RB1/SBF1/SNRPA1/SPAG4/SPINK2/SRPK1/TAF4B/TBP/TNP1/TNP2/NR2C2/ZNF35/DNALI1/FXR1/NME5/DYNLL1/PIWIL1/SLC22A14/SELENOF/TBPL1/TESMIN/DLEC1/REC8/PRDX4/EHMT2/TDRKH/XRN2/PSME4/SUN1/SIRT1/NPAP1/CFAP61/VCX/MORC1/YBX2/SPMAP2/NME8/SFMBT1/ARID4B/SPA17/DDX4/SPATA6/PCSK4/SPATA6L/STRBP/CFAP44/ADCY10/KDM3A/PRM3/DMRT…	133	ENSG00000226562
GO:0007276	gamete generation	54/452	817/18888	1.30939985118937e-11	1.36897754441849e-08	1.2615033829485e-08	BCL2L2/BCL6/BRDT/SEPTIN7/CYLC2/FANCD2/HMGB2/MSH4/MYBL1/NDN/SEPTIN2/SERPINA5/PRM2/SHB/TNP1/TNP2/FXR1/NME5/PIWIL1/CCNI/XRN2/SETX/SEPTIN6/SUN1/NCAPH/SPO11/MORC1/DDX4/ROPN1/ANKRD49/KDM3A/CYP26B1/PRDM9/CATSPERG/TSPY2/TSPY3/TSPY10/LIN28A/IQCG/ZMYND15/MAEL/TDRD12/PSMA8/ODF4/VPS13B/AGO4/FAM209A/PLD6/OOSP2/ARMC12/KDM1B/SPDYA/MEIOC/MEIKIN	54	ENSG00000226919
GO:0048232	male gamete generation	47/452	653/18888	1.74692448785083e-11	1.46112764163843e-08	1.3464190631625e-08	BCL2L2/BCL6/BRDT/SEPTIN7/CYLC2/HMGB2/MSH4/MYBL1/SEPTIN2/SERPINA5/PRM2/TNP1/TNP2/FXR1/NME5/PIWIL1/CCNI/XRN2/SETX/SEPTIN6/SUN1/SPO11/MORC1/DDX4/ROPN1/ANKRD49/KDM3A/CYP26B1/PRDM9/CATSPERG/TSPY2/TSPY3/TSPY10/IQCG/ZMYND15/MAEL/TDRD12/PSMA8/ODF4/VPS13B/AGO4/FAM209A/PLD6/ARMC12/SPDYA/MEIOC/MEIKIN	47	ENSG00000226919
GO:0048609	multicellular organismal reproductive process	56/452	926/18888	1.62679191265197e-10	7.5591597541228e-08	6.96571367510976e-08	BCL2L2/BCL6/BRDT/CASP2/SEPTIN7/CYLC2/FANCD2/HMGB2/MSH4/MYBL1/NDN/SEPTIN2/SERPINA5/PRM2/SHB/TNP1/TNP2/FXR1/NME5/PIWIL1/PARP2/CCNI/XRN2/SETX/SEPTIN6/SUN1/NCAPH/SPO11/MORC1/DDX4/ROPN1/ANKRD49/KDM3A/CYP26B1/PRDM9/CATSPERG/TSPY2/TSPY3/TSPY10/LIN28A/IQCG/ZMYND15/MAEL/TDRD12/PSMA8/ODF4/VPS13B/AGO4/FAM209A/PLD6/OOSP2/ARMC12/KDM1B/SPDYA/MEIOC/MEIKIN	56	ENSG00000226919
GO:0007283	spermatogenesis	44/452	636/18888	2.86307213262952e-10	1.19733676586567e-07	1.10333758711123e-07	BCL2L2/BCL6/BRDT/SEPTIN7/CYLC2/HMGB2/MSH4/MYBL1/SEPTIN2/SERPINA5/PRM2/TNP1/TNP2/FXR1/NME5/PIWIL1/CCNI/XRN2/SETX/SEPTIN6/SUN1/SPO11/MORC1/DDX4/ROPN1/ANKRD49/KDM3A/CYP26B1/CATSPERG/TSPY2/TSPY3/TSPY10/IQCG/ZMYND15/MAEL/TDRD12/PSMA8/ODF4/VPS13B/FAM209A/PLD6/ARMC12/SPDYA/MEIOC	44	ENSG00000226919
GO:0032504	multicellular organism reproduction	56/452	974/18888	1.05955350677208e-09	4.02822978665529e-07	3.71198601750485e-07	BCL2L2/BCL6/BRDT/CASP2/SEPTIN7/CYLC2/FANCD2/HMGB2/MSH4/MYBL1/NDN/SEPTIN2/SERPINA5/PRM2/SHB/TNP1/TNP2/FXR1/NME5/PIWIL1/PARP2/CCNI/XRN2/SETX/SEPTIN6/SUN1/NCAPH/SPO11/MORC1/DDX4/ROPN1/ANKRD49/KDM3A/CYP26B1/PRDM9/CATSPERG/TSPY2/TSPY3/TSPY10/LIN28A/IQCG/ZMYND15/MAEL/TDRD12/PSMA8/ODF4/VPS13B/AGO4/FAM209A/PLD6/OOSP2/ARMC12/KDM1B/SPDYA/MEIOC/MEIKIN	56	ENSG00000226919
GO:0019953	sexual reproduction	60/452	1093/18888	1.48899150126495e-09	5.18913538190835e-07	4.78175253169384e-07	BCL2L2/BCL6/BRDT/CDK1/SEPTIN7/CYLC2/FANCD2/HMGB2/MSH4/MYBL1/NDN/SEPTIN2/SERPINA5/PRM2/SHB/TERF1/TNP1/TNP2/FXR1/NME5/PIWIL1/CCNI/XRN2/SETX/SEPTIN6/SUN1/NCAPH/SPO11/ZNF318/MORC1/ANAPC4/DDX4/ROPN1/ANKRD49/KDM3A/CYP26B1/PRDM9/CATSPERG/TSPY2/TSPY3/TSPY10/LIN28A/IQCG/ZMYND15/MAEL/TDRD12/H1-8/PSMA8/ODF4/VPS13B/HFM1/AGO4/FAM209A/PLD6/OOSP2/ARMC12/KDM1B/SPDYA/MEIOC/MEIKIN	60	ENSG00000226919
GO:0003006	developmental process involved in reproduction	57/452	1013/18888	1.63757636088753e-09	5.26795718556282e-07	4.8543862811411e-07	BCL2L2/BCL6/BRDT/CASP2/SEPTIN7/CYLC2/HMGB2/MSH4/MYBL1/NASP/NDN/SEPTIN2/SERPINA5/PRM2/SHB/TNP1/TNP2/CSDE1/FXR1/NME5/PIWIL1/PARP2/CCNI/XRN2/SETX/SEPTIN6/SUN1/CD2AP/SPO11/NUPR1/MORC1/DDX4/ROPN1/ANKRD49/KDM3A/CYP26B1/CATSPERG/TSPY2/TSPY3/TSPY10/LIN28A/IQCG/ZMYND15/MAEL/TDRD12/OSR1/PSMA8/ODF4/VPS13B/AGO4/FAM209A/PLD6/OOSP2/ARMC12/KDM1B/SPDYA/MEIOC	57	ENSG00000226919
GO:0007140	male meiotic nuclear division	11/452	55/18888	6.04984254111701e-08	1.48826126511478e-05	1.3714225104043e-05	BRDT/MYBL1/SPO11/DDX4/CYP26B1/MAEL/TDRD12/AGO4/SPDYA/MEIOC/MEIKIN	11	ENSG00000226919
GO:0048232	male gamete generation	109/1290	653/18888	1.45068203842311e-18	3.43473150630644e-15	3.12736506809528e-15	NR0B1/AXL/BCL2L2/BRDT/SEPTIN7/CDC25C/CREM/CSNK2A2/CYLC1/DAZL/DMRT1/ATN1/HMGB2/MEA1/MSH4/ODF1/SERPINA5/PLN/PRKACG/RB1/SNRPA1/SRC/SSX1/SYCP1/TNP1/TNP2/NR2C2/DNALI1/FXR1/NME5/YBX3/PIWIL1/SELENOF/BCL2L11/MERTK/PRDX4/EHMT2/TDRKH/SOX30/XRN2/SETX/MAST2/SEPTIN6/SUN1/TDRD7/SPO11/VCX/DDX25/SYCP3/YBX2/SPMAP2/NME8/ARID4B/DDX4/PCSK4/SOHLH2/STRBP/NDC1/CFAP44/KDM3A/JAM2/DMRTC2/YTHDC2/UPF3A/BOLL/ELL3/KIF18A/HORM…	109	ENSG00000227195
GO:0007283	spermatogenesis	104/1290	636/18888	4.11850231160558e-17	4.17910313133349e-14	3.80512454173003e-14	NR0B1/AXL/BCL2L2/BRDT/SEPTIN7/CDC25C/CREM/CSNK2A2/CYLC1/DAZL/DMRT1/ATN1/HMGB2/MEA1/MSH4/ODF1/SERPINA5/PLN/PRKACG/RB1/SNRPA1/SRC/SSX1/SYCP1/TNP1/TNP2/NR2C2/DNALI1/FXR1/NME5/YBX3/PIWIL1/SELENOF/BCL2L11/MERTK/PRDX4/EHMT2/TDRKH/SOX30/XRN2/SETX/MAST2/SEPTIN6/SUN1/TDRD7/SPO11/VCX/DDX25/SYCP3/YBX2/SPMAP2/NME8/ARID4B/DDX4/PCSK4/SOHLH2/STRBP/NDC1/CFAP44/KDM3A/JAM2/DMRTC2/YTHDC2/UPF3A/BOLL/ELL3/HORMAD1/ZMY…	104	ENSG00000227195
GO:0007276	gamete generation	122/1290	817/18888	9.99613659743737e-17	7.88917313906641e-14	7.183188684755e-14	NR0B1/AXL/BCL2L2/BRDT/SEPTIN7/CDC25C/CREM/CSNK2A2/CXADR/CYLC1/DAZL/DIAPH2/DMRT1/ATN1/HMGB2/MEA1/MSH4/NDN/ODF1/SERPINA5/PLN/PRKACG/RARA/RB1/SNRPA1/SRC/SSX1/SYCP1/TNP1/TNP2/NR2C2/WT1/ZP3/DNALI1/FXR1/NME5/YBX3/CCNB2/PIWIL1/SELENOF/MARF1/BCL2L11/MERTK/PRDX4/EHMT2/TDRKH/SOX30/XRN2/SETX/MAST2/SEPTIN6/SUN1/TDRD7/SPO11/VCX/DDX25/SYCP3/YBX2/SPMAP2/NME8/ARID4B/DDX4/PCSK4/SOHLH2/FANCL/STRBP/NDC1/CFAP44/KDM3…	122	ENSG00000227195
GO:0048609	multicellular organismal reproductive process	129/1290	926/18888	3.21433087748745e-15	1.70488005814931e-12	1.55231415595624e-12	NR0B1/AXL/BCL2L2/BRDT/CASP2/SEPTIN7/CDC25C/CREM/CSNK2A2/CXADR/CYLC1/DAZL/DIAPH2/DMRT1/ATN1/HMGB2/SMCP/MEA1/MSH4/NDN/ODF1/SERPINA5/SERPINE2/PLN/MED1/PRKACG/RARA/RB1/SNRPA1/SP3/SRC/SSX1/SYCP1/TNP1/TNP2/NR2C2/WT1/ZP3/DNALI1/FXR1/NME5/YBX3/CCNB2/PIWIL1/SELENOF/MARF1/BCL2L11/PARP2/CITED2/MERTK/PRDX4/EHMT2/TDRKH/SOX30/XRN2/SETX/MAST2/SEPTIN6/SUN1/TDRD7/SPO11/VCX/DDX25/SYCP3/YBX2/SPMAP2/NME8/ARID4B/DDX4…	129	ENSG00000227195
GO:0019953	sexual reproduction	145/1290	1093/18888	3.36031547431934e-15	1.70488005814931e-12	1.55231415595624e-12	NR0B1/AXL/BCL2L2/BRDT/CCNE1/CDK1/SEPTIN7/CDC25C/CENPC/CREM/CSNK2A2/CXADR/CYLC1/DAZL/DIAPH2/DMRT1/ATN1/HMGB2/INSR/SMCP/MEA1/MSH4/MSH5/MST1R/NDN/NUMA1/ODF1/SERPINA5/PLN/PRKACG/RARA/RB1/SNRPA1/SRC/SSX1/SYCP1/TERF1/TNP1/TNP2/NR2C2/WT1/ZP3/DNALI1/FXR1/NME5/YBX3/CCNB2/PIWIL1/SELENOF/MARF1/BCL2L11/MERTK/PRDX4/CCT2/RAD51AP1/KDM5B/EHMT2/TDRKH/SOX30/XRN2/ZP1/SETX/MAST2/SEPTIN6/SUN1/TDRD7/SPO11/PRND/ZNF318/…	145	ENSG00000227195
GO:0032504	multicellular organism reproduction	133/1290	974/18888	5.6228020908376e-15	2.46454615561812e-12	2.24399943391121e-12	NR0B1/AXL/BCL2L2/BRDT/CASP2/SEPTIN7/CDC25C/CREM/CSNK2A2/CXADR/CYLC1/DAZL/DIAPH2/DMRT1/ATN1/HMGB2/SMCP/MEA1/MSH4/NDN/ODF1/SERPINA5/SERPINE2/PLN/MED1/PRKACG/RARA/RB1/SNRPA1/SP3/SRC/SSX1/SYCP1/TNP1/TNP2/NR2C2/WT1/ZP3/DNALI1/FXR1/NME5/YBX3/CCNB2/PIWIL1/SELENOF/MARF1/BCL2L11/PARP2/CITED2/MERTK/PRDX4/EHMT2/TDRKH/SOX30/XRN2/SETX/MAST2/SEPTIN6/SUN1/TDRD7/SPO11/VCX/DDX25/SYCP3/YBX2/SPMAP2/NME8/ARID4B/DDX4…	133	ENSG00000227195
GO:0003006	developmental process involved in reproduction	136/1290	1013/18888	1.04168461692871e-14	4.11060324113589e-12	3.74275455345612e-12	NR0B1/AXL/BCL2L2/BRDT/CASP2/SEPTIN7/CDC25C/CREM/CSNK2A2/CYLC1/DACH1/DAZL/DIAPH2/DMRT1/ATN1/HMGB2/INSR/MEA1/MAP3K4/MSH4/NASP/NDN/ODF1/SERPINA5/SERPINE2/PLN/MED1/PRKACG/RARA/RB1/SMARCC1/SNRPA1/SRC/SSX1/SYCP1/TNP1/TNP2/NR2C2/WT1/ZP3/DNALI1/CSDE1/NCOA4/FXR1/NME5/UTF1/YBX3/PIWIL1/SELENOF/MARF1/BCL2L11/PARP2/CITED2/MERTK/PRDX4/KDM5B/EHMT2/TDRKH/SOX30/XRN2/SETX/MAST2/SEPTIN6/SUN1/TDRD7/CD2AP/SPO11/NUPR1…	136	ENSG00000227195
GO:0048232	male gamete generation	68/817	653/18888	1.64244908007874e-11	2.33022463236172e-08	2.20477177828465e-08	BCL2L2/CREM/CYLC2/HMGB2/MAK/ODF1/PAFAH1B2/PRKACG/SPINK2/SRC/TNP1/TNP2/DNALI1/FXR1/NME5/PIWIL1/BCL2L11/EHMT2/PRSS21/ABHD2/XRN2/SUN1/VCX/MORC1/SPMAP2/ARID4B/ANKRD49/SPATA6L/CYP26B1/PRDM9/CATSPERG/DMRTC2/TSPY2/TSPY3/TSPY10/YTHDC2/SPATA9/IQCG/MAEL/SLC22A16/CCDC38/SPATA25/M1AP/RPL10L/PSMA8/PIWIL4/TERB2/CCDC42/ODF4/ZNF296/FAM9A/AGO4/PLD6/TBATA/SPATA19/ARMC12/SPDYA/MEIOC/SEPTIN14/SPEM1/C3orf62/MEIOSIN/T…	68	ENSG00000227210
GO:0007276	gamete generation	77/817	817/18888	9.28191345431898e-11	8.50697984493738e-08	8.04898756114548e-08	BCL2L2/CREM/CYLC2/DIAPH2/HMGB2/MAK/NOS3/ODF1/PAFAH1B2/PRKACG/PTN/SPINK2/SRC/TNP1/TNP2/DNALI1/FXR1/NME5/PIWIL1/MARF1/BCL2L11/EHMT2/PRSS21/ABHD2/XRN2/SUN1/VCX/MORC1/SPMAP2/ARID4B/ANKRD49/SPATA6L/FANCL/CYP26B1/PRDM9/CATSPERG/DMRTC2/TSPY2/TSPY3/TSPY10/YTHDC2/TUT7/LIN28A/SPATA9/IQCG/MAEL/SLC22A16/CCDC38/SPATA25/M1AP/RPL10L/PSMA8/PIWIL4/TERB2/CCDC42/ODF4/ZNF296/PAQR7/FAM9A/AGO4/PLD6/TBATA/SPATA19/OOSP2…	77	ENSG00000227210
GO:0007283	spermatogenesis	65/817	636/18888	1.04931909981606e-10	8.50697984493738e-08	8.04898756114548e-08	BCL2L2/CREM/CYLC2/HMGB2/MAK/ODF1/PAFAH1B2/PRKACG/SPINK2/SRC/TNP1/TNP2/DNALI1/FXR1/NME5/PIWIL1/BCL2L11/EHMT2/PRSS21/ABHD2/XRN2/SUN1/VCX/MORC1/SPMAP2/ARID4B/ANKRD49/SPATA6L/CYP26B1/CATSPERG/DMRTC2/TSPY2/TSPY3/TSPY10/YTHDC2/SPATA9/IQCG/MAEL/SLC22A16/CCDC38/SPATA25/M1AP/RPL10L/PSMA8/PIWIL4/TERB2/CCDC42/ODF4/ZNF296/FAM9A/PLD6/TBATA/SPATA19/ARMC12/SPDYA/MEIOC/SEPTIN14/SPEM1/C3orf62/MEIOSIN/TEX19/FSIP2/…	65	ENSG00000227210
GO:0032504	multicellular organism reproduction	85/817	974/18888	4.49198942380076e-10	2.83244888667437e-07	2.67995766676113e-07	BCL2L2/CASP2/CREM/CYLC2/DIAPH2/B4GALT1/HMGB2/MAK/SMCP/NOS3/ODF1/PAFAH1B2/PRKACG/PTN/SPINK2/SRC/THRA/TNP1/TNP2/DNALI1/FXR1/NME5/PIWIL1/MARF1/BCL2L11/PARP2/EHMT2/PRSS21/ABHD2/XRN2/SUN1/VCX/MORC1/SPMAP2/ARID4B/ANKRD49/SPATA6L/FANCL/CYP26B1/PRDM9/CATSPERG/DMRTC2/TSPY2/TSPY3/TSPY10/YTHDC2/TUT7/LIN28A/SPATA9/IQCG/MAEL/SLC22A16/CCDC38/DCST2/SPATA25/M1AP/RPL10L/PSMA8/FREY1/PIWIL4/TERB2/C16orf92/CCDC42/OD…	85	ENSG00000227210
GO:0048609	multicellular organismal reproductive process	81/817	926/18888	1.07311215719852e-09	5.53628317463783e-07	5.23822498934896e-07	BCL2L2/CASP2/CREM/CYLC2/DIAPH2/B4GALT1/HMGB2/MAK/SMCP/NOS3/ODF1/PAFAH1B2/PRKACG/PTN/SPINK2/SRC/TNP1/TNP2/DNALI1/FXR1/NME5/PIWIL1/MARF1/BCL2L11/PARP2/EHMT2/PRSS21/ABHD2/XRN2/SUN1/VCX/MORC1/SPMAP2/ARID4B/ANKRD49/SPATA6L/FANCL/CYP26B1/PRDM9/CATSPERG/DMRTC2/TSPY2/TSPY3/TSPY10/YTHDC2/TUT7/LIN28A/SPATA9/IQCG/MAEL/SLC22A16/CCDC38/SPATA25/M1AP/RPL10L/PSMA8/PIWIL4/TERB2/CCDC42/ODF4/ZNF296/PAQR7/FAM9A/AGO4…	81	ENSG00000227210
GO:0019953	sexual reproduction	90/817	1093/18888	2.49417077039566e-09	1.17953492683295e-06	1.11603202629721e-06	BCL2L2/CDK1/CREM/CYLC2/DIAPH2/B4GALT1/HMGB2/MAK/SMCP/NOS3/NUMA1/ODF1/PAFAH1B2/PRKACG/PTN/SPINK2/SRC/TNP1/TNP2/DNALI1/FXR1/NME5/PKMYT1/PIWIL1/MARF1/BCL2L11/PKDREJ/EHMT2/PRSS21/ABHD2/XRN2/SUN1/VCX/MORC1/SPMAP2/ARID4B/LY6K/ANKRD49/SPATA6L/FANCL/CYP26B1/PRDM9/CATSPERG/DMRTC2/TSPY2/TSPY3/TSPY10/YTHDC2/TUT7/LIN28A/SPATA9/IQCG/MAEL/SLC22A16/CCDC38/DCST2/SPATA25/M1AP/H1-8/RPL10L/PSMA8/FREY1/PIWIL4/TERB2/…	90	ENSG00000227210
GO:0003006	developmental process involved in reproduction	80/817	1013/18888	1.23361638982009e-07	3.50038650611452e-05	3.3119353707749e-05	BCL2L2/CASP2/CREM/CYLC2/DIAPH2/B4GALT1/HMGB2/MAK/NOS3/ODF1/PAFAH1B2/PRKACG/PTN/SPINK2/SRC/TNP1/TNP2/DNALI1/CSDE1/NCOA4/FXR1/NME5/PIWIL1/MARF1/BCL2L11/PARP2/EHMT2/PRSS21/ABHD2/XRN2/SUN1/VCX/MORC1/SPMAP2/ARID4B/ANKRD49/SPATA6L/CYP26B1/CATSPERG/DMRTC2/TSPY2/TSPY3/TSPY10/YTHDC2/TUT7/LIN28A/SPATA9/IQCG/MAEL/SLC22A16/CCDC38/SPATA25/OSR1/M1AP/RPL10L/PSMA8/PIWIL4/TERB2/CCDC42/ODF4/ZNF296/PAQR7/FAM9A/AGO4…	80	ENSG00000227210
GO:0048232	male gamete generation	155/2375	653/18888	1.04952417992893e-15	7.59048179976295e-13	6.91241269598538e-13	ACRV1/NR0B1/BIRC3/BCL2L2/BCL6/BRDT/SEPTIN7/CREM/CSNK2A2/CYLC2/DAZL/ACE/DMRT1/ETV5/GALNT3/HMGB2/HSPA2/INHBB/LIMK2/MAK/MYBL1/NPHP1/ODF1/CLDN11/OVOL1/PAFAH1B2/PAFAH1B3/SERPINA5/PGM3/SEPTIN4/PRKACG/PTCH1/RB1/SBF1/SLC4A2/SPAG4/SPINK2/SRC/SSTR3/SYCP1/TNP1/TNP2/TYRO3/DNALI1/FXR1/NME5/FKBP6/YBX3/DYNLL1/HERC2/PTTG1/PCYT1B/DLEC1/REC8/BCL2L11/SYCP2/MERTK/EHMT2/PRSS21/CCNI/ABHD2/SOX30/XRN2/SETX/MAST2/SUN1/TD…	155	ENSG00000227713
GO:0007283	spermatogenesis	150/2375	636/18888	5.51984109703133e-15	3.05279682319345e-12	2.78008591227572e-12	ACRV1/NR0B1/BIRC3/BCL2L2/BCL6/BRDT/SEPTIN7/CREM/CSNK2A2/CYLC2/DAZL/ACE/DMRT1/ETV5/GALNT3/HMGB2/HSPA2/INHBB/LIMK2/MAK/MYBL1/NPHP1/ODF1/CLDN11/OVOL1/PAFAH1B2/PAFAH1B3/SERPINA5/PGM3/SEPTIN4/PRKACG/PTCH1/RB1/SBF1/SLC4A2/SPAG4/SPINK2/SRC/SSTR3/SYCP1/TNP1/TNP2/TYRO3/DNALI1/FXR1/NME5/FKBP6/YBX3/DYNLL1/HERC2/PTTG1/PCYT1B/DLEC1/REC8/BCL2L11/MERTK/EHMT2/PRSS21/CCNI/ABHD2/SOX30/XRN2/SETX/MAST2/SUN1/TDRD7/SP…	150	ENSG00000227713
GO:0019953	sexual reproduction	66/402	1093/18888	1.19029156070771e-14	2.94418617541052e-12	2.25904808837474e-12	NR0B1/AXL/BCL2L2/BCL6/BRDT/CCNE1/CDK1/SEPTIN7/CDC20/CXADR/CYLC2/DAZL/DMRT1/DNMT3A/FANCD2/HMGB2/INSR/MFGE8/NDN/SEPTIN2/SERPINA5/PRKACG/RARA/RB1/RNF2/SELENOP/SHB/SRC/SYCP1/TERF1/TNP2/NR2C2/WT1/FXR1/RAD54L/YBX3/CCNB2/EXO1/PIWIL1/MARF1/REC8/BCL2L11/MERTK/EHMT2/SETX/TDRD7/ZNF318/SYCP3/YBX2/ANKRD49/KDM3A/PRDM9/YTHDC2/BOLL/TUT7/LIN28A/HORMAD1/MAEL/H1-8/RPL10L/PSMA8/PIWIL4/PNLDC1/AGO4/CDC26/MEIOC	66	ENSG00000227733
GO:0035092	sperm DNA condensation	2/28	17/18888	0.000284271491710367	0.0228726949731938	0.0191288966323006	TNP2/PIWIL1	2	ENSG00000227741
GO:0007283	spermatogenesis	6/28	636/18888	0.000284614898732785	0.0228726949731938	0.0191288966323006	BCL2L2/DNAJA1/SNRPA1/TNP2/PIWIL1/PSMA8	6	ENSG00000227741
GO:0048609	multicellular organismal reproductive process	7/28	926/18888	0.000318301839150571	0.0228726949731938	0.0191288966323006	BCL2L2/DNAJA1/SNRPA1/TNP2/PIWIL1/KPNA6/PSMA8	7	ENSG00000227741
GO:0048232	male gamete generation	6/28	653/18888	0.000327923942268011	0.0228726949731938	0.0191288966323006	BCL2L2/DNAJA1/SNRPA1/TNP2/PIWIL1/PSMA8	6	ENSG00000227741
GO:0032504	multicellular organism reproduction	7/28	974/18888	0.000432598269758315	0.0278526732144392	0.0232937529869862	BCL2L2/DNAJA1/SNRPA1/TNP2/PIWIL1/KPNA6/PSMA8	7	ENSG00000227741
GO:0007289	spermatid nucleus differentiation	2/28	27/18888	0.000726975308500487	0.0434627380867791	0.0363487654250244	TNP2/PIWIL1	2	ENSG00000227741
GO:0019953	sexual reproduction	7/28	1093/18888	0.000862299097000005	0.0481162896126003	0.0402406245266669	BCL2L2/CDK1/DNAJA1/SNRPA1/TNP2/PIWIL1/PSMA8	7	ENSG00000227741
GO:0007276	gamete generation	126/1267	817/18888	4.85798695022748e-19	3.3829254580675e-16	2.89712676304475e-16	ACRV1/NR0B1/BMAL1/AXL/BCL2L2/BCL6/BRDT/SEPTIN7/CREM/CSNK2A2/CYLC2/DAZL/ACE/DMRT1/FANCA/FANCC/FANCD2/GDF9/HMGB2/ING2/JAG2/MSH2/MSH4/MYBL1/NDN/SEPTIN2/PAFAH1B2/PAFAH1B3/SERPINA5/PIK3CA/PRKACG/PRM2/PTCH1/RARA/RB1/RNF2/SNRPA1/SRC/SYCP1/TNP2/TOP2A/NR2C2/UCHL1/WT1/ZP3/DNALI1/FXR1/NME5/FKBP6/YBX3/CCNA1/CCNB2/PIWIL1/MARF1/REC8/BCL2L11/NDC80/MERTK/PRDX4/EHMT2/PRSS21/CCNI/ABHD2/SETX/MAST2/SEPTIN6/PSME4/SUN…	126	ENSG00000227863
GO:0019953	sexual reproduction	150/1267	1093/18888	1.04695297947122e-17	5.01228738921846e-15	4.292507215832e-15	ACR/ACRV1/NR0B1/BMAL1/AXL/BCL2L2/BCL6/BRDT/CDK1/SEPTIN7/CDC20/CDK2/CREM/CSNK2A2/CYLC2/DAZL/ACE/DMRT1/FANCA/FANCC/FANCD2/GDF9/B4GALT1/HMGB2/HOXD9/ING2/INSR/JAG2/MFGE8/MSH2/MSH4/MSH5/MST1R/MYBL1/NDN/SEPTIN2/PAFAH1B2/PAFAH1B3/SERPINA5/PIK3CA/PRKACG/PRM2/PTCH1/RAD51/RARA/RB1/RBBP8/RNF2/SNRPA1/SRC/SYCP1/TERF1/TNP2/TOP2A/NR2C2/UCHL1/WT1/ZP3/DNALI1/FXR1/NME5/FKBP6/YBX3/CCNA1/PKMYT1/CCNB2/EXO1/PIWIL1/MAR…	150	ENSG00000227863
GO:0032504	multicellular organism reproduction	138/1267	974/18888	1.64836926296522e-17	7.42735797312564e-15	6.36076609708932e-15	ACR/ACRV1/NR0B1/BMAL1/AXL/BCL2L2/BCL6/BRDT/CASP2/SEPTIN7/CREM/CSNK2A2/CYLC2/DAZL/ACE/DMRT1/FANCA/FANCC/FANCD2/GDF9/B4GALT1/HMGB2/IGF1R/ING2/JAG2/MSH2/MSH4/MYBL1/NDN/SEPTIN2/PAFAH1B2/PAFAH1B3/SERPINA5/PIK3CA/MED1/PRKACG/PRM2/PTCH1/RARA/RB1/RNF2/SNRPA1/SP3/SRC/SYCP1/THRA/TNP2/TOP2A/NR2C2/UCHL1/WT1/ZP3/DNALI1/FXR1/NME5/FKBP6/YBX3/CCNA1/CCNB2/PIWIL1/MARF1/REC8/BCL2L11/PARP2/NDC80/MERTK/PRDX4/EHMT2/PR…	138	ENSG00000227863
GO:0048609	multicellular organismal reproductive process	133/1267	926/18888	2.16288019097657e-17	9.2042568127114e-15	7.88249669600349e-15	ACR/ACRV1/NR0B1/BMAL1/AXL/BCL2L2/BCL6/BRDT/CASP2/SEPTIN7/CREM/CSNK2A2/CYLC2/DAZL/ACE/DMRT1/FANCA/FANCC/FANCD2/GDF9/B4GALT1/HMGB2/IGF1R/ING2/JAG2/MSH2/MSH4/MYBL1/NDN/SEPTIN2/PAFAH1B2/PAFAH1B3/SERPINA5/PIK3CA/MED1/PRKACG/PRM2/PTCH1/RARA/RB1/RNF2/SNRPA1/SP3/SRC/SYCP1/TNP2/TOP2A/NR2C2/UCHL1/WT1/ZP3/DNALI1/FXR1/NME5/FKBP6/YBX3/CCNA1/CCNB2/PIWIL1/MARF1/REC8/BCL2L11/PARP2/NDC80/MERTK/PRDX4/EHMT2/PRSS21/…	133	ENSG00000227863
GO:0048232	male gamete generation	105/1267	653/18888	2.73790957977403e-17	1.10380986216153e-14	9.45299307543034e-15	ACRV1/NR0B1/BMAL1/AXL/BCL2L2/BCL6/BRDT/SEPTIN7/CREM/CSNK2A2/CYLC2/DAZL/ACE/DMRT1/FANCA/HMGB2/ING2/JAG2/MSH4/MYBL1/SEPTIN2/PAFAH1B2/PAFAH1B3/SERPINA5/PRKACG/PRM2/PTCH1/RB1/SNRPA1/SRC/SYCP1/TNP2/NR2C2/DNALI1/FXR1/NME5/FKBP6/YBX3/CCNA1/PIWIL1/REC8/BCL2L11/MERTK/PRDX4/EHMT2/PRSS21/CCNI/ABHD2/SETX/MAST2/SEPTIN6/PSME4/SUN1/SIRT1/SPO11/NPAP1/VCX/MORC1/SYCP3/YBX2/NME8/ARID4B/ANKRD49/STRBP/KDM3A/TEX11/CYP…	105	ENSG00000227863
GO:0048232	male gamete generation	143/1693	653/18888	1.5038889659343e-24	4.21489947519185e-21	3.75075184907403e-21	ACRV1/NR0B1/AXL/BCL2L2/BCL6/BRDT/SEPTIN7/CREM/CSNK2A2/CYLC2/DAZL/ACE/DMRT1/DNMT3A/FANCA/FANCG/HMGB2/INHBB/LIMK2/MYBL1/SEPTIN2/ODF1/CLDN11/OVOL1/PAFAH1B2/PAFAH1B3/SERPINA5/PRKACG/PRM2/PTCH1/RB1/SPAG4/SPINK2/SRC/SSTR3/SYCP1/TNP1/TNP2/NR2C2/TYRO3/DNALI1/FXR1/NME5/YBX3/AKAP4/PTTG1/PIWIL1/DLEC1/REC8/BCL2L11/WFDC2/MERTK/PRDX4/EHMT2/PRSS21/ABHD2/SOX30/SETX/MAST2/SUN1/SIRT1/TDRD7/SPO11/VCX/MORC1/DDX25/SY…	143	ENSG00000228372
GO:0007276	gamete generation	165/1693	817/18888	3.73642791491354e-24	7.85397147714827e-21	6.98908674189617e-21	ACRV1/NR0B1/AXL/BCL2L2/BCL6/BRDT/SEPTIN7/CREM/CSNK2A2/CXADR/CYLC2/DAZL/ACE/DIAPH2/DMRT1/DNMT3A/FANCA/FANCC/FANCD2/PTK2B/FANCG/GDF9/HMGB2/INHBB/LIMK2/MYBL1/NDN/SEPTIN2/ODF1/CLDN11/OVOL1/PAFAH1B2/PAFAH1B3/SERPINA5/PIK3CA/PRKACG/PRM2/PTCH1/RARA/RB1/RNF2/SPAG4/SPINK2/SRC/SSTR3/AURKA/SYCP1/TNFAIP6/TNP1/TNP2/NR2C2/TYRO3/WT1/DNALI1/FXR1/NME5/YBX3/PDE5A/AKAP4/CCNB2/PTTG1/PIWIL1/MARF1/DLEC1/REC8/BCL2L11/N…	165	ENSG00000228372
GO:0007283	spermatogenesis	138/1693	636/18888	2.57809976656516e-23	3.61277713954665e-20	3.21493563872723e-20	ACRV1/NR0B1/AXL/BCL2L2/BCL6/BRDT/SEPTIN7/CREM/CSNK2A2/CYLC2/DAZL/ACE/DMRT1/DNMT3A/FANCG/HMGB2/INHBB/LIMK2/MYBL1/SEPTIN2/ODF1/CLDN11/OVOL1/PAFAH1B2/PAFAH1B3/SERPINA5/PRKACG/PRM2/PTCH1/RB1/SPAG4/SPINK2/SRC/SSTR3/SYCP1/TNP1/TNP2/NR2C2/TYRO3/DNALI1/FXR1/NME5/YBX3/AKAP4/PTTG1/PIWIL1/DLEC1/REC8/BCL2L11/WFDC2/MERTK/PRDX4/EHMT2/PRSS21/ABHD2/SOX30/SETX/MAST2/SUN1/SIRT1/TDRD7/SPO11/VCX/MORC1/DDX25/SYCP3/YB…	138	ENSG00000228372
GO:0048609	multicellular organismal reproductive process	176/1693	926/18888	1.1984633916231e-22	1.43952574239529e-19	1.28100417859504e-19	ACR/ACRV1/NR0B1/AXL/BCL2L2/BCL6/BRDT/CASP2/SEPTIN7/CREM/CSNK2A2/CXADR/CYLC2/DAZL/ACE/DIAPH2/DMRT1/DNMT3A/FANCA/FANCC/FANCD2/PTK2B/FANCG/GDF9/GDF10/B4GALT1/HMGB2/IGF1R/INHBB/LGALS9/LIMK2/MYBL1/NDN/SEPTIN2/ODF1/CLDN11/OVOL1/PAFAH1B2/PAFAH1B3/SERPINA5/PDGFRA/PIK3CA/MED1/PRKACG/PRM2/PTCH1/RARA/RB1/RNF2/SPAG4/SPINK2/SRC/SSTR3/AURKA/SYCP1/TNFAIP6/TNP1/TNP2/NR2C2/TYRO3/WT1/DNALI1/FXR1/FZD4/NME5/YBX3/PDE…	176	ENSG00000228372
GO:0019953	sexual reproduction	197/1693	1093/18888	1.93854828717147e-22	1.96660243195733e-19	1.75003882096659e-19	ACR/ACRV1/NR0B1/AXL/BCL2L2/BCL6/BRDT/CDK1/SEPTIN7/CDC20/CREM/CSNK2A2/CXADR/CYLC2/DAZL/ACE/DIAPH2/DMRT1/DNMT3A/FANCA/FANCC/FANCD2/PTK2B/FANCG/GDF9/B4GALT1/HMGB2/HOXD9/INHBB/INSR/LIMK2/MFGE8/MSH5/MST1R/MYBL1/NDN/SEPTIN2/ODF1/CLDN11/OVOL1/PAFAH1B2/PAFAH1B3/SERPINA5/PIK3CA/PRKACG/PRM2/PTCH1/RAD51/RARA/RB1/RNF2/SELENOP/SPAG4/SPINK2/SRC/SSTR3/AURKA/STXBP1/SYCP1/TERF1/TNFAIP6/TNP1/TNP2/NR2C2/TYRO3/WT1/D…	197	ENSG00000228372
GO:0032504	multicellular organism reproduction	181/1693	974/18888	3.82278690941221e-22	3.21419923343378e-19	2.86024940548442e-19	ACR/ACRV1/NR0B1/AXL/BCL2L2/BCL6/BRDT/CASP2/SEPTIN7/CREM/CSNK2A2/CXADR/CYLC2/DAZL/ACE/DIAPH2/DMRT1/DNMT3A/FANCA/FANCC/FANCD2/PTK2B/FANCG/GDF9/GDF10/B4GALT1/HMGB2/IGF1R/INHBB/LGALS9/LIMK2/MYBL1/NDN/SEPTIN2/ODF1/CLDN11/OVOL1/PAFAH1B2/PAFAH1B3/SERPINA5/PDGFRA/PIK3CA/MED1/PRKACG/PRM2/PTCH1/RARA/RB1/RNF2/SPAG4/SPINK2/SRC/SSTR3/AURKA/SYCP1/THRA/TNFAIP6/TNP1/TNP2/NR2C2/TYRO3/WT1/DNALI1/FXR1/FZD4/NME5/YBX…	181	ENSG00000228372
GO:0003006	developmental process involved in reproduction	184/1693	1013/18888	2.33396907191933e-21	1.78400108697252e-18	1.58754566155049e-18	ACRV1/NR0B1/AMHR2/AXL/BCL2L2/BCL6/BRDT/CASP2/SEPTIN7/CREM/CSNK2A2/CYLC2/DACH1/DAZL/ACE/DIAPH2/DMRT1/DNMT3A/FANCA/FANCC/PTK2B/FANCG/FLNA/GDF9/B4GALT1/GNRH1/HMGB2/ID4/INHBB/INSR/LIMK2/MDFI/MYBL1/NASP/NDN/SEPTIN2/ODF1/CLDN11/OVOL1/PAFAH1B2/PAFAH1B3/SERPINA5/PDGFRA/PIK3CA/MED1/PRKACG/PRM2/PTCH1/RARA/RB1/RNF2/SMARCC1/SPAG4/SPINK2/SRC/SSTR3/AURKA/STXBP1/SYCP1/TNFAIP6/TNP1/TNP2/NR2C2/TYRO3/WT1/DNALI1/CS…	184	ENSG00000228372
GO:0022414	reproductive process	245/1693	1532/18888	1.77400945167808e-20	1.24298928914244e-17	1.1061104546077e-17	ACR/ACRV1/NR0B1/AMHR2/AXL/BCL2L2/BCL6/BRDT/DDR1/CAD/CAPN2/CASP2/CDK1/SEPTIN7/CDC20/CREM/CSNK2A2/CXADR/CYLC2/DACH1/DAZL/ACE/DIAPH2/DMRT1/DNMT3A/FANCA/FANCC/FANCD2/PTK2B/FANCG/FBLN1/FLNA/GAS8/GDF9/GDF10/B4GALT1/GNRH1/HMGB2/HOXD9/ID4/IGF1R/RBPJ/INHBB/INSR/LGALS9/LIMK2/MDFI/MFGE8/MSH5/MST1R/MYBL1/NASP/NDN/SEPTIN2/ODF1/CLDN11/OVOL1/PAFAH1B2/PAFAH1B3/SERPINA5/PDGFRA/PGK2/PIK3CA/PLTP/MED1/PRKACG/PRM2/PT…	245	ENSG00000228372
GO:0000003	reproduction	246/1693	1542/18888	2.02700727694687e-20	1.31100593727456e-17	1.16663706271565e-17	ACR/ACRV1/NR0B1/AMHR2/AXL/BCL2L2/BCL6/BRDT/DDR1/CAD/CAPN2/CASP2/CDK1/SEPTIN7/CDC20/CREM/CSNK2A2/CXADR/CYLC2/DACH1/DAZL/ACE/DIAPH2/DMRT1/DNMT3A/FANCA/FANCC/FANCD2/PTK2B/FANCG/FBLN1/FLNA/GAS8/GDF9/GDF10/B4GALT1/GNRH1/HMGB2/HOXD9/ID4/IGF1R/RBPJ/INHBB/INSR/LGALS9/LIMK2/MDFI/MFGE8/MSH5/MST1R/MYBL1/NASP/NDN/SEPTIN2/ODF1/CLDN11/OVOL1/PAFAH1B2/PAFAH1B3/SERPINA5/PDGFRA/PGK2/PIK3CA/PLTP/MED1/PRKACG/PRM2/PT…	246	ENSG00000228372
GO:0022412	cellular process involved in reproduction in multicellular organism	105/1693	482/18888	4.27912540817598e-18	2.39859242879624e-15	2.13445778254841e-15	BRDT/CXADR/DAZL/DIAPH2/DMRT1/DNMT3A/FANCA/FANCC/PTK2B/FANCG/GDF9/HMGB2/INHBB/MYBL1/NDN/SERPINA5/PIK3CA/PRM2/PTCH1/RARA/RNF2/SPINK2/SRC/AURKA/SYCP1/TNFAIP6/TNP1/TNP2/WT1/DNALI1/FXR1/FZD4/NME5/PDE5A/AKAP4/CCNB2/PIWIL1/MARF1/REC8/NDC80/PRDX4/EHMT2/ABHD2/SOX30/MAST2/TDRD7/SPO11/DDX25/SYCP3/YBX2/VPS54/SUFU/ARID4B/ROPN1/STRBP/ADCY10/KDM3A/TEX15/TEX11/CYP26B1/GMCL1/YTHDC2/TUT7/LIN28A/ADGB/IFT56/RSPH6A/S…	105	ENSG00000228372
GO:0007281	germ cell development	85/1693	371/18888	3.09225761743446e-16	1.5293942380817e-13	1.36097629379097e-13	BRDT/DAZL/DIAPH2/DMRT1/DNMT3A/FANCC/PTK2B/FANCG/GDF9/HMGB2/INHBB/NDN/PIK3CA/PRM2/PTCH1/RARA/RNF2/SPINK2/SRC/AURKA/SYCP1/TNFAIP6/TNP1/TNP2/WT1/DNALI1/FXR1/NME5/PDE5A/AKAP4/PIWIL1/MARF1/REC8/EHMT2/ABHD2/SOX30/TDRD7/SPO11/DDX25/SYCP3/YBX2/SUFU/ARID4B/ROPN1/STRBP/ADCY10/KDM3A/GMCL1/YTHDC2/TUT7/LIN28A/ADGB/IFT56/RSPH6A/SPACA1/ROPN1L/TSSK1B/TSSK6/HORMAD1/IQCG/ZMYND15/ACRBP/MAEL/TDRD12/CATSPER2/IQCF1/SU…	85	ENSG00000228372
GO:0007283	spermatogenesis	14/102	636/18888	8.07755144597955e-06	0.00347011610119281	0.00290451744625959	BCL2L2/PRKACG/TNP2/NME5/XRN2/SUN1/SYCP3/NME8/ARID4B/DDX4/KDM3A/HORMAD1/LRGUK/PSMA8	14	ENSG00000228839
GO:0048232	male gamete generation	14/102	653/18888	1.08786489850462e-05	0.00389260422750491	0.0032581436933149	BCL2L2/PRKACG/TNP2/NME5/XRN2/SUN1/SYCP3/NME8/ARID4B/DDX4/KDM3A/HORMAD1/LRGUK/PSMA8	14	ENSG00000228839
GO:0007276	gamete generation	14/102	817/18888	0.00012441909902513	0.0215455435025475	0.0180338078517843	BCL2L2/PRKACG/TNP2/NME5/XRN2/SUN1/SYCP3/NME8/ARID4B/DDX4/KDM3A/HORMAD1/LRGUK/PSMA8	14	ENSG00000228839
GO:0048232	male gamete generation	91/822	653/18888	2.69057845737253e-23	1.69049044476716e-19	1.55232216051146e-19	ACRV1/NR0B1/BCL2L2/BCL6/BRDT/SEPTIN7/CREM/CYLC2/DAZL/ACE/DMRT1/HMGB2/INHBB/MSH4/MYBL1/SEPTIN2/ODF1/PAFAH1B3/SERPINA5/PRKACG/PTCH1/SPAG4/SRC/SYCP1/TNP1/TNP2/DNALI1/FXR1/NME5/PIWIL1/REC8/MERTK/PRDX4/EHMT2/PRSS21/SOX30/MAST2/TDRD7/SPO11/VCX/MORC1/SYCP3/YBX2/NME8/ROPN1/KDM3A/TEX11/CYP26B1/CATSPERG/VIPAS39/BOLL/ADGB/IFT56/ELL3/SHCBP1L/TSSK3/TSSK1B/TSSK6/HORMAD1/SPATC1L/IQCG/ZMYND15/ACRBP/MAEL/CCDC34/T…	91	ENSG00000229751
GO:0007283	spermatogenesis	88/822	636/18888	2.48014913737873e-22	5.23979670998879e-19	4.81153417617272e-19	ACRV1/NR0B1/BCL2L2/BCL6/BRDT/SEPTIN7/CREM/CYLC2/DAZL/ACE/DMRT1/HMGB2/INHBB/MSH4/MYBL1/SEPTIN2/ODF1/PAFAH1B3/SERPINA5/PRKACG/PTCH1/SPAG4/SRC/SYCP1/TNP1/TNP2/DNALI1/FXR1/NME5/PIWIL1/REC8/MERTK/PRDX4/EHMT2/PRSS21/SOX30/MAST2/TDRD7/SPO11/VCX/MORC1/SYCP3/YBX2/NME8/ROPN1/KDM3A/CYP26B1/CATSPERG/VIPAS39/BOLL/ADGB/IFT56/ELL3/SHCBP1L/TSSK3/TSSK1B/TSSK6/HORMAD1/SPATC1L/IQCG/ZMYND15/ACRBP/MAEL/CCDC34/TDRD12/…	88	ENSG00000229751
GO:0007276	gamete generation	102/822	817/18888	2.50189242877071e-22	5.23979670998879e-19	4.81153417617272e-19	ACRV1/NR0B1/BCL2L2/BCL6/BRDT/SEPTIN7/CREM/CYLC2/DAZL/ACE/DIAPH2/DMRT1/FANCD2/GDF9/HMGB2/INHBB/MSH4/MYBL1/SEPTIN2/ODF1/PAFAH1B3/SERPINA5/PRKACG/PTCH1/RARA/RNF2/SPAG4/SRC/SYCP1/TNP1/TNP2/ZP3/DNALI1/FXR1/NME5/PIWIL1/REC8/NDC80/MERTK/PRDX4/EHMT2/PRSS21/SOX30/MAST2/TDRD7/SPO11/VCX/MORC1/SYCP3/YBX2/NME8/ROPN1/KDM3A/TEX11/CYP26B1/CATSPERG/VIPAS39/BOLL/LIN28A/ADGB/IFT56/ELL3/SHCBP1L/TSSK3/TSSK1B/TSSK6/HO…	102	ENSG00000229751
GO:0048609	multicellular organismal reproductive process	106/822	926/18888	2.79921169584296e-20	4.01615997213282e-17	3.68790852630909e-17	ACR/ACRV1/NR0B1/BCL2L2/BCL6/BRDT/CASP2/SEPTIN7/CREM/CYLC2/DAZL/ACE/DIAPH2/DMRT1/FANCD2/GDF9/B4GALT1/HMGB2/INHBB/MSH4/MYBL1/SEPTIN2/ODF1/PAFAH1B3/SERPINA5/PRKACG/PTCH1/RARA/RNF2/SPAG4/SRC/SYCP1/TNP1/TNP2/ZP3/DNALI1/FXR1/NME5/PIWIL1/REC8/PARP2/NDC80/MERTK/PRDX4/EHMT2/PRSS21/SOX30/MAST2/TDRD7/SPO11/VCX/MORC1/SYCP3/YBX2/NME8/ROPN1/KDM3A/TEX11/CYP26B1/CATSPERG/VIPAS39/BOLL/LIN28A/ADGB/IFT56/ELL3/SHCBP…	106	ENSG00000229751
GO:0003006	developmental process involved in reproduction	112/822	1013/18888	3.19605281882287e-20	4.01615997213282e-17	3.68790852630909e-17	ACRV1/NR0B1/AMHR2/BCL2L2/BCL6/BRDT/CASP2/SEPTIN7/CREM/CYLC2/DACH1/DAZL/ACE/DIAPH2/DMRT1/GDF9/B4GALT1/GNRH1/HMGB2/INHBB/INSR/LHB/MSH4/MYBL1/NASP/SEPTIN2/ODF1/PAFAH1B3/SERPINA5/PRKACG/PTCH1/RARA/RNF2/SPAG4/SRC/SYCP1/TNP1/TNP2/ZP3/DNALI1/CSDE1/FXR1/NME5/HESX1/PIWIL1/REC8/PARP2/MERTK/PRDX4/EHMT2/PRSS21/SOX30/MAST2/TDRD7/SPO11/NUPR1/VCX/MORC1/SYCP3/YBX2/NME8/ROPN1/KDM3A/TEX11/CYP26B1/CATSPERG/VIPAS39/…	112	ENSG00000229751
GO:0032504	multicellular organism reproduction	109/822	974/18888	4.35032631109859e-20	4.5555167021054e-17	4.18318219493532e-17	ACR/ACRV1/NR0B1/BCL2L2/BCL6/BRDT/CASP2/SEPTIN7/CREM/CYLC2/DAZL/ACE/DIAPH2/DMRT1/FANCD2/GDF9/B4GALT1/HMGB2/INHBB/MSH4/MYBL1/SEPTIN2/ODF1/PAFAH1B3/SERPINA5/PRKACG/PTCH1/RARA/RNF2/SPAG4/SRC/SYCP1/TNP1/TNP2/ZP3/DNALI1/FXR1/NME5/PIWIL1/REC8/PARP2/NDC80/MERTK/PRDX4/EHMT2/PRSS21/SOX30/MAST2/TDRD7/MAPK8IP2/SPO11/VCX/MORC1/SYCP3/YBX2/NME8/ROPN1/KDM3A/TEX11/CYP26B1/CATSPERG/VIPAS39/BOLL/LIN28A/ADGB/IFT56/E…	109	ENSG00000229751
GO:0019953	sexual reproduction	117/822	1093/18888	5.56107136003089e-20	4.99145876501059e-17	4.58349355253073e-17	ACR/ACRV1/NR0B1/BCL2L2/BCL6/BRDT/CDK1/SEPTIN7/CREM/CYLC2/DAZL/ACE/DIAPH2/DMRT1/FANCD2/GDF9/B4GALT1/HMGB2/INHBB/INSR/MFGE8/MSH4/MST1R/MYBL1/SEPTIN2/ODF1/PAFAH1B3/SERPINA5/PRKACG/PTCH1/RARA/RNF2/SPAG4/SRC/SYCP1/TERF1/TNP1/TNP2/ZP3/DNALI1/FXR1/NME5/PIWIL1/REC8/NDC80/MERTK/PRDX4/EHMT2/PRSS21/SOX30/MAST2/TDRD7/SPO11/VCX/MORC1/ANAPC4/SYCP3/YBX2/NME8/ROPN1/KDM3A/TEX11/CYP26B1/CATSPERG/VIPAS39/BOLL/LIN28…	117	ENSG00000229751
GO:0022412	cellular process involved in reproduction in multicellular organism	66/822	482/18888	9.97134618620299e-17	7.83124601098917e-14	7.19117742718139e-14	BRDT/DAZL/DIAPH2/DMRT1/GDF9/HMGB2/INHBB/MYBL1/SERPINA5/PTCH1/RARA/RNF2/SRC/SYCP1/TNP1/TNP2/ZP3/DNALI1/FXR1/NME5/PIWIL1/REC8/NDC80/PRDX4/EHMT2/SOX30/MAST2/TDRD7/SPO11/SYCP3/YBX2/ROPN1/KDM3A/TEX11/CYP26B1/LIN28A/ADGB/IFT56/SHCBP1L/TSSK1B/TSSK6/HORMAD1/IQCG/ZMYND15/ACRBP/MAEL/TDRD12/IQCF1/SUN5/RPL10L/CCDC42/VPS13B/FAM9A/AGO4/PLD6/OOSP2/ARMC12/KDM1B/MEIOB/ZAR1/TMEM95/NANOS2/H1-7/MEIOSIN/SOHLH1/MEIG1	66	ENSG00000229751
GO:0022414	reproductive process	137/822	1532/18888	1.72693682266948e-16	1.20559378409248e-13	1.10705739474285e-13	ACR/ACRV1/NR0B1/AMHR2/BCL2L2/BCL6/BRDT/CAPN2/CASP2/CDK1/SEPTIN7/CREM/CYLC2/DACH1/DAZL/ACE/DIAPH2/DMRT1/FANCD2/GDF9/B4GALT1/GNRH1/HMGB2/INHBB/INSR/LHB/MFGE8/MSH4/MST1R/MYBL1/NASP/SEPTIN2/ODF1/PAFAH1B3/SERPINA5/PGK2/PRKACG/PTCH1/RARA/RNF2/SPAG4/SRC/SYCP1/TEAD3/TERF1/TNP1/TNP2/ZP3/DNALI1/CSDE1/FXR1/NME5/HESX1/PIWIL1/REC8/PARP2/NDC80/MERTK/PRDX4/MAGED2/EHMT2/PRSS21/SOX30/MAST2/TDRD7/MAPK8IP2/SPO11/TT…	137	ENSG00000229751
GO:0000003	reproduction	137/822	1542/18888	2.9513805574358e-16	1.85435240423691e-13	1.70279124582164e-13	ACR/ACRV1/NR0B1/AMHR2/BCL2L2/BCL6/BRDT/CAPN2/CASP2/CDK1/SEPTIN7/CREM/CYLC2/DACH1/DAZL/ACE/DIAPH2/DMRT1/FANCD2/GDF9/B4GALT1/GNRH1/HMGB2/INHBB/INSR/LHB/MFGE8/MSH4/MST1R/MYBL1/NASP/SEPTIN2/ODF1/PAFAH1B3/SERPINA5/PGK2/PRKACG/PTCH1/RARA/RNF2/SPAG4/SRC/SYCP1/TEAD3/TERF1/TNP1/TNP2/ZP3/DNALI1/CSDE1/FXR1/NME5/HESX1/PIWIL1/REC8/PARP2/NDC80/MERTK/PRDX4/MAGED2/EHMT2/PRSS21/SOX30/MAST2/TDRD7/MAPK8IP2/SPO11/TT…	137	ENSG00000229751
GO:0007281	germ cell development	54/822	371/18888	5.15410985257243e-15	2.94393383670114e-12	2.70331828726789e-12	BRDT/DAZL/DIAPH2/DMRT1/GDF9/HMGB2/INHBB/PTCH1/RARA/RNF2/SRC/SYCP1/TNP1/TNP2/ZP3/DNALI1/FXR1/NME5/PIWIL1/REC8/EHMT2/SOX30/TDRD7/SPO11/SYCP3/YBX2/ROPN1/KDM3A/LIN28A/ADGB/IFT56/TSSK1B/TSSK6/HORMAD1/IQCG/ZMYND15/ACRBP/MAEL/TDRD12/IQCF1/SUN5/CCDC42/VPS13B/FAM9A/PLD6/OOSP2/ARMC12/KDM1B/ZAR1/NANOS2/H1-7/MEIOSIN/SOHLH1/MEIG1	54	ENSG00000229751
GO:0048515	spermatid differentiation	34/822	222/18888	1.54407312871e-10	5.70671262804997e-08	5.24028781328764e-08	BRDT/HMGB2/PTCH1/SYCP1/TNP1/TNP2/DNALI1/FXR1/NME5/PIWIL1/REC8/EHMT2/SOX30/MAST2/SPO11/SYCP3/ROPN1/KDM3A/ADGB/IFT56/TSSK1B/TSSK6/IQCG/ZMYND15/ACRBP/IQCF1/SUN5/CCDC42/VPS13B/FAM9A/PLD6/ARMC12/H1-7/MEIG1	34	ENSG00000229751
GO:0007286	spermatid development	33/822	214/18888	2.39285726431388e-10	8.35240121760228e-08	7.66973723140607e-08	BRDT/HMGB2/PTCH1/SYCP1/TNP1/TNP2/DNALI1/FXR1/NME5/PIWIL1/REC8/EHMT2/SOX30/SPO11/SYCP3/ROPN1/KDM3A/ADGB/IFT56/TSSK1B/TSSK6/IQCG/ZMYND15/ACRBP/IQCF1/SUN5/CCDC42/VPS13B/FAM9A/PLD6/ARMC12/H1-7/MEIG1	33	ENSG00000229751
GO:0048609	multicellular organismal reproductive process	177/1604	926/18888	9.51436721611968e-26	1.02469734917609e-22	8.51535865842712e-23	ACR/ACRV1/ADA/NR0B1/AMH/AXL/BCL2L2/BCL6/BRDT/CASP2/SEPTIN7/CDC25B/CDC25C/CDKN1C/CREM/CSNK2A2/CYLC2/DAZL/ACE/DIAPH2/DMRT1/ATN1/ETV5/FANCA/FANCD2/PTK2B/FOXJ1/FOXO3/NR5A1/NR6A1/GDF9/B4GALT1/GLI1/HMGB2/IGF1R/IGF2R/INHBB/JAG2/KISS1/SMAD1/SMCP/MSH4/MYBL1/NDN/SEPTIN2/ODF1/OPRL1/CLDN11/PAFAH1B2/PAFAH1B3/SERPINA5/SERPINF1/SERPINE2/MED1/PRKACG/PTCH1/RARA/RB1/RFX2/RNF2/SHB/SP3/SPINK2/SRC/SSX1/AURKA/SYCP1/TS…	177	ENSG00000230408
GO:0007276	gamete generation	161/1604	817/18888	6.57119175681246e-25	6.29082090852179e-22	5.22774810875302e-22	ACRV1/NR0B1/AMH/AXL/BCL2L2/BCL6/BRDT/SEPTIN7/CDC25B/CDC25C/CDKN1C/CREM/CSNK2A2/CYLC2/DAZL/ACE/DIAPH2/DMRT1/ATN1/ETV5/FANCA/FANCD2/PTK2B/FOXJ1/FOXO3/NR6A1/GDF9/GLI1/HMGB2/IGF2R/INHBB/JAG2/SMAD1/MSH4/MYBL1/NDN/SEPTIN2/ODF1/CLDN11/PAFAH1B2/PAFAH1B3/SERPINA5/PRKACG/PTCH1/RARA/RB1/RFX2/RNF2/SHB/SPINK2/SRC/SSX1/AURKA/SYCP1/TSPAN8/TNFAIP6/TNP2/TOP2A/NR2C2/UCHL1/WT1/ZP3/DNALI1/FXR1/NME5/YBX3/CCNA1/CCNB2/…	161	ENSG00000230408
GO:0032504	multicellular organism reproduction	181/1604	974/18888	7.74912381941941e-25	6.67664508281176e-22	5.54837265470429e-22	ACR/ACRV1/ADA/NR0B1/AMH/AXL/BCL2L2/BCL6/BRDT/CASP2/SEPTIN7/CDC25B/CDC25C/CDKN1C/CREM/CSNK2A2/CYLC2/DAZL/ACE/DIAPH2/DMRT1/ATN1/ETV5/FANCA/FANCD2/PTK2B/FOXJ1/FOXO3/NR5A1/NR6A1/GDF9/B4GALT1/GLI1/HMGB2/IGF1R/IGF2R/INHBB/JAG2/KISS1/SMAD1/SMCP/MSH4/MYBL1/NDN/SEPTIN2/ODF1/OPRL1/CLDN11/PAFAH1B2/PAFAH1B3/SERPINA5/SERPINF1/SERPINE2/MED1/PRKACG/PTCH1/RARA/RB1/RFX2/RNF2/SHB/SP3/SPINK2/SRC/SSX1/AURKA/SYCP1/TH…	181	ENSG00000230408
GO:0022414	reproductive process	246/1604	1532/18888	4.46485049321073e-24	3.16992255624586e-21	2.63424390700097e-21	ACR/ACRV1/ADA/NR0B1/AMBP/AMH/AMHR2/AXL/BCL2L2/BCL6/BRDT/DDR1/CAD/CAPN2/CASP2/CCNE1/CDK1/SEPTIN7/CDC20/CDC25B/CDC25C/CDK2/CDKN1C/CREM/CSNK2A2/CYLC2/DACH1/DAZL/ACE/DIAPH2/DMRT1/ATN1/ETV5/FANCA/FANCD2/PTK2B/FBLN1/FOXJ1/FOXO3/FLNA/FOSB/NR5A1/GATA6/NR6A1/GDF9/B4GALT1/GLI1/GNRH1/HMGB2/HOXD9/ID4/IDH1/IGF1R/IGF2R/IGFBP2/RBPJ/INHBB/INSR/JAG2/KISS1/LHB/SMAD1/SMCP/MFGE8/MSH4/MST1R/MYBL1/NASP/NDN/SEPTIN2/NKX…	246	ENSG00000230408
GO:0003006	developmental process involved in reproduction	184/1604	1013/18888	4.78284508254366e-24	3.16992255624586e-21	2.63424390700097e-21	ACRV1/NR0B1/AMH/AMHR2/AXL/BCL2L2/BCL6/BRDT/CASP2/SEPTIN7/CDC25B/CDC25C/CDKN1C/CREM/CSNK2A2/CYLC2/DACH1/DAZL/ACE/DIAPH2/DMRT1/ATN1/ETV5/FANCA/PTK2B/FOXJ1/FOXO3/FLNA/NR5A1/GATA6/GDF9/B4GALT1/GLI1/GNRH1/HMGB2/ID4/IDH1/IGF2R/INHBB/INSR/JAG2/LHB/MSH4/MYBL1/NASP/NDN/SEPTIN2/NKX3-1/ODF1/CLDN11/PAFAH1B2/PAFAH1B3/SERPINA5/SERPINF1/SERPINE2/MED1/PRKACG/PTCH1/RARA/RB1/RFX2/RNF2/SHB/SMARCC1/SNAI1/SPINK2/SRC/…	184	ENSG00000230408
GO:0000003	reproduction	246/1604	1542/18888	1.13746903718986e-23	6.12527076526738e-21	5.09017394142461e-21	ACR/ACRV1/ADA/NR0B1/AMBP/AMH/AMHR2/AXL/BCL2L2/BCL6/BRDT/DDR1/CAD/CAPN2/CASP2/CCNE1/CDK1/SEPTIN7/CDC20/CDC25B/CDC25C/CDK2/CDKN1C/CREM/CSNK2A2/CYLC2/DACH1/DAZL/ACE/DIAPH2/DMRT1/ATN1/ETV5/FANCA/FANCD2/PTK2B/FBLN1/FOXJ1/FOXO3/FLNA/FOSB/NR5A1/GATA6/NR6A1/GDF9/B4GALT1/GLI1/GNRH1/HMGB2/HOXD9/ID4/IDH1/IGF1R/IGF2R/IGFBP2/RBPJ/INHBB/INSR/JAG2/KISS1/LHB/SMAD1/SMCP/MFGE8/MSH4/MST1R/MYBL1/NASP/NDN/SEPTIN2/NKX…	246	ENSG00000230408
GO:0019953	sexual reproduction	192/1604	1093/18888	2.6890324446058e-23	1.28715019681798e-20	1.06963735018764e-20	ACR/ACRV1/NR0B1/AMH/AXL/BCL2L2/BCL6/BRDT/CCNE1/CDK1/SEPTIN7/CDC20/CDC25B/CDC25C/CDK2/CDKN1C/CREM/CSNK2A2/CYLC2/DAZL/ACE/DIAPH2/DMRT1/ATN1/ETV5/FANCA/FANCD2/PTK2B/FOXJ1/FOXO3/NR6A1/GDF9/B4GALT1/GLI1/HMGB2/HOXD9/IGF2R/INHBB/INSR/JAG2/SMAD1/SMCP/MFGE8/MSH4/MST1R/MYBL1/NDN/SEPTIN2/NUMA1/ODF1/CLDN11/PAFAH1B2/PAFAH1B3/SERPINA5/PRKACG/PTCH1/RAD51/RARA/RB1/RBBP8/RFX2/RNF2/RPA1/SHB/SPINK2/SRC/SSX1/AURKA/S…	192	ENSG00000230408
GO:0048232	male gamete generation	132/1604	653/18888	1.50509110599264e-21	6.82519208906979e-19	5.67181700995122e-19	ACRV1/NR0B1/AXL/BCL2L2/BCL6/BRDT/SEPTIN7/CDC25C/CREM/CSNK2A2/CYLC2/DAZL/ACE/DMRT1/ATN1/ETV5/FANCA/FOXJ1/GLI1/HMGB2/IGF2R/INHBB/JAG2/MSH4/MYBL1/SEPTIN2/ODF1/CLDN11/PAFAH1B2/PAFAH1B3/SERPINA5/PRKACG/PTCH1/RB1/RFX2/SPINK2/SRC/SSX1/SYCP1/TSPAN8/TNP2/NR2C2/DNALI1/FXR1/NME5/YBX3/CCNA1/PTTG1/PIWIL1/REC8/BCL2L11/MERTK/EHMT2/PRSS21/CCNI/ABHD2/SOX30/CELF3/XRN2/SETX/MAST2/SEPTIN6/SUN1/SIRT1/TDRD7/NPAP1/RAI1…	132	ENSG00000230408
GO:0048609	multicellular organismal reproductive process	106/866	926/18888	1.36436878534877e-18	8.51614189109517e-16	6.67692054380252e-16	ACR/ACRV1/NR0B1/AXL/BCL2L2/BCL6/CASP2/SEPTIN7/CREM/CXADR/CYLC2/DAZL/ACE/DMRT1/ATN1/FANCA/FANCD2/PTK2B/NR6A1/GDF9/GDF10/HMGB2/IGF2R/INHBB/KISS1/SMCP/MSH4/MYBL1/NDN/SEPTIN2/ODF1/OPRL1/CLDN11/SERPINA5/PDGFRA/SERPINE2/PRKACG/PTCH1/RARA/RB1/RNF2/SP3/SRC/AURKA/SYCP1/TSPAN8/TNP2/NR2C2/WT1/DNALI1/FXR1/NME5/YBX3/CCNB2/PTTG1/PIWIL1/MARF1/REC8/BCL2L11/PARP2/CITED2/NDC80/MERTK/EHMT2/SOX30/CELF3/XRN2/MAST2/TD…	106	ENSG00000230724
GO:0032504	multicellular organism reproduction	108/866	974/18888	6.48793024867057e-18	3.42662531441324e-15	2.68658099527946e-15	ACR/ACRV1/NR0B1/AXL/BCL2L2/BCL6/CASP2/SEPTIN7/CREM/CXADR/CYLC2/DAZL/ACE/DMRT1/ATN1/FANCA/FANCD2/PTK2B/NR6A1/GDF9/GDF10/HMGB2/IGF2R/INHBB/KISS1/SMCP/MSH4/MYBL1/NDN/SEPTIN2/ODF1/OPRL1/CLDN11/SERPINA5/PDGFRA/SERPINE2/PRKACG/PTCH1/RARA/RB1/RNF2/SP3/SRC/AURKA/SYCP1/TSPAN8/TNP2/NR2C2/WT1/DNALI1/FXR1/NME5/YBX3/CCNB2/PTTG1/PIWIL1/MARF1/REC8/BCL2L11/PARP2/CITED2/NDC80/MERTK/EHMT2/SOX30/CELF3/XRN2/MAST2/TD…	108	ENSG00000230724
GO:0022414	reproductive process	144/866	1532/18888	3.34683979721658e-17	1.5319601365126e-14	1.20110447178706e-14	ACR/ACRV1/NR0B1/AMHR2/AXL/BCL2L2/BCL6/DDR1/CAPN2/CASP2/CCNE1/CDK1/SEPTIN7/CDC20/CREM/CXADR/CYLC2/DAZL/ACE/DMRT1/ATN1/FANCA/FANCD2/PTK2B/NR6A1/GDF9/GDF10/GNRH1/HMGB2/HOXD9/ID4/IGF2R/IGFBP2/RBPJ/INHBB/INSR/KISS1/LHB/SMCP/MFGE8/MSH4/MYBL1/NASP/NDN/SEPTIN2/NKX3-1/ODF1/OPRL1/CLDN11/SERPINA5/PDGFRA/PGK2/SERPINE2/PRKACG/PTCH1/RAD51/RARA/RB1/RNF2/RPA1/SP3/SRC/AURKA/SYCP1/TEAD3/TERF1/TSPAN8/TNP2/NR2C2/WT1…	144	ENSG00000230724
GO:0000003	reproduction	144/866	1542/18888	5.88176787101271e-17	2.52401363764833e-14	1.97890532186573e-14	ACR/ACRV1/NR0B1/AMHR2/AXL/BCL2L2/BCL6/DDR1/CAPN2/CASP2/CCNE1/CDK1/SEPTIN7/CDC20/CREM/CXADR/CYLC2/DAZL/ACE/DMRT1/ATN1/FANCA/FANCD2/PTK2B/NR6A1/GDF9/GDF10/GNRH1/HMGB2/HOXD9/ID4/IGF2R/IGFBP2/RBPJ/INHBB/INSR/KISS1/LHB/SMCP/MFGE8/MSH4/MYBL1/NASP/NDN/SEPTIN2/NKX3-1/ODF1/OPRL1/CLDN11/SERPINA5/PDGFRA/PGK2/SERPINE2/PRKACG/PTCH1/RAD51/RARA/RB1/RNF2/RPA1/SP3/SRC/AURKA/SYCP1/TEAD3/TERF1/TSPAN8/TNP2/NR2C2/WT1…	144	ENSG00000230724
GO:0007276	gamete generation	94/866	817/18888	1.06751519248386e-16	4.31150547740834e-14	3.38035460951236e-14	ACRV1/NR0B1/AXL/BCL2L2/BCL6/SEPTIN7/CREM/CXADR/CYLC2/DAZL/ACE/DMRT1/ATN1/FANCA/FANCD2/PTK2B/NR6A1/GDF9/HMGB2/IGF2R/INHBB/MSH4/MYBL1/NDN/SEPTIN2/ODF1/CLDN11/SERPINA5/PRKACG/PTCH1/RARA/RB1/RNF2/SRC/AURKA/SYCP1/TSPAN8/TNP2/NR2C2/WT1/DNALI1/FXR1/NME5/YBX3/CCNB2/PTTG1/PIWIL1/MARF1/REC8/BCL2L11/NDC80/MERTK/EHMT2/SOX30/CELF3/XRN2/MAST2/TDRD7/VCX/MORC1/SYCP3/YBX2/NME8/ANKRD49/SOHLH2/PIWIL2/ADCY10/KDM3A/T…	94	ENSG00000230724
GO:0007276	gamete generation	73/658	817/18888	1.22780725829288e-13	4.44082008652597e-11	3.80840767399473e-11	NR0B1/BCL2L2/BCL6/BRDT/SEPTIN7/CXADR/CYLC2/DAZL/DIAPH2/DMRT1/FANCA/FANCD2/GDF9/HMGB2/MSH4/MYBL1/NDN/SEPTIN2/PAFAH1B3/SERPINA5/PIK3CA/PRKACG/PRM2/RARA/RNF2/SRC/SYCP1/TNP1/TNP2/NR2C2/FXR1/NME5/YBX3/PIWIL1/MARF1/REC8/MERTK/EHMT2/CCNI/SETX/MAST2/NCAPH/SPO11/SYCP3/YBX2/NME8/STRBP/KDM3A/TEX11/PRDM9/CATSPERG/YTHDC2/BOLL/TUT7/LIN28A/ELL3/HORMAD1/ZMYND15/MAEL/TDRD12/RPL39L/RPL10L/PSMA8/PIWIL4/CCDC42/PNLDC…	73	ENSG00000231150
GO:0019953	sexual reproduction	88/658	1093/18888	1.23850656064869e-13	4.44082008652597e-11	3.80840767399473e-11	NR0B1/BCL2L2/BCL6/BRDT/CDK1/SEPTIN7/CDC20/CXADR/CYLC2/DAZL/DIAPH2/DMRT1/FANCA/FANCD2/GDF9/HMGB2/INSR/MFGE8/MSH4/MST1R/MYBL1/NDN/SEPTIN2/PAFAH1B3/SERPINA5/PIK3CA/PRKACG/PRM2/RARA/RNF2/SELENOP/SRC/SYCP1/TERF1/TNP1/TNP2/NR2C2/FXR1/NME5/YBX3/EXO1/PIWIL1/MARF1/NCAPD2/REC8/MERTK/EHMT2/CCNI/SETX/MAST2/NCAPH/SPO11/ZNF318/ANAPC4/SYCP3/YBX2/NME8/STRBP/KDM3A/TEX11/PRDM9/CATSPERG/YTHDC2/BOLL/TUT7/LIN28A/ELL3…	88	ENSG00000231150
GO:0048609	multicellular organismal reproductive process	106/803	926/18888	4.69708798014983e-21	3.20200487606814e-18	2.43754144654091e-18	ACR/NR0B1/AXL/BCL2L2/BCL6/BRDT/CASP2/SEPTIN7/CDC25C/CDKN1C/CSNK2A2/CYLC2/DAZL/ACE/DMRT1/ATN1/FANCA/FANCD2/PTK2B/GDF9/HMGB2/IGF1R/INHBB/MYBL1/NDN/SEPTIN2/ODF1/OPRL1/SERPINA5/SERPINE2/PRKACG/PTCH1/RARA/RB1/RNF2/SP3/SRC/AURKA/SYCP1/TSPAN8/TNP2/TOP2A/NR2C2/UCHL1/WT1/ZP3/DNALI1/FXR1/NME5/YBX3/CCNA1/CCNB2/PTTG1/PIWIL1/MARF1/REC8/BCL2L11/PARP2/CITED2/NDC80/MERTK/PRDX4/EHMT2/SOX30/CELF3/XRN2/MAST2/SIRT1/…	106	ENSG00000232316
GO:0032504	multicellular organism reproduction	109/803	974/18888	7.07215103706972e-21	4.38280487451857e-18	3.33643106342141e-18	ACR/NR0B1/AXL/BCL2L2/BCL6/BRDT/CASP2/SEPTIN7/CDC25C/CDKN1C/CSNK2A2/CYLC2/DAZL/ACE/DMRT1/ATN1/FANCA/FANCD2/PTK2B/GDF9/HMGB2/IGF1R/INHBB/MYBL1/NDN/SEPTIN2/ODF1/OPRL1/SERPINA5/SERPINE2/PRKACG/PTCH1/RARA/RB1/RNF2/SP3/SRC/AURKA/SYCP1/TSPAN8/TNP2/TOP2A/NR2C2/UCHL1/WT1/ZP3/DNALI1/FXR1/NME5/YBX3/CCNA1/CCNB2/PTTG1/PIWIL1/MARF1/REC8/BCL2L11/PARP2/CITED2/NDC80/MERTK/PRDX4/EHMT2/SOX30/CELF3/XRN2/MAST2/SIRT1/…	109	ENSG00000232316
GO:0022414	reproductive process	145/803	1532/18888	1.20091335400661e-20	6.82218861188588e-18	5.19342353969525e-18	ACR/NR0B1/AMHR2/AXL/BCL2L2/BCL6/BRDT/DDR1/CAPN2/CASP2/CCNE1/CDK1/SEPTIN7/CDC20/CDC25C/CDK2/CDKN1C/CRIP1/CSNK2A2/CYLC2/DACH1/DAZL/ACE/DMRT1/ATN1/FANCA/FANCD2/PTK2B/GDF9/HMGB2/HOXD9/ID4/IGF1R/IGFBP2/RBPJ/INHBB/INSR/LHB/MFGE8/MYBL1/NASP/NDN/SEPTIN2/NKX3-1/ODF1/OPRL1/SERPINA5/PGK2/SERPINE2/PRKACG/PTCH1/RAD51/RARA/RB1/RNF2/RPA1/SNAI1/SP3/SRC/AURKA/SYCP1/TEAD3/TERF1/TSPAN8/TNP2/TOP2A/NR2C2/UCHL1/WT1/ZP…	145	ENSG00000232316
GO:0007276	gamete generation	97/803	817/18888	2.048823777745e-20	9.9763083520626e-18	7.5945121987089e-18	NR0B1/AXL/BCL2L2/BCL6/BRDT/SEPTIN7/CDC25C/CDKN1C/CSNK2A2/CYLC2/DAZL/ACE/DMRT1/ATN1/FANCA/FANCD2/PTK2B/GDF9/HMGB2/INHBB/MYBL1/NDN/SEPTIN2/ODF1/SERPINA5/PRKACG/PTCH1/RARA/RB1/RNF2/SRC/AURKA/SYCP1/TSPAN8/TNP2/TOP2A/NR2C2/UCHL1/WT1/ZP3/DNALI1/FXR1/NME5/YBX3/CCNA1/CCNB2/PTTG1/PIWIL1/MARF1/REC8/BCL2L11/NDC80/MERTK/PRDX4/EHMT2/SOX30/CELF3/XRN2/MAST2/SIRT1/TDRD7/SPO11/VCX/DDX25/SYCP3/YBX2/NME8/ARID4B/STR…	97	ENSG00000232316
GO:0000003	reproduction	145/803	1542/18888	2.20707894066198e-20	1.00304380923285e-17	7.63571872102705e-18	ACR/NR0B1/AMHR2/AXL/BCL2L2/BCL6/BRDT/DDR1/CAPN2/CASP2/CCNE1/CDK1/SEPTIN7/CDC20/CDC25C/CDK2/CDKN1C/CRIP1/CSNK2A2/CYLC2/DACH1/DAZL/ACE/DMRT1/ATN1/FANCA/FANCD2/PTK2B/GDF9/HMGB2/HOXD9/ID4/IGF1R/IGFBP2/RBPJ/INHBB/INSR/LHB/MFGE8/MYBL1/NASP/NDN/SEPTIN2/NKX3-1/ODF1/OPRL1/SERPINA5/PGK2/SERPINE2/PRKACG/PTCH1/RAD51/RARA/RB1/RNF2/RPA1/SNAI1/SP3/SRC/AURKA/SYCP1/TEAD3/TERF1/TSPAN8/TNP2/TOP2A/NR2C2/UCHL1/WT1/ZP…	145	ENSG00000232316
GO:0019953	sexual reproduction	115/803	1093/18888	7.30894862640254e-20	3.11406892413663e-17	2.37059978474767e-17	ACR/NR0B1/AXL/BCL2L2/BCL6/BRDT/CCNE1/CDK1/SEPTIN7/CDC20/CDC25C/CDK2/CDKN1C/CSNK2A2/CYLC2/DAZL/ACE/DMRT1/ATN1/FANCA/FANCD2/PTK2B/GDF9/HMGB2/HOXD9/INHBB/INSR/MFGE8/MYBL1/NDN/SEPTIN2/ODF1/SERPINA5/PRKACG/PTCH1/RAD51/RARA/RB1/RNF2/RPA1/SRC/AURKA/SYCP1/TERF1/TSPAN8/TNP2/TOP2A/NR2C2/UCHL1/WT1/ZP3/DNALI1/FXR1/NME5/RAD54L/YBX3/CCNA1/CCNB2/PTTG1/PIWIL1/MARF1/NCAPD2/REC8/BCL2L11/NDC80/MERTK/PRDX4/CCT2/EHMT…	115	ENSG00000232316
GO:0003006	developmental process involved in reproduction	109/803	1013/18888	1.43448026440825e-19	5.43269553470613e-17	4.13566532370332e-17	NR0B1/AMHR2/AXL/BCL2L2/BCL6/BRDT/CASP2/SEPTIN7/CDC25C/CDKN1C/CRIP1/CSNK2A2/CYLC2/DACH1/DAZL/ACE/DMRT1/ATN1/FANCA/PTK2B/GDF9/HMGB2/ID4/INHBB/INSR/LHB/MYBL1/NASP/NDN/SEPTIN2/NKX3-1/ODF1/SERPINA5/SERPINE2/PRKACG/PTCH1/RARA/RB1/RNF2/SNAI1/SRC/AURKA/SYCP1/TSPAN8/TNP2/NR2C2/WT1/ZP3/DNALI1/CSDE1/FXR1/NME5/UTF1/YBX3/HESX1/CCNA1/PTTG1/PIWIL1/MARF1/REC8/BCL2L11/PARP2/CITED2/MERTK/PRDX4/EHMT2/SOX30/CELF3/XR…	109	ENSG00000232316
GO:0022414	reproductive process	153/855	1532/18888	2.34622344353328e-21	1.16288889104839e-18	8.92446947431195e-19	ACR/ACRV1/NR0B1/AXL/BCL2L2/BCL6/BRCA2/BRDT/DDR1/CAD/CAPN2/CASP2/CCNE1/CDK1/SEPTIN7/CDC20/CDK2/CREM/CRIP1/CSNK2A2/CYLC2/CYP19A1/DACH1/DAZL/ACE/DMRT1/FANCA/FANCD2/GDF9/GNRH1/HMGB2/HOXD9/ID4/IDH1/IGF1R/IGFBP2/RBPJ/INHBB/INSR/LHB/MFGE8/MSH2/MSH4/MYBL1/NASP/NDN/SEPTIN2/NKX3-1/PAFAH1B3/SERPINA5/PGK2/SERPINB5/PIK3CA/PRKACG/PTCH1/RAD51/RARA/RARG/RB1/RNF2/RPA1/SHB/SMARCC1/SNAI1/SP3/SRC/AURKA/SYCP1/TEAD3/T…	153	ENSG00000232645
GO:0000003	reproduction	153/855	1542/18888	4.44912960853033e-21	2.05816735690613e-18	1.57951906593368e-18	ACR/ACRV1/NR0B1/AXL/BCL2L2/BCL6/BRCA2/BRDT/DDR1/CAD/CAPN2/CASP2/CCNE1/CDK1/SEPTIN7/CDC20/CDK2/CREM/CRIP1/CSNK2A2/CYLC2/CYP19A1/DACH1/DAZL/ACE/DMRT1/FANCA/FANCD2/GDF9/GNRH1/HMGB2/HOXD9/ID4/IDH1/IGF1R/IGFBP2/RBPJ/INHBB/INSR/LHB/MFGE8/MSH2/MSH4/MYBL1/NASP/NDN/SEPTIN2/NKX3-1/PAFAH1B3/SERPINA5/PGK2/SERPINB5/PIK3CA/PRKACG/PTCH1/RAD51/RARA/RARG/RB1/RNF2/RPA1/SHB/SMARCC1/SNAI1/SP3/SRC/AURKA/SYCP1/TEAD3/T…	153	ENSG00000232645
GO:0007276	gamete generation	101/855	817/18888	1.59409531299764e-20	6.50672198640625e-18	4.99351590616413e-18	ACRV1/NR0B1/AXL/BCL2L2/BCL6/BRCA2/BRDT/SEPTIN7/CREM/CSNK2A2/CYLC2/DAZL/ACE/DMRT1/FANCA/FANCD2/GDF9/HMGB2/INHBB/MSH2/MSH4/MYBL1/NDN/SEPTIN2/PAFAH1B3/SERPINA5/PIK3CA/PRKACG/PTCH1/RARA/RB1/RNF2/SHB/SRC/AURKA/SYCP1/TNP2/TOP2A/NR2C2/UCHL1/WT1/ZP3/FXR1/NME5/YBX3/CCNA1/CCNB2/PTTG1/PIWIL1/MARF1/REC8/BCL2L11/NDC80/MERTK/EHMT2/SOX30/XRN2/SETX/MAST2/SIRT1/TDRD7/SPO11/FBXO5/MORC1/SYCP3/YBX2/NME8/SUFU/ARID4B/…	101	ENSG00000232645
GO:0003006	developmental process involved in reproduction	115/855	1013/18888	2.68632864030133e-20	1.03557969083616e-17	7.94744829899674e-18	ACRV1/NR0B1/AXL/BCL2L2/BCL6/BRCA2/BRDT/CASP2/SEPTIN7/CREM/CRIP1/CSNK2A2/CYLC2/CYP19A1/DACH1/DAZL/ACE/DMRT1/FANCA/GDF9/GNRH1/HMGB2/ID4/IDH1/INHBB/INSR/LHB/MSH2/MSH4/MYBL1/NASP/NDN/SEPTIN2/NKX3-1/PAFAH1B3/SERPINA5/SERPINB5/PIK3CA/PRKACG/PTCH1/RARA/RARG/RB1/RNF2/SHB/SMARCC1/SNAI1/SRC/AURKA/SYCP1/TNP2/NR2C2/WT1/ZP3/CSDE1/FXR1/NME5/YBX3/HESX1/CCNA1/PTTG1/PIWIL1/MARF1/REC8/BCL2L11/PARP2/CITED2/MERTK/EH…	115	ENSG00000232645
GO:0019953	sexual reproduction	120/855	1093/18888	5.64417685249781e-20	2.06131279892012e-17	1.58193300259205e-17	ACR/ACRV1/NR0B1/AXL/BCL2L2/BCL6/BRCA2/BRDT/CCNE1/CDK1/SEPTIN7/CDC20/CDK2/CREM/CSNK2A2/CYLC2/DAZL/ACE/DMRT1/FANCA/FANCD2/GDF9/HMGB2/HOXD9/INHBB/INSR/MFGE8/MSH2/MSH4/MYBL1/NDN/SEPTIN2/PAFAH1B3/SERPINA5/PIK3CA/PRKACG/PTCH1/RAD51/RARA/RB1/RNF2/RPA1/SHB/SRC/AURKA/SYCP1/TERF1/TNP2/TOP2A/NR2C2/UCHL1/WT1/ZP3/FXR1/NME5/RAD54L/YBX3/CCNA1/CCNB2/EXO1/PTTG1/PIWIL1/MARF1/NCAPD2/REC8/BCL2L11/NDC80/MERTK/CCT2/EH…	120	ENSG00000232645
GO:0048609	multicellular organismal reproductive process	107/855	926/18888	1.76570825114368e-19	6.12612477734299e-17	4.70143054870309e-17	ACR/ACRV1/NR0B1/AXL/BCL2L2/BCL6/BRCA2/BRDT/CASP2/SEPTIN7/CREM/CSNK2A2/CYLC2/DAZL/ACE/DMRT1/FANCA/FANCD2/GDF9/HMGB2/IGF1R/INHBB/MSH2/MSH4/MYBL1/NDN/SEPTIN2/PAFAH1B3/SERPINA5/PIK3CA/PRKACG/PTCH1/RARA/RB1/RNF2/SHB/SP3/SRC/AURKA/SYCP1/TNP2/TOP2A/NR2C2/UCHL1/WT1/ZP3/FXR1/NME5/YBX3/CCNA1/CCNB2/PTTG1/PIWIL1/MARF1/REC8/BCL2L11/PARP2/CITED2/NDC80/MERTK/EHMT2/SOX30/XRN2/SETX/MAST2/SIRT1/TDRD7/SPO11/FBXO5/M…	107	ENSG00000232645
GO:0019953	sexual reproduction	448/4095	1093/18888	5.56983903133135e-50	1.47726055708486e-46	1.35273801105676e-46	ACRV1/ACVR2A/NR0B1/BMAL1/AXL/BAX/BBS1/BBS2/BCL2L2/BCL6/BRDT/CCNE1/CD9/CDK1/SEPTIN7/CDC20/CDC25A/CDC25B/CDC25C/CDK2/CLGN/CENPC/CKS2/CREM/CSNK2A2/CXADR/CYLC1/DAZL/DMRT1/DUSP1/STX2/ERCC4/FANCC/FANCD2/FANCG/FOXO3/MTOR/GALNT3/GDF9/GJA1/HMGB2/HSF2/HSPA1L/IGF1/IL1A/ING2/INHBB/INPP5B/INSL3/INSR/JAG2/LIMK2/SMAD1/MAK/SMCP/MEA1/MFGE8/MMP2/MSH5/MST1R/MYH9/NEK2/NOS3/NPHP1/NUMA1/ODF1/PAFAH1B2/PAFAH1B3/SERPINA5…	448	ENSG00000232712
GO:0048232	male gamete generation	302/4095	653/18888	7.21340767549e-46	1.53054084058547e-42	1.40152714604415e-42	ACRV1/ACVR2A/NR0B1/BMAL1/AXL/BAX/BBS2/BCL2L2/BCL6/BRDT/SEPTIN7/CDC25C/CREM/CSNK2A2/CYLC1/DAZL/DMRT1/FANCG/GALNT3/GJA1/HMGB2/HSF2/IL1A/ING2/INHBB/INPP5B/INSL3/JAG2/LIMK2/MAK/MEA1/NPHP1/ODF1/PAFAH1B2/PAFAH1B3/SERPINA5/PLN/SEPTIN4/PRKACG/PRM1/PRM2/RB1/SBF1/SPAG4/SPINK2/SSX1/SYCP1/TAF4B/TBP/TCP11/TESK1/TNP1/TNP2/NR2C2/ZNF35/ZBTB16/DNALI1/FXR1/NME5/DYNLL1/AKAP4/CCNA1/RNF8/PIWIL1/SLC22A14/SELENOF/TBPL1…	302	ENSG00000232712
GO:0007283	spermatogenesis	294/4095	636/18888	1.32929733642767e-44	2.35041924036019e-41	2.15229563471772e-41	ACRV1/ACVR2A/NR0B1/BMAL1/AXL/BAX/BBS2/BCL2L2/BCL6/BRDT/SEPTIN7/CDC25C/CREM/CSNK2A2/CYLC1/DAZL/DMRT1/FANCG/GALNT3/GJA1/HMGB2/HSF2/IL1A/ING2/INHBB/INPP5B/INSL3/JAG2/LIMK2/MAK/MEA1/NPHP1/ODF1/PAFAH1B2/PAFAH1B3/SERPINA5/PLN/SEPTIN4/PRKACG/PRM1/PRM2/RB1/SBF1/SPAG4/SPINK2/SSX1/SYCP1/TAF4B/TBP/TCP11/TESK1/TNP1/TNP2/NR2C2/ZNF35/ZBTB16/DNALI1/FXR1/NME5/DYNLL1/AKAP4/CCNA1/RNF8/PIWIL1/SLC22A14/SELENOF/TBPL1…	294	ENSG00000232712
GO:0007276	gamete generation	344/4095	817/18888	3.7746542729704e-41	5.00566339774287e-38	4.58372161647945e-38	ACRV1/ACVR2A/NR0B1/BMAL1/AXL/BAX/BBS2/BCL2L2/BCL6/BRDT/SEPTIN7/CDC25B/CDC25C/CREM/CSNK2A2/CXADR/CYLC1/DAZL/DMRT1/FANCC/FANCD2/FANCG/FOXO3/MTOR/GALNT3/GDF9/GJA1/HMGB2/HSF2/IGF1/IL1A/ING2/INHBB/INPP5B/INSL3/JAG2/LIMK2/SMAD1/MAK/MEA1/MMP2/NOS3/NPHP1/ODF1/PAFAH1B2/PAFAH1B3/SERPINA5/PIK3CA/PLK1/PLN/SEPTIN4/PRKACG/PRM1/PRM2/PTGDS/PTN/RARA/RB1/RNF2/RPS6KA2/SBF1/SHB/SOS1/SPAG4/SPINK2/SSX1/AURKA/SYCP1/TAF…	344	ENSG00000232712
GO:0000003	reproduction	547/4095	1542/18888	9.72783539733953e-39	9.38205506639774e-36	8.59121462986091e-36	ABAT/ACRV1/ACVR2A/NR0B1/AMBP/AMHR2/APP/ARHGDIB/BMAL1/AXL/BAX/BBS1/BBS2/BCL2L2/BCL6/BOK/BRDT/CAD/CAPN2/CASP2/CCNE1/CD9/CDK1/SEPTIN7/CDC20/CDC25A/CDC25B/CDC25C/CDK2/CDKN1B/CLGN/CEBPB/CENPC/CKS2/CREM/CSNK2A2/CXADR/CYLC1/DAZL/DMRT1/DUSP1/EGFR/EGR1/EMP2/STX2/ERCC4/FANCC/FANCD2/ACSL4/FANCG/FBLN1/FOXO3/FLNA/FOS/MTOR/GALNT3/GATA1/GATA4/GATA6/GDF9/GDF10/GJA1/GJB5/GNRH1/NR3C1/HMGB2/HSF2/HSPA1L/ID4/IDH1/IGF…	547	ENSG00000232712
GO:0022414	reproductive process	544/4095	1532/18888	1.1739422934742e-38	1.03786281595565e-35	9.50378370743283e-36	ABAT/ACRV1/ACVR2A/NR0B1/AMBP/AMHR2/APP/ARHGDIB/BMAL1/AXL/BAX/BBS1/BBS2/BCL2L2/BCL6/BOK/BRDT/CAD/CAPN2/CASP2/CCNE1/CD9/CDK1/SEPTIN7/CDC20/CDC25A/CDC25B/CDC25C/CDK2/CDKN1B/CLGN/CEBPB/CENPC/CKS2/CREM/CSNK2A2/CXADR/CYLC1/DAZL/DMRT1/DUSP1/EGFR/EGR1/EMP2/STX2/ERCC4/FANCC/FANCD2/ACSL4/FANCG/FBLN1/FOXO3/FLNA/FOS/MTOR/GALNT3/GATA1/GATA4/GATA6/GDF9/GDF10/GJA1/GJB5/GNRH1/NR3C1/HMGB2/HSF2/HSPA1L/ID4/IDH1/IGF…	544	ENSG00000232712
GO:0032504	multicellular organism reproduction	381/4095	974/18888	6.16880934518252e-37	5.03422294946472e-34	4.60987380135138e-34	ABAT/ACRV1/ACVR2A/NR0B1/APP/BMAL1/AXL/BAX/BBS2/BCL2L2/BCL6/BRDT/CASP2/CD9/SEPTIN7/CDC25B/CDC25C/CREM/CSNK2A2/CXADR/CYLC1/DAZL/DMRT1/EGFR/EGR1/EMP2/FANCC/FANCD2/ACSL4/FANCG/FOXO3/MTOR/GALNT3/GDF9/GDF10/GJA1/NR3C1/HMGB2/HSF2/IGF1/IGF1R/IL1A/ING2/INHBB/INPP5B/INSL3/JAG2/JUNB/KISS1/LIMK2/SMAD1/MAK/SMCP/MEA1/MMP2/NOS3/NPHP1/ODF1/PAFAH1B2/PAFAH1B3/SERPINA5/PIK3CA/PLK1/PLN/SEPTIN4/MED1/PRKACG/PRM1/PRM2/…	381	ENSG00000232712
GO:0048609	multicellular organismal reproductive process	364/4095	926/18888	8.43338236686595e-36	5.96465023533872e-33	5.4618726921969e-33	ACRV1/ACVR2A/NR0B1/BMAL1/AXL/BAX/BBS2/BCL2L2/BCL6/BRDT/CASP2/SEPTIN7/CDC25B/CDC25C/CREM/CSNK2A2/CXADR/CYLC1/DAZL/DMRT1/EGFR/EGR1/EMP2/FANCC/FANCD2/ACSL4/FANCG/FOXO3/MTOR/GALNT3/GDF9/GDF10/GJA1/HMGB2/HSF2/IGF1/IGF1R/IL1A/ING2/INHBB/INPP5B/INSL3/JAG2/JUNB/KISS1/LIMK2/SMAD1/MAK/SMCP/MEA1/MMP2/NOS3/NPHP1/ODF1/PAFAH1B2/PAFAH1B3/SERPINA5/PIK3CA/PLK1/PLN/SEPTIN4/MED1/PRKACG/PRM1/PRM2/PTGDS/PTN/RARA/RB1/…	364	ENSG00000232712
GO:0003006	developmental process involved in reproduction	388/4095	1013/18888	2.95073811331133e-35	1.84143415553647e-32	1.68621436828175e-32	ACRV1/ACVR2A/NR0B1/AMHR2/BMAL1/AXL/BAX/BBS2/BCL2L2/BCL6/BOK/BRDT/CASP2/SEPTIN7/CDC25B/CDC25C/CDKN1B/CEBPB/CREM/CSNK2A2/CYLC1/DAZL/DMRT1/FANCC/FANCG/FOXO3/FLNA/MTOR/GALNT3/GATA1/GATA4/GATA6/GDF9/GJA1/GJB5/GNRH1/HMGB2/HSF2/ID4/IDH1/IGF1/IL1A/ING2/INHBB/INPP5B/INSL3/INSR/JAG2/JUNB/KRT8/LIMK2/MAK/MEA1/MAP3K4/MMP2/NOS3/NPHP1/ODF1/PAFAH1B2/PAFAH1B3/SERPINA5/PIK3CA/PLN/SEPTIN4/MED1/PRKACG/PRM1/PRM2/PSAP…	388	ENSG00000232712
GO:0022412	cellular process involved in reproduction in multicellular organism	221/4095	482/18888	5.37940986357369e-33	2.85350796213266e-30	2.61297755952219e-30	BAX/BBS2/BRDT/CD9/CDC25B/CXADR/DAZL/DMRT1/FANCC/FANCG/FOXO3/MTOR/GDF9/HMGB2/IGF1/ING2/INHBB/INSL3/NPHP1/SERPINA5/PIK3CA/PLK1/PLN/SEPTIN4/PRM1/PRM2/PTGDS/PTN/RARA/RNF2/RPS6KA2/SBF1/SHB/SOS1/SPAM1/SPINK2/AURKA/SYCP1/TAF4B/TCP11/TNP1/TNP2/TOP2A/WT1/ZBTB16/DNALI1/KMT2D/FXR1/NME5/PDE5A/DYNLL1/AKAP4/CCNA1/RNF8/CCNB2/PIWIL1/SLC22A14/SELENOF/TBPL1/TESMIN/MARF1/REC8/SYCP2/NDC80/PRDX4/EHMT2/TDRKH/ZPBP/ABHD…	221	ENSG00000232712
GO:0007276	gamete generation	55/472	817/18888	2.24092795815203e-11	7.0221078231521e-09	6.21731140269246e-09	NR0B1/BCL2L2/CSNK2A2/FANCD2/GDF9/DNAJA1/INHBB/MSH4/PIK3CA/RARA/SBF1/SHB/TNP2/WT1/ZP3/KMT2D/NME5/PIWIL1/REC8/EHMT2/SOX30/XRN2/FOXJ3/SUN1/NCAPH/SPO11/NPAP1/SYCP3/NME8/ARID4B/DDX4/ANKRD49/FOXJ2/KDM3A/EIF5A2/PRDM9/DMRTB1/TSPY2/TSPY3/TSPY10/TUT7/ELL3/HORMAD1/IQCG/SPOCD1/LRGUK/PSMA8/ODF4/VPS13B/ZNF296/FAM9C/ARMC12/SPDYA/MEIOC/MEIKIN	55	ENSG00000232931
GO:0048609	multicellular organismal reproductive process	57/472	926/18888	3.00381592133014e-10	7.75161202757373e-08	6.86320789455617e-08	NR0B1/BCL2L2/CASP2/CSNK2A2/FANCD2/GDF9/DNAJA1/INHBB/MSH4/PIK3CA/RARA/SBF1/SHB/TNP2/WT1/ZP3/KMT2D/NME5/PIWIL1/REC8/CITED2/EHMT2/SOX30/XRN2/FOXJ3/SUN1/NCAPH/SPO11/NPAP1/SYCP3/NME8/ARID4B/DDX4/ANKRD49/FOXJ2/KDM3A/EIF5A2/PRDM9/DMRTB1/TSPY2/TSPY3/TSPY10/TUT7/ELL3/HORMAD1/IQCG/SPOCD1/LRGUK/PSMA8/ODF4/VPS13B/ZNF296/FAM9C/ARMC12/SPDYA/MEIOC/MEIKIN	57	ENSG00000232931
GO:0019953	sexual reproduction	63/472	1093/18888	4.5928579780738e-10	1.06046673420051e-07	9.38927752858301e-08	NR0B1/BCL2L2/CDC20/CENPC/CSNK2A2/FANCD2/GDF9/DNAJA1/INHBB/MSH4/PIK3CA/RAD51/RARA/SBF1/SHB/TNP2/WT1/ZP3/KMT2D/NME5/PIWIL1/REC8/CCT2/KDM5B/EHMT2/SOX30/XRN2/FOXJ3/SUN1/NCAPH/SPO11/NPAP1/ANAPC4/SYCP3/NME8/ARID4B/DDX4/ANKRD49/FOXJ2/KDM3A/EIF5A2/PRDM9/DMRTB1/TSPY2/TSPY3/TSPY10/TUT7/ELL3/HORMAD1/IQCG/SPOCD1/H1-8/LRGUK/PSMA8/ODF4/VPS13B/ZNF296/FAM9C/ARMC12/SPDYA/CDC26/MEIOC/MEIKIN	63	ENSG00000232931
GO:0007276	gamete generation	106/1023	817/18888	2.61887600746117e-17	2.04744202760162e-14	1.69495485820248e-14	NR0B1/BIRC3/ATRX/AXL/BCL2L2/BCL6/BRDT/SEPTIN7/CDC25C/CREM/CSNK2A2/CXADR/CYLC2/DAZL/DIAPH2/DMRT1/DNMT3A/ATN1/FANCA/FANCD2/FOXC1/FOXO3/NR6A1/GDF9/HMGB2/MSH2/NDN/SEPTIN2/ODF1/PAFAH1B2/SERPINA5/PIK3CA/PRM2/RARA/RB1/SHB/SNRPA1/SRC/AURKA/TSPAN8/TNP1/NR2C2/WT1/DNALI1/FXR1/NME5/YBX3/CCNB2/PIWIL1/MARF1/REC8/BCL2L11/EHMT2/CCNI/XRN2/SETX/SEPTIN6/SUN1/NCAPH/TDRD7/SPO11/VCX/MORC1/SYCP3/YBX2/ARID4B/DDX4/PCSK4/…	106	ENSG00000233922
GO:0000003	reproduction	163/1023	1542/18888	2.76046895717801e-17	2.04744202760162e-14	1.69495485820248e-14	ADA/NR0B1/AMHR2/BIRC3/ATRX/AXL/BCL2L2/BCL6/BRDT/CAD/CAPN2/CASP2/CCNE1/CDK1/SEPTIN7/CDC20/CDC25C/CREM/CSNK2A2/CXADR/CYLC2/DAZL/DIAPH2/DMRT1/DNMT3A/ATN1/EGFR/FANCA/FANCD2/FGFR2/FOXC1/FOXO3/NR6A1/GDF9/B4GALT1/GNRH1/HMGB2/IGFBP2/RBPJ/INSR/SMCP/MFGE8/MSH2/NDN/SEPTIN2/NKX3-1/NUMA1/ODF1/PAFAH1B2/SERPINA5/PGK2/SERPINE2/PIK3CA/MED1/PRM2/RAD51/RARA/RB1/RPA1/SELENOP/SHB/SMARCC1/SNRPA1/SP3/SRC/AURKA/TEAD3/TE…	163	ENSG00000233922
GO:0048609	multicellular organismal reproductive process	115/1023	926/18888	2.87312151007845e-17	2.04744202760162e-14	1.69495485820248e-14	ADA/NR0B1/BIRC3/ATRX/AXL/BCL2L2/BCL6/BRDT/CASP2/SEPTIN7/CDC25C/CREM/CSNK2A2/CXADR/CYLC2/DAZL/DIAPH2/DMRT1/DNMT3A/ATN1/EGFR/FANCA/FANCD2/FOXC1/FOXO3/NR6A1/GDF9/B4GALT1/HMGB2/SMCP/MSH2/NDN/SEPTIN2/ODF1/PAFAH1B2/SERPINA5/SERPINE2/PIK3CA/MED1/PRM2/RARA/RB1/SHB/SNRPA1/SP3/SRC/AURKA/TSPAN8/TNP1/NR2C2/WT1/DNALI1/FXR1/NME5/YBX3/CCNB2/PIWIL1/MARF1/REC8/BCL2L11/PARP2/EHMT2/CCNI/XRN2/SETX/SEPTIN6/SUN1/NCAPH…	115	ENSG00000233922
GO:0022414	reproductive process	162/1023	1532/18888	3.41145575273805e-17	2.04744202760162e-14	1.69495485820248e-14	ADA/NR0B1/AMHR2/BIRC3/ATRX/AXL/BCL2L2/BCL6/BRDT/CAD/CAPN2/CASP2/CCNE1/CDK1/SEPTIN7/CDC20/CDC25C/CREM/CSNK2A2/CXADR/CYLC2/DAZL/DIAPH2/DMRT1/DNMT3A/ATN1/EGFR/FANCA/FANCD2/FGFR2/FOXC1/FOXO3/NR6A1/GDF9/B4GALT1/GNRH1/HMGB2/IGFBP2/RBPJ/INSR/SMCP/MFGE8/MSH2/NDN/SEPTIN2/NKX3-1/NUMA1/ODF1/PAFAH1B2/SERPINA5/PGK2/SERPINE2/PIK3CA/MED1/PRM2/RAD51/RARA/RB1/RPA1/SHB/SMARCC1/SNRPA1/SP3/SRC/AURKA/TEAD3/TERF1/THRA…	162	ENSG00000233922
GO:0019953	sexual reproduction	128/1023	1093/18888	4.58652407638538e-17	2.5409343383175e-14	2.10348764118598e-14	NR0B1/BIRC3/ATRX/AXL/BCL2L2/BCL6/BRDT/CCNE1/CDK1/SEPTIN7/CDC20/CDC25C/CREM/CSNK2A2/CXADR/CYLC2/DAZL/DIAPH2/DMRT1/DNMT3A/ATN1/FANCA/FANCD2/FOXC1/FOXO3/NR6A1/GDF9/B4GALT1/HMGB2/INSR/SMCP/MFGE8/MSH2/NDN/SEPTIN2/NUMA1/ODF1/PAFAH1B2/SERPINA5/PIK3CA/PRM2/RAD51/RARA/RB1/RPA1/SELENOP/SHB/SNRPA1/SRC/AURKA/TERF1/TSPAN8/TNP1/NR2C2/WT1/DNALI1/FXR1/NME5/RAD54L/YBX3/PKMYT1/CCNB2/PIWIL1/MARF1/NCAPD2/REC8/BCL2L1…	128	ENSG00000233922
GO:0032504	multicellular organism reproduction	117/1023	974/18888	1.8355958273202e-16	9.44282939168575e-14	7.81715395935458e-14	ADA/NR0B1/BIRC3/ATRX/AXL/BCL2L2/BCL6/BRDT/CASP2/SEPTIN7/CDC25C/CREM/CSNK2A2/CXADR/CYLC2/DAZL/DIAPH2/DMRT1/DNMT3A/ATN1/EGFR/FANCA/FANCD2/FOXC1/FOXO3/NR6A1/GDF9/B4GALT1/HMGB2/SMCP/MSH2/NDN/SEPTIN2/ODF1/PAFAH1B2/SERPINA5/SERPINE2/PIK3CA/MED1/PRM2/RARA/RB1/SHB/SNRPA1/SP3/SRC/AURKA/THRA/TSPAN8/TNP1/NR2C2/WT1/DNALI1/FXR1/NME5/YBX3/CCNB2/PIWIL1/MARF1/REC8/BCL2L11/PARP2/EHMT2/CCNI/XRN2/SETX/SEPTIN6/SUN1/…	117	ENSG00000233922
GO:0003006	developmental process involved in reproduction	119/1023	1013/18888	5.28765601017076e-16	2.2400999167794e-13	1.85444480752986e-13	NR0B1/AMHR2/BIRC3/ATRX/AXL/BCL2L2/BCL6/BRDT/CASP2/SEPTIN7/CDC25C/CREM/CSNK2A2/CYLC2/DAZL/DIAPH2/DMRT1/DNMT3A/ATN1/FANCA/FGFR2/FOXC1/FOXO3/GDF9/B4GALT1/GNRH1/HMGB2/INSR/MSH2/NDN/SEPTIN2/NKX3-1/ODF1/PAFAH1B2/SERPINA5/SERPINE2/PIK3CA/MED1/PRM2/RARA/RB1/SHB/SMARCC1/SNRPA1/SRC/AURKA/TSPAN8/TNP1/NR2C2/WT1/DNALI1/CSDE1/NCOA4/FXR1/NME5/YBX3/PIWIL1/MARF1/REC8/BCL2L11/PARP2/PLK4/EHMT2/CCNI/XRN2/SETX/SEPTIN…	119	ENSG00000233922
GO:0048609	multicellular organismal reproductive process	101/780	926/18888	1.77153462925861e-19	1.05696197925675e-16	8.48641373595084e-17	ACR/NR0B1/AMH/AXL/BCL2L2/BCL6/BRDT/CASP2/SEPTIN7/CDC25C/CDKN1C/CXADR/CYLC2/DAZL/ACE/DMRT1/FANCA/FANCD2/PTK2B/GDF9/GDF10/HMGB2/INHBB/KISS1/SMCP/MOS/MSH4/MYBL1/NDN/SEPTIN2/ODF1/PAFAH1B3/SERPINA5/SERPINE2/PRKACG/PTCH1/RARA/RB1/RNF2/SP3/SRC/SSX1/AURKA/SYCP1/TNP2/NR2C2/UCHL1/WT1/ZP3/DNALI1/FXR1/NME5/CCNA1/CCNB2/PTTG1/PIWIL1/MARF1/REC8/BCL2L11/PARP2/CITED2/NDC80/MERTK/EHMT2/SOX30/XRN2/MAST2/TDRD7/SPO11…	101	ENSG00000234818
GO:0022414	reproductive process	139/780	1532/18888	2.7086650358284e-19	1.48141405251181e-16	1.18943659380324e-16	ACR/NR0B1/AMH/AMHR2/AXL/BCL2L2/BCL6/BRDT/DDR1/CAPN2/CASP2/CCNE1/CDK1/SEPTIN7/CDC20/CDC25C/CDKN1C/CXADR/CYLC2/DACH1/DAZL/ACE/DMRT1/FANCA/FANCD2/PTK2B/FBLN1/GDF9/GDF10/HMGB2/HOXD9/ID4/IGFBP2/RBPJ/INHBB/INSR/KISS1/LHB/SMCP/MFGE8/MOS/MSH4/MYBL1/NDN/SEPTIN2/NKX3-1/ODF1/PAFAH1B3/SERPINA5/PGK2/SERPINE2/PRKACG/PTCH1/RAD51/RARA/RB1/RNF2/SP3/SRC/SSX1/AURKA/SYCP1/TEAD3/TERF1/TNP2/NR2C2/UCHL1/WT1/ZP3/DNALI1/…	139	ENSG00000234818
GO:0000003	reproduction	139/780	1542/18888	4.81793152220615e-19	2.25857747001707e-16	1.81342595489955e-16	ACR/NR0B1/AMH/AMHR2/AXL/BCL2L2/BCL6/BRDT/DDR1/CAPN2/CASP2/CCNE1/CDK1/SEPTIN7/CDC20/CDC25C/CDKN1C/CXADR/CYLC2/DACH1/DAZL/ACE/DMRT1/FANCA/FANCD2/PTK2B/FBLN1/GDF9/GDF10/HMGB2/HOXD9/ID4/IGFBP2/RBPJ/INHBB/INSR/KISS1/LHB/SMCP/MFGE8/MOS/MSH4/MYBL1/NDN/SEPTIN2/NKX3-1/ODF1/PAFAH1B3/SERPINA5/PGK2/SERPINE2/PRKACG/PTCH1/RAD51/RARA/RB1/RNF2/SP3/SRC/SSX1/AURKA/SYCP1/TEAD3/TERF1/TNP2/NR2C2/UCHL1/WT1/ZP3/DNALI1/…	139	ENSG00000234818
GO:0032504	multicellular organism reproduction	103/780	974/18888	6.9783907436703e-19	2.86244865316926e-16	2.29827789886931e-16	ACR/NR0B1/AMH/AXL/BCL2L2/BCL6/BRDT/CASP2/SEPTIN7/CDC25C/CDKN1C/CXADR/CYLC2/DAZL/ACE/DMRT1/FANCA/FANCD2/PTK2B/GDF9/GDF10/HMGB2/INHBB/KISS1/SMCP/MOS/MSH4/MYBL1/NDN/SEPTIN2/ODF1/PAFAH1B3/SERPINA5/SERPINE2/PRKACG/PTCH1/RARA/RB1/RNF2/SP3/SRC/SSX1/AURKA/SYCP1/TNP2/NR2C2/UCHL1/WT1/ZP3/DNALI1/FXR1/NME5/CCNA1/CCNB2/PTTG1/PIWIL1/MARF1/REC8/BCL2L11/PARP2/CITED2/NDC80/MERTK/EHMT2/SOX30/XRN2/MAST2/TDRD7/MAPK8…	103	ENSG00000234818
GO:0007276	gamete generation	91/780	817/18888	3.44631977776321e-18	1.33048215890941e-15	1.06825243389985e-15	NR0B1/AMH/AXL/BCL2L2/BCL6/BRDT/SEPTIN7/CDC25C/CDKN1C/CXADR/CYLC2/DAZL/ACE/DMRT1/FANCA/FANCD2/PTK2B/GDF9/HMGB2/INHBB/MOS/MSH4/MYBL1/NDN/SEPTIN2/ODF1/PAFAH1B3/SERPINA5/PRKACG/PTCH1/RARA/RB1/RNF2/SRC/SSX1/AURKA/SYCP1/TNP2/NR2C2/UCHL1/WT1/ZP3/DNALI1/FXR1/NME5/CCNA1/CCNB2/PTTG1/PIWIL1/MARF1/REC8/BCL2L11/NDC80/MERTK/EHMT2/SOX30/XRN2/MAST2/TDRD7/SPO11/VCX/MORC1/SYCP3/YBX2/NME8/SOHLH2/KDM3A/CELF4/CATSPER…	91	ENSG00000234818
GO:0003006	developmental process involved in reproduction	103/780	1013/18888	1.13142575455551e-17	3.98052688689186e-15	3.19598989482997e-15	NR0B1/AMH/AMHR2/AXL/BCL2L2/BCL6/BRDT/CASP2/SEPTIN7/CDC25C/CDKN1C/CYLC2/DACH1/DAZL/ACE/DMRT1/FANCA/PTK2B/GDF9/HMGB2/ID4/INHBB/INSR/LHB/MOS/MSH4/MYBL1/NDN/SEPTIN2/NKX3-1/ODF1/PAFAH1B3/SERPINA5/SERPINE2/PRKACG/PTCH1/RARA/RB1/RNF2/SRC/SSX1/AURKA/SYCP1/TNP2/NR2C2/WT1/ZP3/DNALI1/CSDE1/FXR1/NME5/UTF1/HESX1/CCNA1/PTTG1/PIWIL1/MARF1/REC8/BCL2L11/PARP2/CITED2/MERTK/EHMT2/SOX30/XRN2/MAST2/TDRD7/SPO11/NUPR1/…	103	ENSG00000234818
GO:0019953	sexual reproduction	108/780	1093/18888	1.31434302744177e-17	4.20981741448148e-15	3.38008869129077e-15	ACR/NR0B1/AMH/AXL/BCL2L2/BCL6/BRDT/CCNE1/CDK1/SEPTIN7/CDC20/CDC25C/CDKN1C/CXADR/CYLC2/DAZL/ACE/DMRT1/FANCA/FANCD2/PTK2B/GDF9/HMGB2/HOXD9/INHBB/INSR/SMCP/MFGE8/MOS/MSH4/MYBL1/NDN/SEPTIN2/ODF1/PAFAH1B3/SERPINA5/PRKACG/PTCH1/RAD51/RARA/RB1/RNF2/SRC/SSX1/AURKA/SYCP1/TERF1/TNP2/NR2C2/UCHL1/WT1/ZP3/DNALI1/FXR1/NME5/RAD54L/CCNA1/CCNB2/EXO1/PTTG1/PIWIL1/MARF1/NCAPD2/REC8/BCL2L11/NDC80/MERTK/EHMT2/SOX30/X…	108	ENSG00000234818
GO:0008584	male gonad development	1/2	149/18888	0.0157153973114628	0.0386722093989802	0.0138775871048972	SAFB2	1	ENSG00000234917
GO:0046546	development of primary male sexual characteristics	1/2	150/18888	0.0158204492995828	0.0386722093989802	0.0138775871048972	SAFB2	1	ENSG00000234917
GO:0046661	male sex differentiation	1/2	173/18888	0.0182350976707657	0.0422286472375627	0.0151538207790297	SAFB2	1	ENSG00000234917
GO:0019953	sexual reproduction	14/73	1093/18888	6.4958184907297e-05	0.0101134897117207	0.00814212714465553	BCL2L2/CDK1/SEPTIN2/SNRPA1/TNP2/FXR1/PIWIL1/SETX/ANAPC4/DDX4/PRDM9/H1-8/PSMA8/CDC26	14	ENSG00000237461
GO:0007276	gamete generation	116/1073	817/18888	2.28128776226918e-20	4.13027149358835e-17	3.55280552029184e-17	ACRV1/NR0B1/AXL/BCL2L2/BCL6/BRDT/SEPTIN7/CREM/CSNK2A2/CXADR/CYLC2/DAZL/ACE/DIAPH2/DMRT1/FANCA/FANCD2/PTK2B/GDF9/HMGB2/INHBB/NDN/SEPTIN2/ODF1/PAFAH1B3/SERPINA5/PIK3CA/PRKACG/PRM2/PTCH1/RARA/RB1/RNF2/SHB/SRC/SYCP1/TNP1/TNP2/NR2C2/WT1/DNALI1/FXR1/NME5/FKBP6/YBX3/CCNB2/PTTG1/PIWIL1/MARF1/REC8/BCL2L11/NDC80/MERTK/EHMT2/PRSS21/CCNI/SOX30/SETX/MAST2/SUN1/NCAPH/SIRT1/TDRD7/SPO11/VCX/MORC1/SYCP3/YBX2/NME8…	116	ENSG00000237626
GO:0048609	multicellular organismal reproductive process	125/1073	926/18888	5.04677775182929e-20	7.30975289574954e-17	6.28775383901594e-17	ACR/ACRV1/NR0B1/AXL/BCL2L2/BCL6/BRDT/CASP2/SEPTIN7/CREM/CSNK2A2/CXADR/CYLC2/DAZL/ACE/DIAPH2/DMRT1/EGFR/FANCA/FANCD2/PTK2B/GDF9/B4GALT1/HMGB2/INHBB/NDN/SEPTIN2/ODF1/PAFAH1B3/SERPINA5/PDGFRA/PIK3CA/MED1/PRKACG/PRM2/PTCH1/RARA/RB1/RNF2/SHB/SP3/SRC/SYCP1/TNP1/TNP2/NR2C2/WT1/DNALI1/FXR1/NME5/FKBP6/YBX3/CCNB2/PTTG1/PIWIL1/MARF1/REC8/BCL2L11/PARP2/CITED2/NDC80/MERTK/EHMT2/PRSS21/CCNI/SOX30/SETX/MAST2/SU…	125	ENSG00000237626
GO:0032504	multicellular organism reproduction	128/1073	974/18888	1.70809017160194e-19	2.06166483712354e-16	1.77341712904216e-16	ACR/ACRV1/NR0B1/AXL/BCL2L2/BCL6/BRDT/CASP2/SEPTIN7/CREM/CSNK2A2/CXADR/CYLC2/DAZL/ACE/DIAPH2/DMRT1/EGFR/FANCA/FANCD2/PTK2B/GDF9/B4GALT1/HMGB2/INHBB/NDN/SEPTIN2/ODF1/PAFAH1B3/SERPINA5/PDGFRA/PIK3CA/MED1/PRKACG/PRM2/PTCH1/RARA/RB1/RNF2/SHB/SP3/SRC/SYCP1/TNP1/TNP2/NR2C2/WT1/DNALI1/FXR1/NME5/FKBP6/YBX3/CCNB2/PTTG1/PIWIL1/MARF1/REC8/BCL2L11/PARP2/CITED2/NDC80/MERTK/EHMT2/PRSS21/CCNI/SOX30/SETX/MAST2/SU…	128	ENSG00000237626
GO:0019953	sexual reproduction	136/1073	1093/18888	1.37898001908057e-18	1.42665332831165e-15	1.22718853427351e-15	ACR/ACRV1/NR0B1/AXL/BCL2L2/BCL6/BRDT/CDK1/SEPTIN7/CDC20/CREM/CSNK2A2/CXADR/CYLC2/DAZL/ACE/DIAPH2/DMRT1/FANCA/FANCD2/PTK2B/GDF9/B4GALT1/HMGB2/INHBB/INSR/MFGE8/MST1R/NDN/SEPTIN2/ODF1/PAFAH1B3/SERPINA5/PIK3CA/PRKACG/PRM2/PTCH1/RARA/RB1/RNF2/SELENOP/SHB/SRC/SYCP1/TERF1/TNP1/TNP2/NR2C2/WT1/DNALI1/FXR1/NME5/RAD54L/FKBP6/YBX3/CCNB2/PTTG1/PIWIL1/MARF1/NCAPD2/REC8/BCL2L11/NDC80/MERTK/EHMT2/PRSS21/CCNI/SOX…	136	ENSG00000237626
GO:0048232	male gamete generation	97/1073	653/18888	1.70520089252549e-18	1.5436331079587e-15	1.32781301078498e-15	ACRV1/NR0B1/AXL/BCL2L2/BCL6/BRDT/SEPTIN7/CREM/CSNK2A2/CYLC2/DAZL/ACE/DMRT1/FANCA/HMGB2/INHBB/SEPTIN2/ODF1/PAFAH1B3/SERPINA5/PRKACG/PRM2/PTCH1/RB1/SRC/SYCP1/TNP1/TNP2/NR2C2/DNALI1/FXR1/NME5/FKBP6/YBX3/PTTG1/PIWIL1/REC8/BCL2L11/MERTK/EHMT2/PRSS21/CCNI/SOX30/SETX/MAST2/SUN1/SIRT1/TDRD7/SPO11/VCX/MORC1/SYCP3/YBX2/NME8/SUFU/ARID4B/ROPN1/SOHLH2/STRBP/ADCY10/KDM3A/TEX11/CYP26B1/CATSPERG/PROK2/TSPY2/TSPY…	97	ENSG00000237626
GO:0003006	developmental process involved in reproduction	128/1073	1013/18888	4.58020969379248e-18	3.68554206693835e-15	3.17025508396069e-15	ACRV1/NR0B1/AMHR2/AXL/BCL2L2/BCL6/BRDT/CASP2/SEPTIN7/CREM/CSNK2A2/CYLC2/DACH1/DAZL/ACE/DIAPH2/DMRT1/FANCA/PTK2B/FLNA/GDF9/B4GALT1/GNRH1/HMGB2/ID4/INHBB/INSR/NASP/NDN/SEPTIN2/ODF1/PAFAH1B3/SERPINA5/PDGFRA/PIK3CA/MED1/PRKACG/PRM2/PTCH1/RARA/RB1/RNF2/SHB/SMARCC1/SRC/SRD5A2/SYCP1/TNP1/TNP2/NR2C2/WT1/DNALI1/CSDE1/FXR1/NME5/FKBP6/YBX3/PTTG1/PIWIL1/MARF1/REC8/BCL2L11/PARP2/CITED2/MERTK/PLK4/EHMT2/PRSS21…	128	ENSG00000237626
GO:0007283	spermatogenesis	93/1073	636/18888	2.5797930956089e-17	1.69844196349088e-14	1.46097756361851e-14	ACRV1/NR0B1/AXL/BCL2L2/BCL6/BRDT/SEPTIN7/CREM/CSNK2A2/CYLC2/DAZL/ACE/DMRT1/HMGB2/INHBB/SEPTIN2/ODF1/PAFAH1B3/SERPINA5/PRKACG/PRM2/PTCH1/RB1/SRC/SYCP1/TNP1/TNP2/NR2C2/DNALI1/FXR1/NME5/FKBP6/YBX3/PTTG1/PIWIL1/REC8/BCL2L11/MERTK/EHMT2/PRSS21/CCNI/SOX30/SETX/MAST2/SUN1/SIRT1/TDRD7/SPO11/VCX/MORC1/SYCP3/YBX2/NME8/SUFU/ARID4B/ROPN1/SOHLH2/STRBP/ADCY10/KDM3A/CYP26B1/CATSPERG/PROK2/TSPY2/TSPY3/TSPY10/YTH…	93	ENSG00000237626
GO:0000003	reproduction	166/1073	1542/18888	2.34250219944276e-16	1.4137000773637e-13	1.2160463172195e-13	ACR/ACRV1/NR0B1/AMHR2/AXL/BCL2L2/BCL6/BRDT/DDR1/CAD/CAPN2/CASP2/CDK1/SEPTIN7/CDC20/CREM/CSNK2A2/CXADR/CYLC2/DACH1/DAZL/ACE/DIAPH2/DMRT1/EGFR/FANCA/FANCD2/PTK2B/FLNA/GDF9/B4GALT1/GNRH1/HMGB2/ID4/INHBB/INSR/MFGE8/MST1R/NASP/NDN/SEPTIN2/ODF1/PAFAH1B3/SERPINA5/PDGFRA/PGK2/PIK3CA/MED1/PRKACG/PRM2/PTCH1/RARA/RB1/RNF2/SELENOP/SHB/SMARCC1/SP3/SRC/SRD5A2/SYCP1/TEAD4/TEAD3/TERF1/TNP1/TNP2/NR2C2/WT1/DNALI1/…	166	ENSG00000237626
GO:0022414	reproductive process	165/1073	1532/18888	2.8120960931546e-16	1.45465713618755e-13	1.25127704355556e-13	ACR/ACRV1/NR0B1/AMHR2/AXL/BCL2L2/BCL6/BRDT/DDR1/CAD/CAPN2/CASP2/CDK1/SEPTIN7/CDC20/CREM/CSNK2A2/CXADR/CYLC2/DACH1/DAZL/ACE/DIAPH2/DMRT1/EGFR/FANCA/FANCD2/PTK2B/FLNA/GDF9/B4GALT1/GNRH1/HMGB2/ID4/INHBB/INSR/MFGE8/MST1R/NASP/NDN/SEPTIN2/ODF1/PAFAH1B3/SERPINA5/PDGFRA/PGK2/PIK3CA/MED1/PRKACG/PRM2/PTCH1/RARA/RB1/RNF2/SHB/SMARCC1/SP3/SRC/SRD5A2/SYCP1/TEAD4/TEAD3/TERF1/TNP1/TNP2/NR2C2/WT1/DNALI1/CSDE1/FX…	165	ENSG00000237626
GO:0022412	cellular process involved in reproduction in multicellular organism	73/1073	482/18888	1.29933401874709e-14	5.53516291986261e-12	4.76127475104972e-12	BRDT/CXADR/DAZL/DIAPH2/DMRT1/FANCA/PTK2B/GDF9/HMGB2/INHBB/NDN/SERPINA5/PIK3CA/PRM2/PTCH1/RARA/RNF2/SHB/SRC/SYCP1/TNP1/TNP2/WT1/DNALI1/FXR1/NME5/CCNB2/PIWIL1/MARF1/REC8/NDC80/EHMT2/SOX30/MAST2/NCAPH/TDRD7/SPO11/SYCP3/YBX2/SUFU/ARID4B/ROPN1/SOHLH2/STRBP/ADCY10/KDM3A/TEX11/CYP26B1/CELF4/YTHDC2/TUT7/LIN28A/RSPH6A/TSSK6/HORMAD1/ZMYND15/ACRBP/MAEL/TDRD12/IQCF1/SUN5/RPL10L/CCDC42/FAM9A/AGO4/PLD6/ARMC12/…	73	ENSG00000237626
GO:0035092	sperm DNA condensation	2/24	17/18888	0.00020800323043951	0.0190322955852151	0.0155455045907423	TNP1/TNP2	2	ENSG00000237772
GO:0007289	spermatid nucleus differentiation	2/24	27/18888	0.000532682087671231	0.0324936073479451	0.0265406513857245	TNP1/TNP2	2	ENSG00000237772
GO:0019953	sexual reproduction	97/615	1093/18888	8.8676366437016e-20	3.60094260323852e-17	2.98268523222158e-17	NR0B1/BCL2L2/BRDT/CCNE1/CDK1/CDC20/CENPC/CXADR/CYLC2/DAZL/FANCA/FANCD2/FOXO3/HMGB2/MSH4/MSH5/MYBL1/NDN/SEPTIN2/NUMA1/ODF1/SERPINA5/PRKACG/PRM2/RAD51/RARA/SRC/AURKA/TERF1/TNP1/TNP2/NR2C2/WT1/ZP3/FXR1/NME5/CCNB2/PIWIL1/MARF1/REC8/CCT2/KDM5B/EHMT2/XRN2/SETX/SEPTIN6/SUN1/NCAPH/SPO11/NPAP1/ZNF318/ANAPC4/SYCP3/YBX2/NME8/ARID4B/DDX4/KDM3A/EIF5A2/PRDM9/FANCM/CATSPERG/DMRTC2/TSPY2/TSPY3/TSPY10/YTHDC2/BOLL…	97	ENSG00000238045
GO:0007276	gamete generation	81/615	817/18888	1.97496965066848e-19	6.95057652391928e-17	5.75720977465044e-17	NR0B1/BCL2L2/BRDT/CXADR/CYLC2/DAZL/FANCA/FANCD2/FOXO3/HMGB2/MSH4/MYBL1/NDN/SEPTIN2/ODF1/SERPINA5/PRKACG/PRM2/RARA/SRC/AURKA/TNP1/TNP2/NR2C2/WT1/ZP3/FXR1/NME5/CCNB2/PIWIL1/MARF1/REC8/EHMT2/XRN2/SETX/SEPTIN6/SUN1/NCAPH/SPO11/NPAP1/SYCP3/YBX2/NME8/ARID4B/DDX4/KDM3A/EIF5A2/PRDM9/CATSPERG/DMRTC2/TSPY2/TSPY3/TSPY10/YTHDC2/BOLL/TUT7/LIN28A/ELL3/HORMAD1/IQCG/ZMYND15/MAEL/SPOCD1/TDRD12/RPL39L/LRGUK/RPL10L…	81	ENSG00000238045
GO:0048609	multicellular organismal reproductive process	147/1196	926/18888	6.25129299765724e-26	6.15439795619355e-23	4.78223914320779e-23	ACR/ACRV1/NR0B1/AMH/AR/AXL/BCL2L2/BCL6/BRCA2/BRDT/CASP2/SEPTIN7/CDC25B/CDC25C/CDKN1C/CREM/CSNK2A2/CXADR/CYLC2/DAZL/ACE/DIAPH2/DMRT1/DNMT3A/ETV5/FANCA/FANCD2/PTK2B/FOXO3/NR5A1/GDF9/GDF10/B4GALT1/HMGB2/IGF1R/IGF2R/INHBB/KISS1/SMCP/MSH2/MYBL1/NDN/SEPTIN2/NOTCH1/ODF1/CLDN11/OVOL1/SERPINA5/PDGFRA/SERPINE2/PIK3CA/PLN/PRKACG/PTCH1/RARA/RB1/RNF2/SHB/SP3/SRC/SSX1/AURKA/SYCP1/TNP2/TOP2A/NR2C2/UCHL1/WT1/DNA…	147	ENSG00000239774
GO:0032504	multicellular organism reproduction	151/1196	974/18888	1.5475017425754e-25	1.21881237245238e-22	9.47071066456143e-23	ACR/ACRV1/NR0B1/AMH/APP/AR/AXL/BCL2L2/BCL6/BRCA2/BRDT/CASP2/SEPTIN7/CDC25B/CDC25C/CDKN1C/CREM/CSNK2A2/CXADR/CYLC2/DAZL/ACE/DIAPH2/DMRT1/DNMT3A/ETV5/FANCA/FANCD2/PTK2B/FOXO3/NR5A1/GDF9/GDF10/B4GALT1/HMGB2/IGF1R/IGF2R/INHBB/KISS1/SMCP/MSH2/MYBL1/NDN/SEPTIN2/NOTCH1/ODF1/CLDN11/OVOL1/SERPINA5/PDGFRA/SERPINE2/PIK3CA/PLN/PRKACG/PTCH1/RARA/RB1/RNF2/SHB/SP3/SRC/SSX1/AURKA/SYCP1/TNP2/TOP2A/NR2C2/UCHL1/WT1…	151	ENSG00000239774
GO:0019953	sexual reproduction	162/1196	1093/18888	3.23423513956854e-25	2.31571235993107e-22	1.7994108231054e-22	ACR/ACRV1/NR0B1/AMH/AR/AXL/BCL2L2/BCL6/BRCA2/BRDT/CCNE1/CDK1/SEPTIN7/CDC20/CDC25A/CDC25B/CDC25C/CDK2/CDKN1C/CREM/CSNK2A2/CXADR/CYLC2/DAZL/ACE/DIAPH2/DMRT1/DNMT3A/DUSP1/ETV5/FANCA/FANCD2/PTK2B/FOXO3/GDF9/B4GALT1/HMGB2/HOXD9/IGF2R/INHBB/INSR/SMCP/MFGE8/MSH2/MST1R/MYBL1/NDN/SEPTIN2/NEK2/NOTCH1/ODF1/CLDN11/OVOL1/SERPINA5/PIK3CA/PLN/PRKACG/PTCH1/RAD51/RARA/RB1/RNF2/RPA1/SELENOP/SHB/SRC/SSX1/AURKA/SYCP…	162	ENSG00000239774
GO:0007276	gamete generation	134/1196	817/18888	5.12226005254241e-25	3.36191001448534e-22	2.61235262679663e-22	ACRV1/NR0B1/AMH/AR/AXL/BCL2L2/BCL6/BRCA2/BRDT/SEPTIN7/CDC25B/CDC25C/CDKN1C/CREM/CSNK2A2/CXADR/CYLC2/DAZL/ACE/DIAPH2/DMRT1/DNMT3A/ETV5/FANCA/FANCD2/PTK2B/FOXO3/GDF9/HMGB2/IGF2R/INHBB/MSH2/MYBL1/NDN/SEPTIN2/NOTCH1/ODF1/CLDN11/OVOL1/SERPINA5/PIK3CA/PLN/PRKACG/PTCH1/RARA/RB1/RNF2/SHB/SRC/SSX1/AURKA/SYCP1/TNP2/TOP2A/NR2C2/UCHL1/WT1/DNALI1/FXR1/NME5/YBX3/CCNA1/CCNB2/PTTG1/PIWIL1/TRIP13/MARF1/REC8/BCL2L…	134	ENSG00000239774
GO:0000003	reproduction	202/1196	1542/18888	1.72769357072228e-24	9.71951040214905e-22	7.55248903772882e-22	ACR/ACRV1/NR0B1/AMH/AMHR2/APP/AR/AXL/BCL2L2/BCL6/BRCA2/BRDT/DDR1/CAPN2/CASP2/CCNE1/CDK1/SEPTIN7/CDC20/CDC25A/CDC25B/CDC25C/CDK2/CDKN1B/CDKN1C/CREM/CSNK2A2/CXADR/CYLC2/DAZL/ACE/DIAPH2/DMRT1/DNMT3A/DUSP1/ETV5/FANCA/FANCD2/PTK2B/FBLN1/FOXO3/FOSB/NR5A1/GDF9/GDF10/B4GALT1/GJB5/HMGB2/HOXD9/ID4/IDH1/IGF1R/IGF2R/IGFBP2/RBPJ/INHBB/INSR/KISS1/SMCP/MFGE8/MSH2/MST1R/MYBL1/NDN/SEPTIN2/NEK2/NKX3-1/NOTCH1/ODF1/…	202	ENSG00000239774
GO:0022414	reproductive process	201/1196	1532/18888	1.89997914257517e-24	9.97615715128134e-22	7.75191490170668e-22	ACR/ACRV1/NR0B1/AMH/AMHR2/APP/AR/AXL/BCL2L2/BCL6/BRCA2/BRDT/DDR1/CAPN2/CASP2/CCNE1/CDK1/SEPTIN7/CDC20/CDC25A/CDC25B/CDC25C/CDK2/CDKN1B/CDKN1C/CREM/CSNK2A2/CXADR/CYLC2/DAZL/ACE/DIAPH2/DMRT1/DNMT3A/DUSP1/ETV5/FANCA/FANCD2/PTK2B/FBLN1/FOXO3/FOSB/NR5A1/GDF9/GDF10/B4GALT1/GJB5/HMGB2/HOXD9/ID4/IDH1/IGF1R/IGF2R/IGFBP2/RBPJ/INHBB/INSR/KISS1/SMCP/MFGE8/MSH2/MST1R/MYBL1/NDN/SEPTIN2/NEK2/NKX3-1/NOTCH1/ODF1/…	201	ENSG00000239774
GO:0003006	developmental process involved in reproduction	148/1196	1013/18888	2.06984042038357e-22	8.58003323733738e-20	6.66706493302498e-20	ACRV1/NR0B1/AMH/AMHR2/AR/AXL/BCL2L2/BCL6/BRCA2/BRDT/CASP2/SEPTIN7/CDC25B/CDC25C/CDKN1B/CDKN1C/CREM/CSNK2A2/CYLC2/DAZL/ACE/DIAPH2/DMRT1/DNMT3A/ETV5/FANCA/PTK2B/FOXO3/NR5A1/GDF9/B4GALT1/GJB5/HMGB2/ID4/IDH1/IGF2R/INHBB/INSR/MSH2/MYBL1/NDN/SEPTIN2/NKX3-1/NOTCH1/ODF1/CLDN11/OVOL1/SERPINA5/PDGFRA/SERPINE2/PIK3CA/PLN/PRKACG/PTCH1/RARA/RB1/RNF2/SHB/SMARCC1/SNAI1/SRC/SSX1/AURKA/SYCP1/TNP2/NR2C2/WT1/DNALI1…	148	ENSG00000239774
GO:0000003	reproduction	181/1085	1542/18888	2.46245526228119e-21	2.04821556593744e-18	1.63299664761805e-18	ACR/NR0B1/AMBP/AMH/AMHR2/AXL/BCL2L2/BCL6/BRDT/DDR1/CAD/CAPN2/CASP2/CCNE1/CDK1/SEPTIN7/CDC20/CDC25C/CDK2/CDKN1C/CSNK2A2/CXADR/CYLC2/DACH1/DAZL/ACE/DMRT1/EGFR/FANCA/FANCD2/PTK2B/FBLN1/FOXJ1/NR6A1/GDF9/GDF10/GFRA1/GNRH1/HMGB2/ID4/IDH1/IGF1/IGF1R/IGFBP2/RBPJ/INHBB/INSR/KISS1/SMCP/MFGE8/NASP/NDN/SEPTIN2/NKX3-1/NUMA1/ODF1/CLDN11/PAFAH1B3/SERPINA5/PDGFRA/PGK2/SERPINE2/PIK3CA/PRKACG/PTCH1/RAD51/RARA/RB1/…	181	ENSG00000240571
GO:0022414	reproductive process	180/1085	1532/18888	2.92334874775128e-21	2.18841887256661e-18	1.74477762102629e-18	ACR/NR0B1/AMBP/AMH/AMHR2/AXL/BCL2L2/BCL6/BRDT/DDR1/CAD/CAPN2/CASP2/CCNE1/CDK1/SEPTIN7/CDC20/CDC25C/CDK2/CDKN1C/CSNK2A2/CXADR/CYLC2/DACH1/DAZL/ACE/DMRT1/EGFR/FANCA/FANCD2/PTK2B/FBLN1/FOXJ1/NR6A1/GDF9/GDF10/GFRA1/GNRH1/HMGB2/ID4/IDH1/IGF1/IGF1R/IGFBP2/RBPJ/INHBB/INSR/KISS1/SMCP/MFGE8/NASP/NDN/SEPTIN2/NKX3-1/NUMA1/ODF1/CLDN11/PAFAH1B3/SERPINA5/PDGFRA/PGK2/SERPINE2/PIK3CA/PRKACG/PTCH1/RAD51/RARA/RB1/…	180	ENSG00000240571
GO:0048609	multicellular organismal reproductive process	127/1085	926/18888	1.61607329572177e-20	9.30609591674861e-18	7.41954298521656e-18	ACR/NR0B1/AMH/AXL/BCL2L2/BCL6/BRDT/CASP2/SEPTIN7/CDC25C/CDKN1C/CSNK2A2/CXADR/CYLC2/DAZL/ACE/DMRT1/EGFR/FANCA/FANCD2/PTK2B/FOXJ1/NR6A1/GDF9/GDF10/HMGB2/IGF1/IGF1R/INHBB/KISS1/SMCP/NDN/SEPTIN2/ODF1/CLDN11/PAFAH1B3/SERPINA5/PDGFRA/SERPINE2/PIK3CA/PRKACG/PTCH1/RARA/RB1/RNF2/SHB/SP3/SPINK2/SRC/SSX1/AURKA/SYCP1/TNP2/TOP2A/NR2C2/UCHL1/WT1/DNALI1/FXR1/NME5/YBX3/CCNA1/CCNB2/PTTG1/PIWIL1/MARF1/REC8/BCL2L11…	127	ENSG00000240571
GO:0032504	multicellular organism reproduction	129/1085	974/18888	1.60617702730348e-19	6.76154568595301e-17	5.39082976494419e-17	ACR/NR0B1/AMH/AXL/BCL2L2/BCL6/BRDT/CASP2/SEPTIN7/CDC25C/CDKN1C/CSNK2A2/CXADR/CYLC2/DAZL/ACE/DMRT1/EGFR/FANCA/FANCD2/PTK2B/FOXJ1/NR6A1/GDF9/GDF10/HMGB2/IGF1/IGF1R/INHBB/KISS1/SMCP/NDN/SEPTIN2/ODF1/CLDN11/PAFAH1B3/SERPINA5/PDGFRA/SERPINE2/PIK3CA/PRKACG/PTCH1/RARA/RB1/RNF2/SHB/SP3/SPINK2/SRC/SSX1/AURKA/SYCP1/TNP2/TOP2A/NR2C2/UCHL1/WT1/DNALI1/FXR1/NME5/YBX3/CCNA1/CCNB2/PTTG1/PIWIL1/MARF1/REC8/BCL2L11…	129	ENSG00000240571
GO:0007276	gamete generation	115/1085	817/18888	1.62580580212602e-19	6.76154568595301e-17	5.39082976494419e-17	NR0B1/AMH/AXL/BCL2L2/BCL6/BRDT/SEPTIN7/CDC25C/CDKN1C/CSNK2A2/CXADR/CYLC2/DAZL/ACE/DMRT1/FANCA/FANCD2/PTK2B/FOXJ1/NR6A1/GDF9/HMGB2/IGF1/INHBB/NDN/SEPTIN2/ODF1/CLDN11/PAFAH1B3/SERPINA5/PIK3CA/PRKACG/PTCH1/RARA/RB1/RNF2/SHB/SPINK2/SRC/SSX1/AURKA/SYCP1/TNP2/TOP2A/NR2C2/UCHL1/WT1/DNALI1/FXR1/NME5/YBX3/CCNA1/CCNB2/PTTG1/PIWIL1/MARF1/REC8/BCL2L11/NDC80/MERTK/EHMT2/SOX30/XRN2/SETX/MAST2/SIRT1/TDRD7/SPO11…	115	ENSG00000240571
GO:0019953	sexual reproduction	139/1085	1093/18888	2.09950866155192e-19	8.27206412651457e-17	6.59513247146781e-17	ACR/NR0B1/AMH/AXL/BCL2L2/BCL6/BRDT/CCNE1/CDK1/SEPTIN7/CDC20/CDC25C/CDK2/CDKN1C/CSNK2A2/CXADR/CYLC2/DAZL/ACE/DMRT1/FANCA/FANCD2/PTK2B/FOXJ1/NR6A1/GDF9/HMGB2/IGF1/INHBB/INSR/SMCP/MFGE8/NDN/SEPTIN2/NUMA1/ODF1/CLDN11/PAFAH1B3/SERPINA5/PIK3CA/PRKACG/PTCH1/RAD51/RARA/RB1/RNF2/RPA1/SELENOP/SHB/SPINK2/SRC/SSX1/AURKA/SYCP1/TERF1/TNP2/TOP2A/NR2C2/UCHL1/WT1/DNALI1/FXR1/NME5/RAD54L/YBX3/CCNA1/CCNB2/PTTG1/PIW…	139	ENSG00000240571
GO:0007276	gamete generation	59/521	817/18888	1.33551842720959e-11	5.17770221010486e-09	4.59158805014729e-09	NR0B1/BCL2L2/BCL6/BRDT/SEPTIN7/CXADR/CYLC2/DAZL/DMRT1/FANCA/FANCD2/HMGB2/MYBL1/NDN/SEPTIN2/PAFAH1B3/SERPINA5/PRKACG/PRM2/RNF2/SYCP1/TNP1/TNP2/NR2C2/FXR1/NME5/PIWIL1/MARF1/REC8/MERTK/EHMT2/CCNI/SETX/TDRD7/SPO11/SYCP3/YBX2/NME8/KDM3A/CELF4/PRDM9/CATSPERG/BOLL/LIN28A/HORMAD1/ZMYND15/MAEL/TDRD12/RPL39L/RPL10L/PSMA8/PIWIL4/PNLDC1/VPS13B/ZNF296/AGO4/PLD6/KDM1B/SOHLH1	59	ENSG00000242042
GO:0048232	male gamete generation	51/521	653/18888	2.21160753533555e-11	7.53999397991875e-09	6.68646918102235e-09	NR0B1/BCL2L2/BCL6/BRDT/SEPTIN7/CYLC2/DAZL/DMRT1/FANCA/HMGB2/MYBL1/SEPTIN2/PAFAH1B3/SERPINA5/PRKACG/PRM2/SYCP1/TNP1/TNP2/NR2C2/FXR1/NME5/PIWIL1/REC8/MERTK/EHMT2/CCNI/SETX/TDRD7/SPO11/SYCP3/YBX2/NME8/KDM3A/PRDM9/CATSPERG/BOLL/HORMAD1/ZMYND15/MAEL/TDRD12/RPL39L/RPL10L/PSMA8/PIWIL4/PNLDC1/VPS13B/ZNF296/AGO4/PLD6/SOHLH1	51	ENSG00000242042
GO:0019953	sexual reproduction	70/521	1093/18888	3.57064794323523e-11	9.86771502558053e-09	8.75069298216686e-09	NR0B1/BCL2L2/BCL6/BRDT/CDK1/SEPTIN7/CXADR/CYLC2/DAZL/DMRT1/FANCA/FANCD2/B4GALT1/HMGB2/MFGE8/MST1R/MYBL1/NDN/SEPTIN2/PAFAH1B3/SERPINA5/PRKACG/PRM2/RNF2/SYCP1/TERF1/TNP1/TNP2/NR2C2/FXR1/NME5/PIWIL1/MARF1/NCAPD2/REC8/MERTK/EHMT2/CCNI/SETX/TDRD7/SPO11/ZNF318/ANAPC4/SYCP3/YBX2/NME8/KDM3A/CELF4/PRDM9/CATSPERG/BOLL/LIN28A/HORMAD1/ZMYND15/MAEL/TDRD12/RPL39L/H1-8/RPL10L/PSMA8/PIWIL4/PNLDC1/VPS13B/ZNF296/H…	70	ENSG00000242042
GO:0048232	male gamete generation	54/444	653/18888	7.33924808080623e-16	6.76951156183459e-13	5.61736619516366e-13	NR0B1/BCL2L2/BCL6/BRDT/SEPTIN7/CSNK2A2/CYLC2/DAZL/DMRT1/HMGB2/MSH4/SEPTIN2/SERPINA5/PRKACG/RB1/SRC/SYCP1/TNP2/NR2C2/FXR1/NME5/PIWIL1/REC8/BCL2L11/MERTK/EHMT2/XRN2/SETX/TDRD7/SPO11/SYCP3/YBX2/NME8/ANKRD49/KDM3A/PRDM9/CATSPERG/YTHDC2/BOLL/ELL3/HORMAD1/MAEL/RPL10L/PSMA8/PIWIL4/PNLDC1/VPS13B/ZNF296/FAM9A/AGO4/PLD6/MEIOC/NANOS2/SOHLH1	54	ENSG00000242512
GO:0007276	gamete generation	61/444	817/18888	9.85372861984657e-16	6.76951156183459e-13	5.61736619516366e-13	NR0B1/BCL2L2/BCL6/BRDT/SEPTIN7/CSNK2A2/CYLC2/DAZL/DMRT1/FANCD2/HMGB2/MSH4/NDN/SEPTIN2/SERPINA5/PRKACG/RARA/RB1/SRC/SYCP1/TNP2/NR2C2/ZP3/FXR1/NME5/PIWIL1/MARF1/REC8/BCL2L11/MERTK/EHMT2/XRN2/SETX/TDRD7/SPO11/SYCP3/YBX2/NME8/ANKRD49/KDM3A/PRDM9/CATSPERG/YTHDC2/BOLL/LIN28A/ELL3/HORMAD1/MAEL/RPL10L/PSMA8/PIWIL4/PNLDC1/VPS13B/ZNF296/FAM9A/AGO4/PLD6/KDM1B/MEIOC/NANOS2/SOHLH1	61	ENSG00000242512
GO:0003006	developmental process involved in reproduction	68/444	1013/18888	3.81550931014106e-15	1.66807129749713e-12	1.38417184638706e-12	NR0B1/BCL2L2/BCL6/BRDT/CASP2/SEPTIN7/CSNK2A2/CYLC2/CYP19A1/DAZL/DMRT1/HMGB2/INSR/LHB/MSH4/NDN/SEPTIN2/SERPINA5/PRKACG/RARA/RB1/SMARCC1/SRC/SYCP1/TNP2/NR2C2/ZP3/CSDE1/FXR1/NME5/PIWIL1/MARF1/REC8/BCL2L11/PARP2/MERTK/EHMT2/XRN2/SETX/TDRD7/SPO11/NUPR1/SYCP3/YBX2/NME8/ANKRD49/KDM3A/CATSPERG/YTHDC2/BOLL/LIN28A/ELL3/HORMAD1/MAEL/OSR1/RPL10L/PSMA8/PIWIL4/PNLDC1/VPS13B/ZNF296/FAM9A/AGO4/PLD6/KDM1B/MEIOC/N…	68	ENSG00000242512
GO:0007283	spermatogenesis	52/444	636/18888	4.21406846249468e-15	1.68878793634474e-12	1.40136259134362e-12	NR0B1/BCL2L2/BCL6/BRDT/SEPTIN7/CSNK2A2/CYLC2/DAZL/DMRT1/HMGB2/MSH4/SEPTIN2/SERPINA5/PRKACG/RB1/SRC/SYCP1/TNP2/NR2C2/FXR1/NME5/PIWIL1/REC8/BCL2L11/MERTK/EHMT2/XRN2/SETX/TDRD7/SPO11/SYCP3/YBX2/NME8/ANKRD49/KDM3A/CATSPERG/YTHDC2/BOLL/ELL3/HORMAD1/MAEL/RPL10L/PSMA8/PIWIL4/PNLDC1/VPS13B/ZNF296/FAM9A/PLD6/MEIOC/NANOS2/SOHLH1	52	ENSG00000242512
GO:0048609	multicellular organismal reproductive process	63/444	926/18888	2.44319146913845e-14	6.18384619741411e-12	5.13137886953123e-12	NR0B1/BCL2L2/BCL6/BRDT/CASP2/SEPTIN7/CSNK2A2/CYLC2/DAZL/DMRT1/FANCD2/HMGB2/MSH4/NDN/SEPTIN2/SERPINA5/PRKACG/RARA/RB1/SRC/SYCP1/TNP2/NR2C2/ZP3/FXR1/NME5/PIWIL1/MARF1/REC8/BCL2L11/PARP2/MERTK/EHMT2/XRN2/SETX/TDRD7/SPO11/SYCP3/YBX2/NME8/ANKRD49/KDM3A/PRDM9/CATSPERG/YTHDC2/BOLL/LIN28A/ELL3/HORMAD1/MAEL/RPL10L/PSMA8/PIWIL4/PNLDC1/VPS13B/ZNF296/FAM9A/AGO4/PLD6/KDM1B/MEIOC/NANOS2/SOHLH1	63	ENSG00000242512
GO:0048232	male gamete generation	43/294	653/18888	1.01847456960533e-15	4.29541649731049e-13	3.7469143376533e-13	NR0B1/BCL2L2/CYLC2/DAZL/HMGB2/MSH4/ODF1/PRKACG/TNP1/TNP2/FXR1/NME5/PIWIL1/REC8/XRN2/TDRD7/SPO11/SYCP3/YBX2/SPMAP2/NME8/ANKRD49/PRDM9/CATSPERG/TSPY2/TSPY3/TSPY10/YTHDC2/BOLL/HORMAD1/MAEL/PIWIL4/CCDC42/ODF4/VPS13B/ZNF296/FAM9A/AGO4/PLD6/MEIOC/MEIKIN/SPANXB1/MORN2	43	ENSG00000245768
GO:0007276	gamete generation	47/294	817/18888	7.01606676424028e-15	1.47951307890917e-12	1.29058701794841e-12	NR0B1/BCL2L2/CYLC2/DAZL/HMGB2/MSH4/ODF1/PRKACG/SHB/TNP1/TNP2/FXR1/NME5/PIWIL1/REC8/XRN2/TDRD7/SPO11/SYCP3/YBX2/SPMAP2/NME8/ANKRD49/PRDM9/CATSPERG/TSPY2/TSPY3/TSPY10/YTHDC2/BOLL/TUT7/LIN28A/HORMAD1/MAEL/PIWIL4/CCDC42/ODF4/VPS13B/ZNF296/FAM9A/AGO4/PLD6/OOSP2/MEIOC/MEIKIN/SPANXB1/MORN2	47	ENSG00000245768
GO:0048609	multicellular organismal reproductive process	50/294	926/18888	1.03441600818818e-14	2.01508604792188e-12	1.75777012759791e-12	NR0B1/BCL2L2/CASP2/CYLC2/DAZL/HMGB2/SMCP/MSH4/ODF1/PRKACG/SHB/TNP1/TNP2/FXR1/NME5/PIWIL1/REC8/PARP2/XRN2/TDRD7/SPO11/SYCP3/YBX2/SPMAP2/NME8/ANKRD49/PRDM9/CATSPERG/TSPY2/TSPY3/TSPY10/YTHDC2/BOLL/TUT7/LIN28A/HORMAD1/MAEL/PIWIL4/CCDC42/ODF4/VPS13B/ZNF296/FAM9A/AGO4/PLD6/OOSP2/MEIOC/MEIKIN/SPANXB1/MORN2	50	ENSG00000245768
GO:0007276	gamete generation	51/405	817/18888	6.95194004352306e-12	2.52548681889448e-09	2.02922966355086e-09	NR0B1/AXL/BCL2L2/BCL6/BRDT/SEPTIN7/CXADR/CYLC2/DAZL/DMRT1/HMGB2/NDN/SEPTIN2/SERPINA5/RARA/RB1/RNF2/SHB/SRC/SYCP1/TNP2/NR2C2/DNALI1/FXR1/PIWIL1/MARF1/REC8/BCL2L11/MERTK/EHMT2/XRN2/TDRD7/MORC1/SYCP3/YBX2/KDM3A/CELF4/TSPY2/BOLL/LIN28A/ELL3/HORMAD1/MAEL/TDRD12/PIWIL4/PNLDC1/FAM9A/AGO4/PLD6/MEIOB/MEIOC	51	ENSG00000245904
GO:0007276	gamete generation	58/557	817/18888	5.45503773405061e-10	2.05538028907978e-07	1.83789654784066e-07	NR0B1/BCL2L2/CYLC2/DAZL/DIAPH2/DMRT1/FANCD2/GDF9/HMGB2/PRKACG/SHB/SRC/SYCP1/TNP1/TNP2/NR2C2/FXR1/NME5/YBX3/PIWIL1/REC8/SOX30/XRN2/SETX/MAST2/SUN1/SPO11/MORC1/SYCP3/YBX2/NME8/SOHLH2/SPATA6L/FANCL/KDM3A/CELF4/DMRTC2/TSPY2/YTHDC2/BOLL/LIN28A/ELL3/HORMAD1/IQCG/MAEL/RPL39L/PSMA8/PIWIL4/ODF4/AGO4/PLD6/OOSP2/ARMC12/KDM1B/SPDYA/CFAP97D1/MEIOC/MEIKIN	58	ENSG00000246334
GO:0032504	multicellular organism reproduction	64/557	974/18888	1.50420062911345e-09	4.66744606974909e-07	4.17357462480333e-07	NR0B1/BCL2L2/CASP2/CYLC2/DAZL/DIAPH2/DMRT1/EGFR/FANCD2/GDF9/HMGB2/PRKACG/SHB/SRC/SYCP1/TNP1/TNP2/NR2C2/FXR1/NME5/YBX3/PIWIL1/REC8/PARP2/SOX30/XRN2/SETX/MAST2/SUN1/MAPK8IP2/SPO11/MORC1/SYCP3/YBX2/NME8/SOHLH2/SPATA6L/FANCL/KDM3A/CELF4/DMRTC2/TSPY2/YTHDC2/BOLL/LIN28A/ELL3/HORMAD1/PPP1R1B/IQCG/MAEL/RPL39L/PSMA8/PIWIL4/ODF4/AGO4/PLD6/OOSP2/ARMC12/KDM1B/SPDYA/CFAP97D1/MEIOC/TMEM95/MEIKIN	64	ENSG00000246334
GO:0048232	male gamete generation	49/557	653/18888	2.15237075675084e-09	5.67687787093034e-07	5.07619650578974e-07	NR0B1/BCL2L2/CYLC2/DAZL/DMRT1/HMGB2/PRKACG/SRC/SYCP1/TNP1/TNP2/NR2C2/FXR1/NME5/YBX3/PIWIL1/REC8/SOX30/XRN2/SETX/MAST2/SUN1/SPO11/MORC1/SYCP3/YBX2/NME8/SOHLH2/SPATA6L/KDM3A/DMRTC2/TSPY2/YTHDC2/BOLL/ELL3/HORMAD1/IQCG/MAEL/RPL39L/PSMA8/PIWIL4/ODF4/AGO4/PLD6/ARMC12/SPDYA/CFAP97D1/MEIOC/MEIKIN	49	ENSG00000246334
GO:0019953	sexual reproduction	308/2949	1093/18888	8.2736565997301e-28	4.31838909747024e-25	3.89974691191957e-25	TOP3A/ACR/ACRV1/NR0B1/ALDOA/BMAL1/AXL/BAX/BCL2L2/BCL6/BRDT/CCNE1/CDK1/SEPTIN7/CDC20/CDC25A/CDC25C/CDK2/CENPC/CREM/CSNK2A2/CXADR/CYLC1/CYLC2/DAZL/DIAPH2/DMRT1/ATN1/ERCC4/ETV5/FANCA/FANCC/FANCD2/FANCG/FOXO3/MTOR/NR6A1/GDF9/HMGB2/HOXD9/DNAJA1/HSPA1L/HSPA2/ING2/INHBB/INSR/JAG2/SMAD1/SMCP/MEA1/MFGE8/MSH2/MSH4/MSH5/MST1R/MYBL1/MYH9/NDN/SEPTIN2/NEK2/NUMA1/ODF1/PAFAH1B2/PAFAH1B3/SERPINA5/PIK3CA/PLK1/PRKA…	308	ENSG00000247151
GO:0048232	male gamete generation	44/489	653/18888	7.43667406830523e-09	1.97406513143162e-06	1.72648259554181e-06	NR0B1/BCL2L2/BCL6/SEPTIN7/CREM/CYLC2/DAZL/DMRT1/HMGB2/MYBL1/SERPINA5/PRKACG/SRC/TNP2/DNALI1/FXR1/NME5/PIWIL1/REC8/MERTK/PRDX4/SUN1/TDRD7/SPO11/MORC1/SYCP3/NME8/KDM3A/TEX11/CYP26B1/CATSPERG/BOLL/HORMAD1/IQCG/MAEL/TDRD12/RPL39L/RPL10L/PSMA8/PIWIL4/PNLDC1/AGO4/PLD6/ARMC12	44	ENSG00000249346
GO:0048232	male gamete generation	26/253	653/18888	7.71771569377014e-07	0.00012982010188047	0.000117411896371705	BCL2L2/CYLC2/HSPA2/PRKACG/PRM2/TNP1/TNP2/FXR1/NME5/FKBP6/CELF3/SPO11/NME8/ANKRD49/STRBP/PRDM9/IQCG/RPL39L/RPL10L/PSMA8/PNLDC1/VPS13B/AGO4/PLD6/ARMC12/SPDYA	26	ENSG00000249509
GO:0007276	gamete generation	133/1220	817/18888	1.03884134042394e-23	4.69293837944875e-20	4.11346228327596e-20	ACRV1/NR0B1/AMH/AXL/BCL2L2/BCL6/CDKN1C/CREM/CSNK2A2/CXADR/CYLC2/DAZL/ACE/DIAPH2/DMRT1/DNMT3A/FANCA/PTK2B/GDF9/HMGB2/INHBB/MYBL1/NDN/ODF1/CLDN11/OVOL1/PAFAH1B3/SERPINA5/PIK3CA/PRKACG/PTCH1/RARA/RB1/RNF2/SPAG4/SPINK2/SRC/SSTR3/SYCP1/TNP2/NR2C2/UCHL1/WT1/DNALI1/FXR1/NME5/YBX3/PDE5A/CCNA1/CCNB2/PTTG1/PIWIL1/MARF1/REC8/BCL2L11/NDC80/MERTK/PRDX4/EHMT2/PRSS21/SOX30/XRN2/MAST2/TDRD7/SPO11/VCX/MORC1/DDX25…	133	ENSG00000249639
GO:0048609	multicellular organismal reproductive process	144/1220	926/18888	1.23840569453721e-23	4.69293837944875e-20	4.11346228327596e-20	ACR/ACRV1/NR0B1/AMH/AXL/BCL2L2/BCL6/CASP2/CDKN1C/CREM/CSNK2A2/CXADR/CYLC2/DAZL/ACE/DIAPH2/DMRT1/DNMT3A/FANCA/PTK2B/GDF9/GDF10/B4GALT1/HMGB2/IGF1R/INHBB/SMCP/MYBL1/NDN/ODF1/CLDN11/OVOL1/PAFAH1B3/SERPINA5/PDGFRA/SERPINE2/PIK3CA/PRKACG/PTCH1/RARA/RB1/RNF2/SP3/SPAG4/SPINK2/SRC/SSTR3/SYCP1/TNP2/NR2C2/UCHL1/WT1/DNALI1/FXR1/NME5/YBX3/PDE5A/CCNA1/CCNB2/PTTG1/PIWIL1/MARF1/REC8/BCL2L11/PARP2/CITED2/NDC80/M…	144	ENSG00000249639
GO:0048232	male gamete generation	114/1220	653/18888	6.42166295865514e-23	1.55767292321012e-19	1.36533410439915e-19	ACRV1/NR0B1/AXL/BCL2L2/BCL6/CREM/CSNK2A2/CYLC2/DAZL/ACE/DMRT1/DNMT3A/FANCA/HMGB2/INHBB/MYBL1/ODF1/CLDN11/OVOL1/PAFAH1B3/SERPINA5/PRKACG/PTCH1/RB1/SPAG4/SPINK2/SRC/SSTR3/SYCP1/TNP2/NR2C2/DNALI1/FXR1/NME5/YBX3/CCNA1/PTTG1/PIWIL1/REC8/BCL2L11/MERTK/PRDX4/EHMT2/PRSS21/SOX30/XRN2/MAST2/TDRD7/SPO11/VCX/MORC1/DDX25/SYCP3/YBX2/NME8/SFMBT1/ARID4B/ROPN1/ANKRD49/STRBP/KDM3A/TEX15/TEX11/CYP26B1/CATSPERG/PROK…	114	ENSG00000249639
GO:0032504	multicellular organism reproduction	147/1220	974/18888	8.2209944489253e-23	1.55767292321012e-19	1.36533410439915e-19	ACR/ACRV1/NR0B1/AMH/AXL/BCL2L2/BCL6/CASP2/CDKN1C/CREM/CSNK2A2/CXADR/CYLC2/DAZL/ACE/DIAPH2/DMRT1/DNMT3A/FANCA/PTK2B/GDF9/GDF10/B4GALT1/HMGB2/IGF1R/INHBB/SMCP/MYBL1/NDN/ODF1/CLDN11/OVOL1/PAFAH1B3/SERPINA5/PDGFRA/SERPINE2/PIK3CA/PRKACG/PTCH1/RARA/RB1/RNF2/SP3/SPAG4/SPINK2/SRC/SSTR3/SYCP1/TNP2/NR2C2/UCHL1/WT1/DNALI1/FXR1/NME5/YBX3/PDE5A/CCNA1/CCNB2/PTTG1/PIWIL1/MARF1/REC8/BCL2L11/PARP2/CITED2/NDC80/M…	147	ENSG00000249639
GO:0007283	spermatogenesis	110/1220	636/18888	8.29907207822544e-22	1.25797334561741e-18	1.10264092390907e-18	ACRV1/NR0B1/AXL/BCL2L2/BCL6/CREM/CSNK2A2/CYLC2/DAZL/ACE/DMRT1/DNMT3A/HMGB2/INHBB/MYBL1/ODF1/CLDN11/OVOL1/PAFAH1B3/SERPINA5/PRKACG/PTCH1/RB1/SPAG4/SPINK2/SRC/SSTR3/SYCP1/TNP2/NR2C2/DNALI1/FXR1/NME5/YBX3/CCNA1/PTTG1/PIWIL1/REC8/BCL2L11/MERTK/PRDX4/EHMT2/PRSS21/SOX30/XRN2/MAST2/TDRD7/SPO11/VCX/MORC1/DDX25/SYCP3/YBX2/NME8/SFMBT1/ARID4B/ROPN1/ANKRD49/STRBP/KDM3A/TEX15/CYP26B1/CATSPERG/PROK2/YTHDC2/BOL…	110	ENSG00000249639
GO:0003006	developmental process involved in reproduction	145/1220	1013/18888	2.74511243295566e-20	3.46753452156183e-17	3.03936922182161e-17	ACRV1/NR0B1/AMH/AMHR2/AXL/BCL2L2/BCL6/CASP2/CDKN1C/CREM/CSNK2A2/CYLC2/DACH1/DAZL/ACE/DIAPH2/DMRT1/DNMT3A/FANCA/PTK2B/GDF9/B4GALT1/GNRH1/HMGB2/ID4/INHBB/INSR/MDFI/MYBL1/NDN/NKX3-1/ODF1/CLDN11/OVOL1/PAFAH1B3/SERPINA5/PDGFRA/SERPINE2/PIK3CA/PRKACG/PTCH1/RARA/RB1/RNF2/SPAG4/SPINK2/SRC/SSTR3/SYCP1/TNP2/NR2C2/WT1/DNALI1/CSDE1/NCOA4/FXR1/NME5/YBX3/PDE5A/ADAM15/HESX1/CCNA1/PTTG1/PIWIL1/MARF1/REC8/BCL2L11…	145	ENSG00000249639
GO:0019953	sexual reproduction	152/1220	1093/18888	4.99922300818936e-20	5.41273016843816e-17	4.74437539920046e-17	ACR/ACRV1/NR0B1/AMH/AXL/BCL2L2/BCL6/CDK1/CDC20/CDKN1C/CREM/CSNK2A2/CXADR/CYLC2/DAZL/ACE/DIAPH2/DMRT1/DNMT3A/FANCA/PTK2B/GDF9/B4GALT1/HMGB2/HOXD9/INHBB/INSR/SMCP/MFGE8/MST1R/MYBL1/NDN/ODF1/CLDN11/OVOL1/PAFAH1B3/SERPINA5/PIK3CA/PRKACG/PTCH1/RARA/RB1/RNF2/SELENOP/SPAG4/SPINK2/SRC/SSTR3/SYCP1/TERF1/TNP2/NR2C2/UCHL1/WT1/DNALI1/FXR1/NME5/RAD54L/YBX3/PDE5A/CCNA1/CCNB2/PTTG1/PIWIL1/MARF1/NCAPD2/REC8/BCL2…	152	ENSG00000249639
GO:0022412	cellular process involved in reproduction in multicellular organism	87/1220	482/18888	1.22027349299883e-18	1.15605660042977e-15	1.01330868609416e-15	AMH/CDKN1C/CXADR/DAZL/DIAPH2/DMRT1/DNMT3A/FANCA/PTK2B/GDF9/HMGB2/INHBB/MYBL1/NDN/SERPINA5/PIK3CA/PTCH1/RARA/RNF2/SPINK2/SRC/SYCP1/TNP2/UCHL1/WT1/DNALI1/FXR1/NME5/PDE5A/CCNA1/CCNB2/PIWIL1/MARF1/REC8/NDC80/PRDX4/EHMT2/SOX30/MAST2/TDRD7/SPO11/DDX25/SYCP3/YBX2/ARID4B/ROPN1/STRBP/KDM3A/TEX15/TEX11/CYP26B1/YTHDC2/TUT7/LIN28A/ADGB/IFT56/SHCBP1L/SPACA1/TSSK1B/TSSK6/HORMAD1/ZMYND15/SPIRE2/ACRBP/MAEL/TDRD1…	87	ENSG00000249639
GO:0000003	reproduction	187/1220	1542/18888	6.18343319207386e-18	5.18731133921053e-15	4.54679090586283e-15	ACR/ACRV1/NR0B1/AMH/AMHR2/AXL/BCL2L2/BCL6/DDR1/CAPN2/CASP2/CDK1/CDC20/CDKN1C/CREM/CSNK2A2/CXADR/CYLC2/DACH1/DAZL/ACE/DIAPH2/DMRT1/DNMT3A/FANCA/PTK2B/FBLN1/GAS8/GDF9/GDF10/B4GALT1/GNRH1/HMGB2/HOXD9/ID4/IGF1R/IGFBP2/RBPJ/INHBB/INSR/SMCP/MDFI/MFGE8/MST1R/MYBL1/NDN/NKX3-1/ODF1/CLDN11/OVOL1/PAFAH1B3/SERPINA5/PDGFRA/PGK2/SERPINE2/PIK3CA/PLTP/PRKACG/PTCH1/RARA/RB1/RNF2/SELENOP/SP3/SPAG4/SPINK2/SRC/SSTR3…	187	ENSG00000249639
GO:0022414	reproductive process	186/1220	1532/18888	6.84432159811391e-18	5.18731133921053e-15	4.54679090586283e-15	ACR/ACRV1/NR0B1/AMH/AMHR2/AXL/BCL2L2/BCL6/DDR1/CAPN2/CASP2/CDK1/CDC20/CDKN1C/CREM/CSNK2A2/CXADR/CYLC2/DACH1/DAZL/ACE/DIAPH2/DMRT1/DNMT3A/FANCA/PTK2B/FBLN1/GAS8/GDF9/GDF10/B4GALT1/GNRH1/HMGB2/HOXD9/ID4/IGF1R/IGFBP2/RBPJ/INHBB/INSR/SMCP/MDFI/MFGE8/MST1R/MYBL1/NDN/NKX3-1/ODF1/CLDN11/OVOL1/PAFAH1B3/SERPINA5/PDGFRA/PGK2/SERPINE2/PIK3CA/PLTP/PRKACG/PTCH1/RARA/RB1/RNF2/SP3/SPAG4/SPINK2/SRC/SSTR3/SYCP1/T…	186	ENSG00000249639
GO:0007281	germ cell development	68/1220	371/18888	3.65322732178059e-15	2.30731748931459e-12	2.02241382699625e-12	AMH/CDKN1C/DAZL/DIAPH2/DMRT1/DNMT3A/PTK2B/GDF9/HMGB2/INHBB/NDN/PIK3CA/PTCH1/RARA/RNF2/SPINK2/SRC/SYCP1/TNP2/WT1/DNALI1/FXR1/NME5/PDE5A/PIWIL1/MARF1/REC8/EHMT2/SOX30/TDRD7/SPO11/DDX25/SYCP3/YBX2/ARID4B/ROPN1/STRBP/KDM3A/YTHDC2/TUT7/LIN28A/ADGB/IFT56/SPACA1/TSSK1B/TSSK6/HORMAD1/ZMYND15/ACRBP/MAEL/TDRD12/CATSPER2/CCDC38/IQCF1/SUN5/CCDC42/VPS13B/CCDC63/TBC1D21/PLD6/ARMC12/TMPRSS12/MEIOC/H1-7/MEIOSIN/…	68	ENSG00000249639
GO:0048232	male gamete generation	73/878	653/18888	2.88593114237094e-12	4.7473567292002e-09	4.34408582483205e-09	ACRV1/ACVR2A/NR0B1/BCL2L2/BCL6/CREM/CYLC2/ACE/DMRT1/HMGB2/INHBB/PAFAH1B2/PAFAH1B3/PRKACG/PRM2/SPAG4/SRC/SSTR3/SYCP1/TSPAN8/TNP1/TNP2/TYRO3/DNALI1/FXR1/NME5/DLEC1/REC8/MERTK/PRSS21/ABHD2/CELF3/MAST2/SUN1/SPO11/VCX/MORC1/SYCP3/NME8/ROPN1/KDM3A/TEX11/CYP26B1/PRDM9/CATSPERG/PROK2/VIPAS39/ADGB/RSPH6A/TSSK3/TSSK1B/TSSK6/HORMAD1/SPATC1L/IQCG/ZMYND15/ACRBP/CCDC34/RPL39L/CALR3/IQCF1/SUN5/RPL10L/PSMA8/CCDC…	73	ENSG00000250243
GO:0007283	spermatogenesis	71/878	636/18888	6.23419141732205e-12	8.20419590519581e-09	7.50727892780676e-09	ACRV1/ACVR2A/NR0B1/BCL2L2/BCL6/CREM/CYLC2/ACE/DMRT1/HMGB2/INHBB/PAFAH1B2/PAFAH1B3/PRKACG/PRM2/SPAG4/SRC/SSTR3/SYCP1/TSPAN8/TNP1/TNP2/TYRO3/DNALI1/FXR1/NME5/DLEC1/REC8/MERTK/PRSS21/ABHD2/CELF3/MAST2/SUN1/SPO11/VCX/MORC1/SYCP3/NME8/ROPN1/KDM3A/CYP26B1/CATSPERG/PROK2/VIPAS39/ADGB/RSPH6A/TSSK3/TSSK1B/TSSK6/HORMAD1/SPATC1L/IQCG/ZMYND15/ACRBP/CCDC34/RPL39L/CALR3/IQCF1/SUN5/RPL10L/PSMA8/CCDC42/PNLDC1/PL…	71	ENSG00000250243
GO:0048609	multicellular organismal reproductive process	88/878	926/18888	1.10476838939435e-10	1.00469643301726e-07	9.193510793247e-08	ACR/ACRV1/ACVR2A/NR0B1/BCL2L2/BCL6/CASP2/CREM/CYLC2/ACE/DIAPH2/DMRT1/FANCD2/PTK2B/GDF9/B4GALT1/HMGB2/INHBB/KISS1/OPRL1/PAFAH1B2/PAFAH1B3/PRKACG/PRM2/SPAG4/SRC/SSTR3/SYCP1/TSPAN8/TNP1/TNP2/TYRO3/DNALI1/FXR1/FZD4/NME5/DLEC1/REC8/PARP2/NDC80/MERTK/PRSS21/ABHD2/CELF3/MAST2/SUN1/SPO11/VCX/MORC1/SYCP3/NME8/ROPN1/KDM3A/TEX11/CYP26B1/PRDM9/CATSPERG/PROK2/VIPAS39/CSMD1/LIN28A/ADGB/RSPH6A/TSSK3/TSSK1B/TSSK…	88	ENSG00000250243
GO:0032504	multicellular organism reproduction	91/878	974/18888	1.27204369360798e-10	1.00469643301726e-07	9.193510793247e-08	ACR/ACRV1/ACVR2A/NR0B1/BCL2L2/BCL6/CASP2/CREM/CYLC2/ACE/DIAPH2/DMRT1/FANCD2/PTK2B/GDF9/B4GALT1/HMGB2/INHBB/KISS1/OPRL1/PAFAH1B2/PAFAH1B3/PRKACG/PRM2/SPAG4/SRC/SSTR3/SYCP1/THRA/TSPAN8/TNP1/TNP2/TYRO3/DNALI1/FXR1/FZD4/NME5/DLEC1/REC8/PARP2/NDC80/MERTK/PRSS21/ABHD2/CELF3/MAST2/SUN1/MAPK8IP2/SPO11/VCX/MORC1/SYCP3/NME8/ROPN1/KDM3A/TEX11/CYP26B1/PRDM9/CATSPERG/PROK2/VIPAS39/CSMD1/LIN28A/ADGB/RSPH6A/TSS…	91	ENSG00000250243
GO:0022414	reproductive process	126/878	1532/18888	1.41917358067521e-10	1.00469643301726e-07	9.193510793247e-08	ACR/ACRV1/ACVR2A/NR0B1/AMHR2/BCL2L2/BCL6/DDR1/CAD/CAPN2/CASP2/CDK1/CREM/CYLC2/ACE/DIAPH2/DMRT1/FANCD2/PTK2B/FBLN1/GDF9/B4GALT1/HMGB2/HSPG2/INHBB/KISS1/LHB/MFGE8/OPRL1/PAFAH1B2/PAFAH1B3/PGK2/PRKACG/PRM2/SPAG4/SRC/SSTR3/SYCP1/TEAD3/THRA/TSPAN8/TNP1/TNP2/TYRO3/DNALI1/CSDE1/FXR1/FZD4/NME5/HESX1/PKMYT1/DLEC1/REC8/PARP2/PKDREJ/NDC80/MERTK/SPINT2/PRSS21/ABHD2/CELF3/MAST2/VPS13A/SUN1/MAPK8IP2/CD2AP/SPO11…	126	ENSG00000250243
GO:0007276	gamete generation	80/878	817/18888	2.006779263529e-10	1.09270643090441e-07	9.99884943972683e-08	ACRV1/ACVR2A/NR0B1/BCL2L2/BCL6/CREM/CYLC2/ACE/DIAPH2/DMRT1/FANCD2/PTK2B/GDF9/HMGB2/INHBB/PAFAH1B2/PAFAH1B3/PRKACG/PRM2/SPAG4/SRC/SSTR3/SYCP1/TSPAN8/TNP1/TNP2/TYRO3/DNALI1/FXR1/NME5/DLEC1/REC8/NDC80/MERTK/PRSS21/ABHD2/CELF3/MAST2/SUN1/SPO11/VCX/MORC1/SYCP3/NME8/ROPN1/KDM3A/TEX11/CYP26B1/PRDM9/CATSPERG/PROK2/VIPAS39/LIN28A/ADGB/RSPH6A/TSSK3/TSSK1B/TSSK6/HORMAD1/SPATC1L/IQCG/ZMYND15/ACRBP/CCDC34/RPL…	80	ENSG00000250243
GO:0000003	reproduction	126/878	1542/18888	2.15884249266829e-10	1.09270643090441e-07	9.99884943972683e-08	ACR/ACRV1/ACVR2A/NR0B1/AMHR2/BCL2L2/BCL6/DDR1/CAD/CAPN2/CASP2/CDK1/CREM/CYLC2/ACE/DIAPH2/DMRT1/FANCD2/PTK2B/FBLN1/GDF9/B4GALT1/HMGB2/HSPG2/INHBB/KISS1/LHB/MFGE8/OPRL1/PAFAH1B2/PAFAH1B3/PGK2/PRKACG/PRM2/SPAG4/SRC/SSTR3/SYCP1/TEAD3/THRA/TSPAN8/TNP1/TNP2/TYRO3/DNALI1/CSDE1/FXR1/FZD4/NME5/HESX1/PKMYT1/DLEC1/REC8/PARP2/PKDREJ/NDC80/MERTK/SPINT2/PRSS21/ABHD2/CELF3/MAST2/VPS13A/SUN1/MAPK8IP2/CD2AP/SPO11…	126	ENSG00000250243
GO:0019953	sexual reproduction	96/878	1093/18888	1.0503398026189e-09	4.60749060082159e-07	4.21610082174044e-07	ACR/ACRV1/ACVR2A/NR0B1/BCL2L2/BCL6/CDK1/CREM/CYLC2/ACE/DIAPH2/DMRT1/FANCD2/PTK2B/GDF9/B4GALT1/HMGB2/INHBB/MFGE8/PAFAH1B2/PAFAH1B3/PRKACG/PRM2/SPAG4/SRC/SSTR3/SYCP1/TSPAN8/TNP1/TNP2/TYRO3/DNALI1/FXR1/NME5/PKMYT1/DLEC1/REC8/PKDREJ/NDC80/MERTK/PRSS21/ABHD2/CELF3/MAST2/SUN1/SPO11/VCX/MORC1/ANAPC4/SYCP3/NME8/ROPN1/KDM3A/TEX12/TEX11/CYP26B1/PRDM9/CATSPERG/PROK2/VIPAS39/LIN28A/ADGB/RSPH6A/TSSK3/TEX101/T…	96	ENSG00000250243
GO:0003006	developmental process involved in reproduction	90/878	1013/18888	2.08783446372541e-09	8.58621923207075e-07	7.85685074507194e-07	ACRV1/ACVR2A/NR0B1/AMHR2/BCL2L2/BCL6/CASP2/CREM/CYLC2/ACE/DIAPH2/DMRT1/PTK2B/GDF9/B4GALT1/HMGB2/INHBB/LHB/PAFAH1B2/PAFAH1B3/PRKACG/PRM2/SPAG4/SRC/SSTR3/SYCP1/TSPAN8/TNP1/TNP2/TYRO3/DNALI1/CSDE1/FXR1/FZD4/NME5/HESX1/DLEC1/REC8/PARP2/MERTK/SPINT2/PRSS21/ABHD2/CELF3/MAST2/SUN1/CD2AP/SPO11/VCX/MORC1/SYCP3/NME8/ROPN1/KDM3A/TEX11/CYP26B1/WDR19/CATSPERG/PROK2/VIPAS39/CSMD1/LIN28A/ADGB/RSPH6A/TSSK3/TSSK1…	90	ENSG00000250243
GO:0048232	male gamete generation	109/1320	653/18888	7.83764142686043e-18	4.36858075223313e-15	3.94737892105845e-15	NR0B1/ATRX/BCL2L2/BCL6/BRDT/SEPTIN7/CREM/CSNK2A2/CYLC2/DAZL/DMRT1/HMGB2/DNAJA1/ING2/INHBB/JAG2/SEPTIN2/ODF1/SERPINA5/PRKACG/PRM2/PTCH1/RB1/SNRPA1/SRC/SRPK1/SSX1/SYCP1/TNP1/TNP2/NR2C2/DNALI1/FXR1/NME5/FKBP6/YBX3/PIWIL1/REC8/BCL2L11/MERTK/EHMT2/SOX30/XRN2/SETX/MAST2/SUN1/TDRD7/SPO11/VCX/MORC1/SYCP3/YBX2/SPMAP2/ARID4B/DDX4/ANKRD49/SOHLH2/SPATA6L/STRBP/LGR4/CFAP44/ADCY10/KDM3A/CATSPERG/DMRTC2/TSPY2/T…	109	ENSG00000251095
GO:0007283	spermatogenesis	107/1320	636/18888	8.96959928979098e-18	4.64240831813039e-15	4.19480508139097e-15	NR0B1/ATRX/BCL2L2/BCL6/BRDT/SEPTIN7/CREM/CSNK2A2/CYLC2/DAZL/DMRT1/HMGB2/DNAJA1/ING2/INHBB/JAG2/SEPTIN2/ODF1/SERPINA5/PRKACG/PRM2/PTCH1/RB1/SNRPA1/SRC/SRPK1/SSX1/SYCP1/TNP1/TNP2/NR2C2/DNALI1/FXR1/NME5/FKBP6/YBX3/PIWIL1/REC8/BCL2L11/MERTK/EHMT2/SOX30/XRN2/SETX/MAST2/SUN1/TDRD7/SPO11/VCX/MORC1/SYCP3/YBX2/SPMAP2/ARID4B/DDX4/ANKRD49/SOHLH2/SPATA6L/STRBP/LGR4/CFAP44/ADCY10/KDM3A/CATSPERG/DMRTC2/TSPY2/T…	107	ENSG00000251095
GO:0007276	gamete generation	126/1320	817/18888	1.36501285956187e-17	6.4828594075827e-15	5.85780692289966e-15	NR0B1/ATRX/BCL2L2/BCL6/BRDT/SEPTIN7/CREM/CSNK2A2/CXADR/CYLC2/DAZL/DMRT1/FANCC/FANCD2/GDF9/HMGB2/DNAJA1/ING2/INHBB/JAG2/SMAD1/MSH2/NDN/SEPTIN2/ODF1/SERPINA5/PIK3CA/PRKACG/PRM2/PTCH1/RARA/RB1/SNRPA1/SRC/SRPK1/SSX1/SYCP1/TNP1/TNP2/NR2C2/DNALI1/FXR1/NME5/FKBP6/YBX3/PIWIL1/REC8/BCL2L11/NDC80/MERTK/EHMT2/SOX30/XRN2/SETX/MAST2/SUN1/NCAPH/TDRD7/SPO11/VCX/MORC1/SYCP3/YBX2/SPMAP2/ARID4B/DDX4/ANKRD49/SOHLH2…	126	ENSG00000251095
GO:0019953	sexual reproduction	150/1320	1093/18888	4.01993655472068e-16	1.4564230137753e-13	1.31600028265067e-13	ACR/NR0B1/ATRX/BCL2L2/BCL6/BRDT/CDK1/SEPTIN7/CDC20/CENPC/CREM/CSNK2A2/CXADR/CYLC2/DAZL/DMRT1/FANCC/FANCD2/GDF9/HMGB2/DNAJA1/HSPA1L/ING2/INHBB/JAG2/SMAD1/SMCP/MFGE8/MSH2/MSH5/NDN/SEPTIN2/NUMA1/ODF1/SERPINA5/PIK3CA/PRKACG/PRM2/PTCH1/RARA/RB1/SELENOP/SNRPA1/SRC/SRPK1/SSX1/STXBP1/SYCP1/TNP1/TNP2/NR2C2/DNALI1/FXR1/NME5/FKBP6/YBX3/PIWIL1/REC8/BCL2L11/NDC80/MERTK/CCT2/STAG2/KDM5B/EHMT2/SOX30/XRN2/SETX/M…	150	ENSG00000251095
GO:0019953	sexual reproduction	366/2923	1093/18888	7.74040245629353e-53	7.12349238052693e-49	6.73903881221092e-49	ACR/ACRV1/NR0B1/BMAL1/AXL/BAX/BCL2L2/BCL6/BRCA2/BRDT/CCNE1/CDK1/SEPTIN7/CDC20/CDC25A/CDC25B/CDC25C/CDK2/CLGN/CENPC/CREM/CSNK2A2/CYLC1/CYLC2/DAZL/DMRT1/ATN1/DUSP1/ERCC4/FANCA/FANCC/FANCD2/PTK2B/FOXO3/GDF9/B4GALT1/HMGB2/HSPA1L/ING2/INHBB/INSR/JAG2/LIMK2/SMAD1/MAK/SMCP/MEA1/MFGE8/MSH2/MSH4/MSH5/MST1R/MYBL1/NDN/SEPTIN2/NOS3/NUMA1/ODF1/PAFAH1B2/PAFAH1B3/SERPINA5/PIK3CA/PRKACG/PRM1/PRM2/PTCH1/PTGDS/RAD…	366	ENSG00000251273
GO:0048232	male gamete generation	250/2923	653/18888	2.06199123013735e-47	6.32550176365135e-44	5.98411560156703e-44	ACRV1/NR0B1/BMAL1/AXL/BAX/BCL2L2/BCL6/BRCA2/BRDT/SEPTIN7/CDC25C/CREM/CSNK2A2/CYLC1/CYLC2/DAZL/DMRT1/ATN1/FANCA/HMGB2/ING2/INHBB/JAG2/LIMK2/MAK/MEA1/MSH4/MYBL1/SEPTIN2/ODF1/PAFAH1B2/PAFAH1B3/SERPINA5/PRKACG/PRM1/PRM2/PTCH1/RB1/SPAG4/SPINK2/SRC/SSX1/SYCP1/TAF4B/TBP/TCP11/TNP1/TNP2/NR2C2/DNALI1/FXR1/NME5/DYNLL1/PIWIL1/SLC22A14/GAL3ST1/TESMIN/DLEC1/REC8/BCL2L11/SYCP2/MERTK/PRDX4/TCFL5/EHMT2/PRSS21/CC…	250	ENSG00000251273
GO:0007276	gamete generation	287/2923	817/18888	9.51238039807986e-46	2.18856092008822e-42	2.07044469138207e-42	ACRV1/NR0B1/BMAL1/AXL/BAX/BCL2L2/BCL6/BRCA2/BRDT/SEPTIN7/CDC25B/CDC25C/CREM/CSNK2A2/CYLC1/CYLC2/DAZL/DMRT1/ATN1/FANCA/FANCC/FANCD2/PTK2B/FOXO3/GDF9/HMGB2/ING2/INHBB/JAG2/LIMK2/SMAD1/MAK/MEA1/MSH2/MSH4/MYBL1/NDN/SEPTIN2/NOS3/ODF1/PAFAH1B2/PAFAH1B3/SERPINA5/PIK3CA/PRKACG/PRM1/PRM2/PTCH1/PTGDS/RARA/RB1/RNF2/SHB/SOS1/SPAG4/SPINK2/SRC/SSX1/SYCP1/TAF4B/TBP/TCP11/TNP1/TNP2/NR2C2/WT1/ZP3/DNALI1/KMT2D/FXR…	287	ENSG00000251273
GO:0007283	spermatogenesis	241/2923	636/18888	8.64335985333287e-45	1.59089681460445e-41	1.5050364073035e-41	ACRV1/NR0B1/BMAL1/AXL/BAX/BCL2L2/BCL6/BRCA2/BRDT/SEPTIN7/CDC25C/CREM/CSNK2A2/CYLC1/CYLC2/DAZL/DMRT1/ATN1/HMGB2/ING2/INHBB/JAG2/LIMK2/MAK/MEA1/MSH4/MYBL1/SEPTIN2/ODF1/PAFAH1B2/PAFAH1B3/SERPINA5/PRKACG/PRM1/PRM2/PTCH1/RB1/SPAG4/SPINK2/SRC/SSX1/SYCP1/TAF4B/TBP/TCP11/TNP1/TNP2/NR2C2/DNALI1/FXR1/NME5/DYNLL1/PIWIL1/SLC22A14/GAL3ST1/TESMIN/DLEC1/REC8/BCL2L11/MERTK/PRDX4/TCFL5/EHMT2/PRSS21/CCNI/TDRKH/ABH…	241	ENSG00000251273
GO:0032504	multicellular organism reproduction	314/2923	974/18888	2.614238465571e-41	3.43697665694999e-38	3.25148366146432e-38	ACR/ACRV1/NR0B1/APP/BMAL1/AXL/BAX/BCL2L2/BCL6/BRCA2/BRDT/CASP2/SEPTIN7/CDC25B/CDC25C/CREM/CSNK2A2/CYLC1/CYLC2/DAZL/DMRT1/ATN1/FANCA/FANCC/FANCD2/PTK2B/FOXO3/GDF9/B4GALT1/HMGB2/ING2/INHBB/JAG2/KISS1/LIMK2/SMAD1/MAK/SMCP/MEA1/MSH2/MSH4/MYBL1/NDN/SEPTIN2/NOS3/ODF1/PAFAH1B2/PAFAH1B3/SERPINA5/SERPINE2/PIK3CA/MED1/PRKACG/PRM1/PRM2/PTCH1/PTGDS/RARA/RB1/RNF2/SHB/SOS1/SP3/SPAG4/SPINK2/SRC/SSX1/STAT5B/SYCP…	314	ENSG00000251273
GO:0022414	reproductive process	434/2923	1532/18888	3.42740743571217e-41	3.94280382885739e-38	3.73001143431255e-38	ACR/ACRV1/NR0B1/APP/BMAL1/AXL/BAX/BCL2L2/BCL6/BOK/BRCA2/BRDT/CAD/CAPN2/CASP2/CCNE1/CDK1/SEPTIN7/CDC20/CDC25A/CDC25B/CDC25C/CDK2/CDKN1B/CLGN/CENPC/CREM/CRIP1/CSNK2A2/CYLC1/CYLC2/DACH1/DAZL/DMRT1/ATN1/DUSP1/ERCC4/FANCA/FANCC/FANCD2/PTK2B/FOXO3/FLNA/GATA4/GDF9/B4GALT1/GNRH1/HMGB2/HSPA1L/ID4/IDH1/IGFBP2/RBPJ/ING2/INHBB/INSR/INSRR/JAG2/KISS1/LHB/LIMK2/SMAD1/MAK/SMCP/MEA1/MAP3K4/MFGE8/MSH2/MSH4/MSH5/MS…	434	ENSG00000251273
GO:0000003	reproduction	434/2923	1542/18888	2.02322308424942e-40	2.06885800492749e-37	1.9572021204476e-37	ACR/ACRV1/NR0B1/APP/BMAL1/AXL/BAX/BCL2L2/BCL6/BOK/BRCA2/BRDT/CAD/CAPN2/CASP2/CCNE1/CDK1/SEPTIN7/CDC20/CDC25A/CDC25B/CDC25C/CDK2/CDKN1B/CLGN/CENPC/CREM/CRIP1/CSNK2A2/CYLC1/CYLC2/DACH1/DAZL/DMRT1/ATN1/DUSP1/ERCC4/FANCA/FANCC/FANCD2/PTK2B/FOXO3/FLNA/GATA4/GDF9/B4GALT1/GNRH1/HMGB2/HSPA1L/ID4/IDH1/IGFBP2/RBPJ/ING2/INHBB/INSR/INSRR/JAG2/KISS1/LHB/LIMK2/SMAD1/MAK/SMCP/MEA1/MAP3K4/MFGE8/MSH2/MSH4/MSH5/MS…	434	ENSG00000251273
GO:0048609	multicellular organismal reproductive process	301/2923	926/18888	2.38342868967074e-40	2.19346942310398e-37	2.0750882833965e-37	ACR/ACRV1/NR0B1/BMAL1/AXL/BAX/BCL2L2/BCL6/BRCA2/BRDT/CASP2/SEPTIN7/CDC25B/CDC25C/CREM/CSNK2A2/CYLC1/CYLC2/DAZL/DMRT1/ATN1/FANCA/FANCC/FANCD2/PTK2B/FOXO3/GDF9/B4GALT1/HMGB2/ING2/INHBB/JAG2/KISS1/LIMK2/SMAD1/MAK/SMCP/MEA1/MSH2/MSH4/MYBL1/NDN/SEPTIN2/NOS3/ODF1/PAFAH1B2/PAFAH1B3/SERPINA5/SERPINE2/PIK3CA/MED1/PRKACG/PRM1/PRM2/PTCH1/PTGDS/RARA/RB1/RNF2/SHB/SOS1/SP3/SPAG4/SPINK2/SRC/SSX1/STAT5B/SYCP1/TA…	301	ENSG00000251273
GO:0003006	developmental process involved in reproduction	318/2923	1013/18888	3.10430536171986e-39	2.59717474944617e-36	2.45700570782631e-36	ACRV1/NR0B1/BMAL1/AXL/BAX/BCL2L2/BCL6/BOK/BRCA2/BRDT/CASP2/SEPTIN7/CDC25B/CDC25C/CDKN1B/CREM/CRIP1/CSNK2A2/CYLC1/CYLC2/DACH1/DAZL/DMRT1/ATN1/FANCA/FANCC/PTK2B/FOXO3/FLNA/GATA4/GDF9/B4GALT1/GNRH1/HMGB2/ID4/IDH1/ING2/INHBB/INSR/INSRR/JAG2/LHB/LIMK2/MAK/MEA1/MAP3K4/MSH2/MSH4/MYBL1/NDN/SEPTIN2/NOS3/ODF1/PAFAH1B2/PAFAH1B3/SERPINA5/SERPINB5/SERPINE2/PIK3CA/MED1/PRKACG/PRM1/PRM2/PSAP/PTCH1/RARA/RARG/RB1…	318	ENSG00000251273
GO:0022412	cellular process involved in reproduction in multicellular organism	187/2923	482/18888	1.95197176323658e-36	1.49699967808885e-33	1.41620688190612e-33	BAX/BRCA2/BRDT/CDC25B/DAZL/DMRT1/FANCA/FANCC/PTK2B/FOXO3/GDF9/HMGB2/ING2/INHBB/MSH2/MYBL1/NDN/SERPINA5/PIK3CA/PRM1/PRM2/PTCH1/PTGDS/RARA/RNF2/SHB/SOS1/SPINK2/SRC/SYCP1/TAF4B/TCP11/TNP1/TNP2/WT1/ZP3/DNALI1/KMT2D/FXR1/NME5/PDE5A/DYNLL1/CCNB2/PIWIL1/SLC22A14/TESMIN/MARF1/REC8/SYCP2/NDC80/PRDX4/EHMT2/TDRKH/ABHD2/SOX30/HSF2BP/DZIP1/MAST2/PSME4/NCAPH/TDRD7/SPO11/CATSPERZ/CHD5/CFAP61/SYCP3/YBX2/VPS54/SU…	187	ENSG00000251273
GO:0007281	germ cell development	145/2923	371/18888	7.743113068031e-29	5.08999068322067e-26	4.81528482599131e-26	BAX/BRCA2/BRDT/CDC25B/DAZL/DMRT1/FANCC/PTK2B/FOXO3/GDF9/HMGB2/ING2/INHBB/MSH2/NDN/PIK3CA/PRM1/PRM2/PTCH1/RARA/RNF2/SHB/SPINK2/SRC/SYCP1/TAF4B/TCP11/TNP1/TNP2/WT1/ZP3/DNALI1/KMT2D/FXR1/NME5/PDE5A/DYNLL1/PIWIL1/SLC22A14/MARF1/REC8/EHMT2/TDRKH/ABHD2/SOX30/DZIP1/PSME4/TDRD7/SPO11/CATSPERZ/CHD5/CFAP61/SYCP3/YBX2/SUFU/ARID4B/DDX4/PCSK4/ROPN1/SOHLH2/PIWIL2/STRBP/CFAP44/ADCY10/KDM3A/RNF17/TDRD1/JAM2/DMRT…	145	ENSG00000251273
GO:0019953	sexual reproduction	199/1490	1093/18888	2.3101099963893e-30	1.90976793401503e-26	1.65136389320839e-26	ACR/ACRV1/ACVR2A/NR0B1/AMH/AXL/BCL2L2/BCL6/BRDT/CCNE1/CDK1/SEPTIN7/CDC20/CDC25C/CDK2/CDKN1C/COL6A1/CREM/CSNK2A2/CXADR/CYLC2/DAZL/ACE/DIAPH2/DMRT1/FANCA/FANCD2/PTK2B/FANCG/FOXO3/GALNT3/NR6A1/GDF9/B4GALT1/HMGB2/HOXD9/INHBB/INSR/SMCP/MFGE8/MSH2/MSH4/NDN/SEPTIN2/ODF1/CLDN11/OVOL1/PAFAH1B2/PAFAH1B3/SERPINA5/PRKACG/PRM2/PTCH1/RAD51/RARA/RB1/RNF2/RPA1/RPS6KA2/SPAG4/SPINK2/SRC/AURKA/SYCP1/TERF1/TNFAIP6/T…	199	ENSG00000251391
GO:0022414	reproductive process	248/1490	1532/18888	1.1527120268169e-29	4.76473516284767e-26	4.12003546005979e-26	ACR/ACRV1/ACVR2A/NR0B1/AMH/AMHR2/AXL/BCL2L2/BCL6/BRDT/CAD/CAPN2/CASP2/CCNE1/CDK1/SEPTIN7/CDC20/CDC25C/CDK2/CDKN1C/COL6A1/CREM/CSNK2A2/CXADR/CYLC2/CYP17A1/DAZL/ACE/DIAPH2/DMRT1/FANCA/FANCD2/PTK2B/FANCG/FBLN1/FOXO3/FOSB/GALNT3/GAS8/NR6A1/GDF9/GDF10/B4GALT1/HMGB2/HOXD9/ID4/IDH1/IGF1R/IGFBP2/RBPJ/INHBB/INSR/KISS1/SMCP/MFGE8/MSH2/MSH4/NDN/SEPTIN2/NKX3-1/ODF1/CLDN11/OVOL1/PAFAH1B2/PAFAH1B3/SERPINA5/SER…	248	ENSG00000251391
GO:0000003	reproduction	248/1490	1542/18888	3.20258633725935e-29	8.31050440694064e-26	7.1860390299458e-26	ACR/ACRV1/ACVR2A/NR0B1/AMH/AMHR2/AXL/BCL2L2/BCL6/BRDT/CAD/CAPN2/CASP2/CCNE1/CDK1/SEPTIN7/CDC20/CDC25C/CDK2/CDKN1C/COL6A1/CREM/CSNK2A2/CXADR/CYLC2/CYP17A1/DAZL/ACE/DIAPH2/DMRT1/FANCA/FANCD2/PTK2B/FANCG/FBLN1/FOXO3/FOSB/GALNT3/GAS8/NR6A1/GDF9/GDF10/B4GALT1/HMGB2/HOXD9/ID4/IDH1/IGF1R/IGFBP2/RBPJ/INHBB/INSR/KISS1/SMCP/MFGE8/MSH2/MSH4/NDN/SEPTIN2/NKX3-1/ODF1/CLDN11/OVOL1/PAFAH1B2/PAFAH1B3/SERPINA5/SER…	248	ENSG00000251391
GO:0048609	multicellular organismal reproductive process	176/1490	926/18888	4.02104967071036e-29	8.31050440694064e-26	7.1860390299458e-26	ACR/ACRV1/ACVR2A/NR0B1/AMH/AXL/BCL2L2/BCL6/BRDT/CASP2/SEPTIN7/CDC25C/CDKN1C/CREM/CSNK2A2/CXADR/CYLC2/DAZL/ACE/DIAPH2/DMRT1/FANCA/FANCD2/PTK2B/FANCG/FOXO3/GALNT3/NR6A1/GDF9/GDF10/B4GALT1/HMGB2/IGF1R/INHBB/KISS1/SMCP/MSH2/MSH4/NDN/SEPTIN2/ODF1/CLDN11/OVOL1/PAFAH1B2/PAFAH1B3/SERPINA5/SERPINF1/SERPINE2/PRKACG/PRM2/PTCH1/RARA/RB1/RNF2/RPS6KA2/SP3/SPAG4/SPINK2/SRC/AURKA/SYCP1/TNFAIP6/TNP2/NR2C2/WT1/ZP3…	176	ENSG00000251391
GO:0007276	gamete generation	162/1490	817/18888	5.90294524846318e-29	9.75992967380903e-26	8.43934761732915e-26	ACRV1/ACVR2A/NR0B1/AMH/AXL/BCL2L2/BCL6/BRDT/SEPTIN7/CDC25C/CDKN1C/CREM/CSNK2A2/CXADR/CYLC2/DAZL/ACE/DIAPH2/DMRT1/FANCA/FANCD2/PTK2B/FANCG/FOXO3/GALNT3/NR6A1/GDF9/HMGB2/INHBB/MSH2/MSH4/NDN/SEPTIN2/ODF1/CLDN11/OVOL1/PAFAH1B2/PAFAH1B3/SERPINA5/PRKACG/PRM2/PTCH1/RARA/RB1/RNF2/RPS6KA2/SPAG4/SPINK2/SRC/AURKA/SYCP1/TNFAIP6/TNP2/NR2C2/WT1/ZP3/DNALI1/FXR1/NME5/AKAP4/CCNA1/CCNB2/PTTG1/PIWIL1/MARF1/DLEC1/RE…	162	ENSG00000251391
GO:0032504	multicellular organism reproduction	181/1490	974/18888	1.0551761385345e-28	1.45385685621079e-25	1.25714055382242e-25	ACR/ACRV1/ACVR2A/NR0B1/AMH/AXL/BCL2L2/BCL6/BRDT/CASP2/SEPTIN7/CDC25C/CDKN1C/CREM/CSNK2A2/CXADR/CYLC2/DAZL/ACE/DIAPH2/DMRT1/FANCA/FANCD2/PTK2B/FANCG/FOXO3/GALNT3/NR6A1/GDF9/GDF10/B4GALT1/HMGB2/IGF1R/INHBB/KISS1/SMCP/MSH2/MSH4/NDN/SEPTIN2/ODF1/CLDN11/OVOL1/PAFAH1B2/PAFAH1B3/SERPINA5/SERPINF1/SERPINE2/PRKACG/PRM2/PTCH1/RARA/RB1/RNF2/RPS6KA2/SP3/SPAG4/SPINK2/SRC/AURKA/SYCP1/THRA/TNFAIP6/TNP2/NR2C2/WT…	181	ENSG00000251391
GO:0048232	male gamete generation	137/1490	653/18888	4.92251048712263e-27	4.70536432253179e-24	4.06869788115251e-24	ACRV1/ACVR2A/NR0B1/AXL/BCL2L2/BCL6/BRDT/SEPTIN7/CDC25C/CREM/CSNK2A2/CYLC2/DAZL/ACE/DMRT1/FANCA/FANCG/GALNT3/HMGB2/INHBB/MSH4/SEPTIN2/ODF1/CLDN11/OVOL1/PAFAH1B2/PAFAH1B3/SERPINA5/PRKACG/PRM2/PTCH1/RB1/SPAG4/SPINK2/SRC/SYCP1/TNP2/NR2C2/DNALI1/FXR1/NME5/AKAP4/CCNA1/PTTG1/PIWIL1/DLEC1/REC8/BCL2L11/MERTK/EHMT2/PRSS21/ABHD2/SOX30/HSF2BP/XRN2/SETX/MAST2/SIRT1/TDRD7/SPO11/CFAP61/VCX/MORC1/SYCP3/DHH/YBX2/…	137	ENSG00000251391
GO:0003006	developmental process involved in reproduction	182/1490	1013/18888	5.12256911851773e-27	4.70536432253179e-24	4.06869788115251e-24	ACRV1/ACVR2A/NR0B1/AMH/AMHR2/AXL/BCL2L2/BCL6/BRDT/CASP2/SEPTIN7/CDC25C/CDKN1C/COL6A1/CREM/CSNK2A2/CYLC2/CYP17A1/DAZL/ACE/DIAPH2/DMRT1/FANCA/PTK2B/FANCG/FOXO3/GALNT3/GDF9/B4GALT1/HMGB2/ID4/IDH1/INHBB/INSR/MSH2/MSH4/NDN/SEPTIN2/NKX3-1/ODF1/CLDN11/OVOL1/PAFAH1B2/PAFAH1B3/SERPINA5/SERPINF1/SERPINB5/SERPINE2/PRKACG/PRM2/PTCH1/RARA/RB1/RNF2/RPS6KA2/SMARCC1/SPAG4/SPINK2/SRC/SRD5A2/AURKA/SYCP1/TNFAIP6/TN…	182	ENSG00000251391
GO:0007283	spermatogenesis	133/1490	636/18888	4.0619645151166e-26	3.3580260646469e-23	2.9036632654902e-23	ACRV1/ACVR2A/NR0B1/AXL/BCL2L2/BCL6/BRDT/SEPTIN7/CDC25C/CREM/CSNK2A2/CYLC2/DAZL/ACE/DMRT1/FANCG/GALNT3/HMGB2/INHBB/MSH4/SEPTIN2/ODF1/CLDN11/OVOL1/PAFAH1B2/PAFAH1B3/SERPINA5/PRKACG/PRM2/PTCH1/RB1/SPAG4/SPINK2/SRC/SYCP1/TNP2/NR2C2/DNALI1/FXR1/NME5/AKAP4/CCNA1/PTTG1/PIWIL1/DLEC1/REC8/BCL2L11/MERTK/EHMT2/PRSS21/ABHD2/SOX30/HSF2BP/XRN2/SETX/MAST2/SIRT1/TDRD7/SPO11/CFAP61/VCX/MORC1/SYCP3/DHH/YBX2/NME8/S…	133	ENSG00000251391
GO:0022412	cellular process involved in reproduction in multicellular organism	105/1490	482/18888	3.32071847342721e-22	2.11172150921713e-19	1.82599183425459e-19	AMH/BRDT/CDKN1C/CXADR/DAZL/DIAPH2/DMRT1/FANCA/PTK2B/FANCG/FOXO3/GDF9/HMGB2/INHBB/MSH2/NDN/SERPINA5/PRM2/PTCH1/RARA/RNF2/RPS6KA2/SPINK2/SRC/AURKA/SYCP1/TNFAIP6/TNP2/WT1/ZP3/DNALI1/FXR1/FZD4/NME5/AKAP4/CCNA1/CCNB2/PIWIL1/MARF1/REC8/NDC80/EHMT2/ABHD2/SOX30/HSF2BP/MAST2/TDRD7/SPO11/CFAP61/SYCP3/DHH/YBX2/VPS54/EQTN/ROPN1/SOHLH2/ADCY10/KDM3A/TEX15/TEX11/CYP26B1/CELF4/YTHDC2/LIN28A/ADGB/IFT56/RSPH6A/SHC…	105	ENSG00000251391
GO:0007281	germ cell development	86/1490	371/18888	3.33714872224209e-20	1.83921389911836e-17	1.5903562787892e-17	AMH/BRDT/CDKN1C/DAZL/DIAPH2/DMRT1/PTK2B/FANCG/FOXO3/GDF9/HMGB2/INHBB/MSH2/NDN/PRM2/PTCH1/RARA/RNF2/RPS6KA2/SPINK2/SRC/AURKA/SYCP1/TNFAIP6/TNP2/WT1/ZP3/DNALI1/FXR1/NME5/AKAP4/PIWIL1/MARF1/REC8/EHMT2/ABHD2/SOX30/TDRD7/SPO11/CFAP61/SYCP3/DHH/YBX2/ROPN1/SOHLH2/ADCY10/KDM3A/CELF4/YTHDC2/LIN28A/ADGB/IFT56/RSPH6A/SPACA1/ROPN1L/TSSK1B/TSSK6/HORMAD1/ZMYND15/ACRBP/MAEL/TDRD12/CATSPER2/IQCF1/SUN5/CEP128/CCD…	86	ENSG00000251391
GO:0007276	gamete generation	52/338	817/18888	1.28065273875363e-15	2.86033789200623e-13	2.39549464922652e-13	NR0B1/BCL2L2/CXADR/CYLC2/DAZL/DMRT1/FANCA/FANCD2/GDF9/HMGB2/MSH4/MYBL1/SERPINA5/PRKACG/SHB/SRC/SYCP1/TNP2/NR2C2/FXR1/NME5/YBX3/PIWIL1/REC8/MERTK/EHMT2/XRN2/MAST2/TDRD7/SPO11/SYCP3/YBX2/NME8/ANKRD49/STRBP/PRDM9/YTHDC2/BOLL/TUT7/LIN28A/HORMAD1/MAEL/TDRD12/RPL39L/RPL10L/PSMA8/PIWIL4/PNLDC1/ZNF296/AGO4/PLD6/MEIOC	52	ENSG00000251652
GO:0032504	multicellular organism reproduction	61/589	974/18888	1.67440179126964e-07	4.4132033311665e-05	3.97652170957197e-05	NR0B1/BCL2L2/BCL6/SEPTIN7/CXADR/CYLC2/DIAPH2/DMRT1/FANCD2/B4GALT1/HMGB2/MYBL1/SEPTIN2/OPRL1/SERPINA5/MED1/PRKACG/PRM2/SRC/SYCP1/THRA/TNP1/TNP2/FXR1/FKBP6/YBX3/PIWIL1/REC8/PARP2/NDC80/MERTK/PRDX4/MAST2/SUN1/MAPK8IP2/SPO11/SYCP3/ANKRD49/KDM3A/TEX11/CATSPERG/VIPAS39/LIN28A/HORMAD1/PPP1R1B/IQCG/PPP1R9B/TDRD12/RPL39L/RPL10L/PSMA8/KCTD19/PNLDC1/AGO4/FAM209A/PLD6/OOSP2/ARMC12/KDM1B/SPDYA/CFAP97D1	61	ENSG00000253968
GO:0032504	multicellular organism reproduction	104/814	974/18888	5.07122046166516e-18	7.79620941612101e-15	6.3316795037043e-15	ACR/ACRV1/ADA/NR0B1/AXL/BCL2L2/BCL6/BRDT/CASP2/SEPTIN7/CYLC2/DAZL/ACE/DIAPH2/DMRT1/DNMT3A/FANCA/FANCD2/PTK2B/GDF9/GDF10/B4GALT1/HMGB2/IGF1R/INHBB/NDN/SEPTIN2/PAFAH1B2/PAFAH1B3/SERPINA5/PRKACG/PRM2/PTCH1/RARA/SRC/SYCP1/THRA/TSPAN8/TNP2/NR2C2/WT1/ZP3/FXR1/NME5/YBX3/CCNA1/CCNB2/PIWIL1/MARF1/REC8/BCL2L11/PARP2/NDC80/MERTK/EHMT2/PRSS21/SETX/MAST2/SIRT1/TDRD7/MAPK8IP2/VCX/MORC1/SYCP3/YBX2/NME8/ROPN1/AN…	104	ENSG00000254092
GO:0007276	gamete generation	93/814	817/18888	5.68319683344585e-18	7.79620941612101e-15	6.3316795037043e-15	ACRV1/NR0B1/AXL/BCL2L2/BCL6/BRDT/SEPTIN7/CYLC2/DAZL/ACE/DIAPH2/DMRT1/DNMT3A/FANCA/FANCD2/PTK2B/GDF9/HMGB2/INHBB/NDN/SEPTIN2/PAFAH1B2/PAFAH1B3/SERPINA5/PRKACG/PRM2/PTCH1/RARA/SRC/SYCP1/TSPAN8/TNP2/NR2C2/WT1/ZP3/FXR1/NME5/YBX3/CCNA1/CCNB2/PIWIL1/MARF1/REC8/BCL2L11/NDC80/MERTK/EHMT2/PRSS21/SETX/MAST2/SIRT1/TDRD7/VCX/MORC1/SYCP3/YBX2/NME8/ROPN1/ANKRD49/STRBP/KDM3A/TEX11/CYP26B1/PRDM9/CATSPERG/PROK2/V…	93	ENSG00000254092
GO:0048609	multicellular organismal reproductive process	100/814	926/18888	1.10316452518452e-17	1.2611009130401e-14	1.02420116969762e-14	ACR/ACRV1/ADA/NR0B1/AXL/BCL2L2/BCL6/BRDT/CASP2/SEPTIN7/CYLC2/DAZL/ACE/DIAPH2/DMRT1/DNMT3A/FANCA/FANCD2/PTK2B/GDF9/GDF10/B4GALT1/HMGB2/IGF1R/INHBB/NDN/SEPTIN2/PAFAH1B2/PAFAH1B3/SERPINA5/PRKACG/PRM2/PTCH1/RARA/SRC/SYCP1/TSPAN8/TNP2/NR2C2/WT1/ZP3/FXR1/NME5/YBX3/CCNA1/CCNB2/PIWIL1/MARF1/REC8/BCL2L11/PARP2/NDC80/MERTK/EHMT2/PRSS21/SETX/MAST2/SIRT1/TDRD7/VCX/MORC1/SYCP3/YBX2/NME8/ROPN1/ANKRD49/STRBP/KD…	100	ENSG00000254092
GO:0048232	male gamete generation	79/814	653/18888	6.95432444483719e-17	6.81424448101976e-14	5.53417818978623e-14	ACRV1/NR0B1/AXL/BCL2L2/BCL6/BRDT/SEPTIN7/CYLC2/DAZL/ACE/DMRT1/DNMT3A/FANCA/HMGB2/INHBB/SEPTIN2/PAFAH1B2/PAFAH1B3/SERPINA5/PRKACG/PRM2/PTCH1/SRC/SYCP1/TSPAN8/TNP2/NR2C2/FXR1/NME5/YBX3/CCNA1/PIWIL1/REC8/BCL2L11/MERTK/EHMT2/PRSS21/SETX/MAST2/SIRT1/TDRD7/VCX/MORC1/SYCP3/YBX2/NME8/ROPN1/ANKRD49/STRBP/KDM3A/TEX11/CYP26B1/PRDM9/CATSPERG/PROK2/VIPAS39/YTHDC2/BOLL/ELL3/RSPH6A/HORMAD1/ZMYND15/ACRBP/MAEL/CC…	79	ENSG00000254092
GO:0003006	developmental process involved in reproduction	102/814	1013/18888	6.08433744125039e-16	5.21655881369206e-13	4.23662022882856e-13	ACRV1/NR0B1/AMHR2/AXL/BCL2L2/BCL6/BRDT/CASP2/SEPTIN7/CYLC2/DAZL/ACE/DIAPH2/DMRT1/DNMT3A/FANCA/PTK2B/GDF9/B4GALT1/GNRH1/HMGB2/INHBB/INSR/LHB/NASP/NDN/SEPTIN2/PAFAH1B2/PAFAH1B3/SERPINA5/PRKACG/PRM2/PTCH1/RARA/SMARCC1/SRC/SYCP1/TSPAN8/TNP2/NR2C2/WT1/ZP3/CSDE1/FXR1/NME5/YBX3/HESX1/CCNA1/PIWIL1/MARF1/REC8/BCL2L11/PARP2/MERTK/EHMT2/PRSS21/SETX/MAST2/SIRT1/TDRD7/NUPR1/VCX/MORC1/SYCP3/YBX2/NME8/ROPN1/ANK…	102	ENSG00000254092
GO:0019953	sexual reproduction	107/814	1093/18888	7.5761385540509e-16	5.77385937135946e-13	4.68923102082309e-13	ACR/ACRV1/NR0B1/AXL/BCL2L2/BCL6/BRDT/CDK1/SEPTIN7/CDC20/CYLC2/DAZL/ACE/DIAPH2/DMRT1/DNMT3A/FANCA/FANCD2/PTK2B/GDF9/B4GALT1/HMGB2/INHBB/INSR/MFGE8/MSH5/NDN/SEPTIN2/PAFAH1B2/PAFAH1B3/SERPINA5/PRKACG/PRM2/PTCH1/RARA/SRC/SYCP1/TERF1/TSPAN8/TNP2/NR2C2/WT1/ZP3/FXR1/NME5/YBX3/CCNA1/CCNB2/PIWIL1/MARF1/REC8/BCL2L11/NDC80/MERTK/EHMT2/PRSS21/SETX/MAST2/SIRT1/TDRD7/ZNF318/VCX/MORC1/ANAPC4/SYCP3/YBX2/NME8/ROP…	107	ENSG00000254092
GO:0022414	reproductive process	133/814	1532/18888	2.47780238441087e-15	1.69952465546742e-12	1.38026633876867e-12	ACR/ACRV1/ADA/NR0B1/AMHR2/AXL/BCL2L2/BCL6/BRDT/DDR1/CAD/CAPN2/CASP2/CDK1/SEPTIN7/CDC20/CYLC2/DAZL/ACE/DIAPH2/DMRT1/DNMT3A/FANCA/FANCD2/PTK2B/GDF9/GDF10/B4GALT1/GNRH1/HMGB2/IGF1R/IGFBP2/INHBB/INSR/LHB/MFGE8/MSH5/NASP/NDN/SEPTIN2/PAFAH1B2/PAFAH1B3/SERPINA5/PGK2/PRKACG/PRM2/PTCH1/RARA/SMARCC1/SRC/SYCP1/TEAD3/TERF1/THRA/TSPAN8/TNP2/NR2C2/WT1/ZP3/CSDE1/FXR1/NME5/YBX3/HESX1/CCNA1/CCNB2/PIWIL1/MARF1/REC…	133	ENSG00000254092
GO:0000003	reproduction	133/814	1542/18888	4.12637948012043e-15	2.3585697378455e-12	1.91550879024538e-12	ACR/ACRV1/ADA/NR0B1/AMHR2/AXL/BCL2L2/BCL6/BRDT/DDR1/CAD/CAPN2/CASP2/CDK1/SEPTIN7/CDC20/CYLC2/DAZL/ACE/DIAPH2/DMRT1/DNMT3A/FANCA/FANCD2/PTK2B/GDF9/GDF10/B4GALT1/GNRH1/HMGB2/IGF1R/IGFBP2/INHBB/INSR/LHB/MFGE8/MSH5/NASP/NDN/SEPTIN2/PAFAH1B2/PAFAH1B3/SERPINA5/PGK2/PRKACG/PRM2/PTCH1/RARA/SMARCC1/SRC/SYCP1/TEAD3/TERF1/THRA/TSPAN8/TNP2/NR2C2/WT1/ZP3/CSDE1/FXR1/NME5/YBX3/HESX1/CCNA1/CCNB2/PIWIL1/MARF1/REC…	133	ENSG00000254092
GO:0007283	spermatogenesis	74/814	636/18888	5.73371977466837e-15	3.02519876418849e-12	2.45691053016559e-12	ACRV1/NR0B1/AXL/BCL2L2/BCL6/BRDT/SEPTIN7/CYLC2/DAZL/ACE/DMRT1/DNMT3A/HMGB2/INHBB/SEPTIN2/PAFAH1B2/PAFAH1B3/SERPINA5/PRKACG/PRM2/PTCH1/SRC/SYCP1/TSPAN8/TNP2/NR2C2/FXR1/NME5/YBX3/CCNA1/PIWIL1/REC8/BCL2L11/MERTK/EHMT2/PRSS21/SETX/MAST2/SIRT1/TDRD7/VCX/MORC1/SYCP3/YBX2/NME8/ROPN1/ANKRD49/STRBP/KDM3A/CYP26B1/CATSPERG/PROK2/VIPAS39/YTHDC2/BOLL/ELL3/RSPH6A/HORMAD1/ZMYND15/ACRBP/MAEL/CCDC34/TDRD12/RPL39L…	74	ENSG00000254092
GO:0007276	gamete generation	47/377	817/18888	6.70037019459086e-11	1.96990883720971e-08	1.60897047435899e-08	NR0B1/BCL2L2/BRDT/SEPTIN7/CYLC2/DAZL/DIAPH2/DMRT1/FANCD2/HMGB2/MSH4/NDN/SEPTIN2/SERPINA5/PRKACG/RARA/SRC/SYCP1/TNP2/NR2C2/FXR1/YBX3/PIWIL1/REC8/MERTK/EHMT2/SETX/MAST2/SPO11/SYCP3/YBX2/STRBP/KDM3A/TEX11/CATSPERG/BOLL/LIN28A/HORMAD1/MAEL/TDRD12/RPL39L/RPL10L/PIWIL4/PNLDC1/AGO4/PLD6/OOSP2	47	ENSG00000254237
GO:0048232	male gamete generation	41/377	653/18888	8.9308290793532e-11	2.10658826688412e-08	1.72060668952001e-08	NR0B1/BCL2L2/BRDT/SEPTIN7/CYLC2/DAZL/DMRT1/HMGB2/MSH4/SEPTIN2/SERPINA5/PRKACG/SRC/SYCP1/TNP2/NR2C2/FXR1/YBX3/PIWIL1/REC8/MERTK/EHMT2/SETX/MAST2/SPO11/SYCP3/YBX2/STRBP/KDM3A/TEX11/CATSPERG/BOLL/HORMAD1/MAEL/TDRD12/RPL39L/RPL10L/PIWIL4/PNLDC1/AGO4/PLD6	41	ENSG00000254237
GO:0032504	multicellular organism reproduction	52/377	974/18888	8.95658276736445e-11	2.10658826688412e-08	1.72060668952001e-08	NR0B1/BCL2L2/BRDT/CASP2/SEPTIN7/CYLC2/DAZL/DIAPH2/DMRT1/FANCD2/HMGB2/MSH4/NDN/SEPTIN2/OPRL1/SERPINA5/PRKACG/RARA/SRC/SYCP1/TNP2/NR2C2/FXR1/YBX3/PIWIL1/REC8/PARP2/MERTK/EHMT2/SETX/MAST2/MAPK8IP2/SPO11/SYCP3/YBX2/STRBP/KDM3A/TEX11/CATSPERG/BOLL/LIN28A/HORMAD1/PPP1R1B/MAEL/TDRD12/RPL39L/RPL10L/PIWIL4/PNLDC1/AGO4/PLD6/OOSP2	52	ENSG00000254237
GO:0048232	male gamete generation	34/349	653/18888	5.85324859696994e-08	2.14606408708502e-05	1.85217803475036e-05	NR0B1/BCL2L2/BCL6/BRDT/SEPTIN7/CYLC2/FANCA/HMGB2/MYBL1/SEPTIN2/SERPINA5/SRC/TNP2/NR2C2/YBX3/PIWIL1/REC8/MERTK/PRDX4/EHMT2/SUN1/SPO11/MORC1/SYCP3/KDM3A/BOLL/HORMAD1/IQCG/ZMYND15/RPL10L/PSMA8/PLD6/ARMC12/SPDYA	34	ENSG00000254938
GO:0007276	gamete generation	39/349	817/18888	6.01008899873013e-08	2.14606408708502e-05	1.85217803475036e-05	NR0B1/BCL2L2/BCL6/BRDT/SEPTIN7/CYLC2/FANCA/FANCD2/HMGB2/MYBL1/NDN/SEPTIN2/SERPINA5/RNF2/SRC/TNP2/NR2C2/YBX3/PIWIL1/REC8/MERTK/PRDX4/EHMT2/SUN1/SPO11/MORC1/SYCP3/KDM3A/BOLL/HORMAD1/IQCG/ZMYND15/RPL10L/PSMA8/PLD6/OOSP2/ARMC12/KDM1B/SPDYA	39	ENSG00000254938
GO:0048609	multicellular organismal reproductive process	42/349	926/18888	7.43860679714614e-08	2.46642948231088e-05	2.12867199022092e-05	NR0B1/BCL2L2/BCL6/BRDT/CASP2/SEPTIN7/CYLC2/FANCA/FANCD2/B4GALT1/HMGB2/MYBL1/NDN/SEPTIN2/SERPINA5/RNF2/SRC/TNP2/NR2C2/YBX3/PIWIL1/REC8/PARP2/MERTK/PRDX4/EHMT2/SUN1/SPO11/MORC1/SYCP3/KDM3A/BOLL/HORMAD1/IQCG/ZMYND15/RPL10L/PSMA8/PLD6/OOSP2/ARMC12/KDM1B/SPDYA	42	ENSG00000254938
GO:0007283	spermatogenesis	33/349	636/18888	1.00522953995811e-07	2.72865815750877e-05	2.35499057744583e-05	NR0B1/BCL2L2/BCL6/BRDT/SEPTIN7/CYLC2/HMGB2/MYBL1/SEPTIN2/SERPINA5/SRC/TNP2/NR2C2/YBX3/PIWIL1/REC8/MERTK/PRDX4/EHMT2/SUN1/SPO11/MORC1/SYCP3/KDM3A/BOLL/HORMAD1/IQCG/ZMYND15/RPL10L/PSMA8/PLD6/ARMC12/SPDYA	33	ENSG00000254938
GO:0032504	multicellular organism reproduction	43/349	974/18888	1.09161982015414e-07	2.72865815750877e-05	2.35499057744583e-05	NR0B1/BCL2L2/BCL6/BRDT/CASP2/SEPTIN7/CYLC2/FANCA/FANCD2/B4GALT1/HMGB2/MYBL1/NDN/SEPTIN2/SERPINA5/RNF2/SRC/TNP2/NR2C2/YBX3/PIWIL1/REC8/PARP2/MERTK/PRDX4/EHMT2/SUN1/MAPK8IP2/SPO11/MORC1/SYCP3/KDM3A/BOLL/HORMAD1/IQCG/ZMYND15/RPL10L/PSMA8/PLD6/OOSP2/ARMC12/KDM1B/SPDYA	43	ENSG00000254938
GO:0007289	spermatid nucleus differentiation	5/193	27/18888	7.1122353145357e-06	0.00110350484792685	0.000960583368679405	HMGB2/TNP1/TNP2/PIWIL1/SYCP3	5	ENSG00000255226
GO:0019953	sexual reproduction	164/1290	1093/18888	1.54190272405223e-22	9.36063445393372e-20	8.25729485117442e-20	ACR/ACRV1/NR0B1/ANG/AXL/BCL2L2/BCL6/BRDT/CCNE1/CDK1/SEPTIN7/CDC20/CDC25C/CDK2/CENPC/CREM/CSNK2A2/CXADR/CYLC2/DAZL/ACE/DIAPH2/DMRT1/FANCA/FANCD2/GDF9/HMGB2/HOXD9/INHBB/INSR/SMAD1/SMCP/MFGE8/MSH2/MSH4/MST1R/MYBL1/NDN/SEPTIN2/NUMA1/ODF1/PAFAH1B3/SERPINA5/PRKACG/PRM2/PTCH1/RAD51/RARA/RNF2/RPA1/SELENOP/SNRPA1/SRC/SRPK1/SSX1/AURKA/SYCP1/TERF1/TNP1/TNP2/TOP2A/NR2C2/WT1/FXR1/NME5/RAD54L/FKBP6/YBX3/CCNA1/…	164	ENSG00000255234
GO:0007276	gamete generation	134/1290	817/18888	5.94655975280166e-22	3.09433484279715e-19	2.72960505946272e-19	ACRV1/NR0B1/ANG/AXL/BCL2L2/BCL6/BRDT/SEPTIN7/CDC25C/CREM/CSNK2A2/CXADR/CYLC2/DAZL/ACE/DIAPH2/DMRT1/FANCA/FANCD2/GDF9/HMGB2/INHBB/SMAD1/MSH2/MSH4/MYBL1/NDN/SEPTIN2/ODF1/PAFAH1B3/SERPINA5/PRKACG/PRM2/PTCH1/RARA/RNF2/SNRPA1/SRC/SRPK1/SSX1/AURKA/SYCP1/TNP1/TNP2/TOP2A/NR2C2/WT1/FXR1/NME5/FKBP6/YBX3/CCNA1/CCNB2/PTTG1/PIWIL1/MARF1/REC8/BCL2L11/NDC80/MERTK/PRDX4/EHMT2/CCNI/SOX30/CELF3/XRN2/SETX/MAST2/SEP…	134	ENSG00000255234
GO:0048232	male gamete generation	113/1290	653/18888	1.81712169180355e-20	6.96722711830994e-18	6.1459988523328e-18	ACRV1/NR0B1/AXL/BCL2L2/BCL6/BRDT/SEPTIN7/CDC25C/CREM/CSNK2A2/CYLC2/DAZL/ACE/DMRT1/FANCA/HMGB2/INHBB/MSH4/MYBL1/SEPTIN2/ODF1/PAFAH1B3/SERPINA5/PRKACG/PRM2/PTCH1/SNRPA1/SRC/SRPK1/SSX1/SYCP1/TNP1/TNP2/NR2C2/FXR1/NME5/FKBP6/YBX3/CCNA1/PTTG1/PIWIL1/REC8/BCL2L11/MERTK/PRDX4/EHMT2/CCNI/SOX30/CELF3/XRN2/SETX/MAST2/SEPTIN6/SUN1/SIRT1/TDRD7/SPO11/VCX/MORC1/SYCP3/YBX2/NME8/SUFU/DDX4/ROPN1/ANKRD49/SOHLH2/STR…	113	ENSG00000255234
GO:0019953	sexual reproduction	297/2311	1093/18888	1.33273349742295e-43	5.66078553030398e-40	5.28744479135484e-40	ACR/ACRV1/NR0B1/BMAL1/AXL/BCL2L2/BCL6/BRCA2/BRDT/CCNE1/CDK1/SEPTIN7/CDC20/CDC25B/CDC25C/CENPC/CREM/CSNK2A2/CYLC2/DAZL/DMRT1/ATN1/FANCA/FANCC/FANCD2/PTK2B/FANCG/FOXO3/GDF9/HMGB2/INHBB/INSR/JAG2/LIMK2/SMAD1/SMCP/MEA1/MFGE8/MRE11/MSH2/MSH4/MSH5/MYBL1/NDN/SEPTIN2/NUMA1/ODF1/PAFAH1B2/PAFAH1B3/SERPINA5/PIK3CA/PRKACG/PRM1/PRM2/PTCH1/PTGDS/RAD51/RARA/RB1/RBBP8/RNF2/SHB/SOS1/SPAG4/SPINK2/SRC/SSX1/AURKA/ST…	297	ENSG00000256092
GO:0007276	gamete generation	239/2311	817/18888	1.25723031678236e-40	2.67004288526653e-37	2.49394792839616e-37	ACRV1/NR0B1/BMAL1/AXL/BCL2L2/BCL6/BRCA2/BRDT/SEPTIN7/CDC25B/CDC25C/CREM/CSNK2A2/CYLC2/DAZL/DMRT1/ATN1/FANCA/FANCC/FANCD2/PTK2B/FANCG/FOXO3/GDF9/HMGB2/INHBB/JAG2/LIMK2/SMAD1/MEA1/MSH2/MSH4/MYBL1/NDN/SEPTIN2/ODF1/PAFAH1B2/PAFAH1B3/SERPINA5/PIK3CA/PRKACG/PRM1/PRM2/PTCH1/PTGDS/RARA/RB1/RNF2/SHB/SOS1/SPAG4/SPINK2/SRC/SSX1/AURKA/SYCP1/TCP11/TNP2/NR2C2/WT1/ZNF148/ZP3/DNALI1/KMT2D/FXR1/NME5/PDE5A/CCNA1/C…	239	ENSG00000256092
GO:0048232	male gamete generation	203/2311	653/18888	1.0862806563564e-38	1.84559083514952e-35	1.72387022897148e-35	ACRV1/NR0B1/BMAL1/AXL/BCL2L2/BCL6/BRCA2/BRDT/SEPTIN7/CDC25C/CREM/CSNK2A2/CYLC2/DAZL/DMRT1/ATN1/FANCA/FANCG/HMGB2/INHBB/JAG2/LIMK2/MEA1/MSH4/MYBL1/SEPTIN2/ODF1/PAFAH1B2/PAFAH1B3/SERPINA5/PRKACG/PRM1/PRM2/PTCH1/RB1/SPAG4/SPINK2/SRC/SSX1/SYCP1/TCP11/TNP2/NR2C2/DNALI1/FXR1/NME5/CCNA1/PIWIL1/SLC22A14/GAL3ST1/DLEC1/REC8/BCL2L11/MERTK/PRDX4/TCFL5/EHMT2/CCNI/SOX30/HSF2BP/XRN2/DZIP1/MAST2/PSME4/SUN1/TDRD7…	203	ENSG00000256092
GO:0032504	multicellular organism reproduction	260/2311	974/18888	1.33344395779497e-36	1.88793440357804e-33	1.76342114979973e-33	ACR/ACRV1/NR0B1/BMAL1/AXL/BCL2L2/BCL6/BRCA2/BRDT/CASP2/SEPTIN7/CDC25B/CDC25C/CREM/CSNK2A2/CYLC2/DAZL/DMRT1/ATN1/FANCA/FANCC/FANCD2/PTK2B/FANCG/FOXO3/GDF9/HMGB2/INHBB/JAG2/KISS1/LIMK2/SMAD1/SMCP/MEA1/MSH2/MSH4/MYBL1/NDN/SEPTIN2/ODF1/PAFAH1B2/PAFAH1B3/SERPINA5/SERPINE2/PIK3CA/MED1/PRKACG/PRM1/PRM2/PTCH1/PTGDS/RARA/RB1/RNF2/SHB/SOS1/SP3/SPAG4/SPINK2/SRC/SSX1/AURKA/SYCP1/TCP11/THRA/TNP2/NR2C2/WT1/ZNF…	260	ENSG00000256092
GO:0048609	multicellular organismal reproductive process	251/2311	926/18888	1.65319143856471e-36	2.00626589580103e-33	1.87394843066177e-33	ACR/ACRV1/NR0B1/BMAL1/AXL/BCL2L2/BCL6/BRCA2/BRDT/CASP2/SEPTIN7/CDC25B/CDC25C/CREM/CSNK2A2/CYLC2/DAZL/DMRT1/ATN1/FANCA/FANCC/FANCD2/PTK2B/FANCG/FOXO3/GDF9/HMGB2/INHBB/JAG2/KISS1/LIMK2/SMAD1/SMCP/MEA1/MSH2/MSH4/MYBL1/NDN/SEPTIN2/ODF1/PAFAH1B2/PAFAH1B3/SERPINA5/SERPINE2/PIK3CA/MED1/PRKACG/PRM1/PRM2/PTCH1/PTGDS/RARA/RB1/RNF2/SHB/SOS1/SP3/SPAG4/SPINK2/SRC/SSX1/AURKA/SYCP1/TCP11/TNP2/NR2C2/WT1/ZNF148/Z…	251	ENSG00000256092
GO:0007283	spermatogenesis	195/2311	636/18888	3.10772622879759e-36	3.30001678920444e-33	3.08237372535213e-33	ACRV1/NR0B1/BMAL1/AXL/BCL2L2/BCL6/BRCA2/BRDT/SEPTIN7/CDC25C/CREM/CSNK2A2/CYLC2/DAZL/DMRT1/ATN1/FANCG/HMGB2/INHBB/JAG2/LIMK2/MEA1/MSH4/MYBL1/SEPTIN2/ODF1/PAFAH1B2/PAFAH1B3/SERPINA5/PRKACG/PRM1/PRM2/PTCH1/RB1/SPAG4/SPINK2/SRC/SSX1/SYCP1/TCP11/TNP2/NR2C2/DNALI1/FXR1/NME5/CCNA1/PIWIL1/SLC22A14/GAL3ST1/DLEC1/REC8/BCL2L11/MERTK/PRDX4/TCFL5/EHMT2/CCNI/SOX30/HSF2BP/XRN2/DZIP1/MAST2/PSME4/SUN1/TDRD7/SPO11…	195	ENSG00000256092
GO:0022414	reproductive process	354/2311	1532/18888	1.78831417104754e-35	1.68796987589432e-32	1.57664470425221e-32	ACR/ACRV1/NR0B1/BMAL1/AXL/BCL2L2/BCL6/BOK/BRCA2/BRDT/CAD/CAPN2/CASP2/CCNE1/CDK1/SEPTIN7/CDC20/CDC25B/CDC25C/CENPC/CREM/CSNK2A2/CYLC2/CYP19A1/DACH1/DAZL/DMRT1/ATN1/FANCA/FANCC/FANCD2/PTK2B/FANCG/FOXO3/FLNA/GDF9/GNRH1/HMGB2/ID4/IGFBP2/RBPJ/INHBB/INSR/INSRR/JAG2/KISS1/LHB/LIMK2/SMAD1/SMCP/MEA1/MAP3K4/MFGE8/MRE11/MSH2/MSH4/MSH5/MYBL1/NDN/SEPTIN2/NUMA1/ODF1/PAFAH1B2/PAFAH1B3/SERPINA5/PGK2/SERPINE2/PIK…	354	ENSG00000256092
GO:0000003	reproduction	354/2311	1542/18888	7.44868814214785e-35	6.3276605767546e-32	5.91033802268532e-32	ACR/ACRV1/NR0B1/BMAL1/AXL/BCL2L2/BCL6/BOK/BRCA2/BRDT/CAD/CAPN2/CASP2/CCNE1/CDK1/SEPTIN7/CDC20/CDC25B/CDC25C/CENPC/CREM/CSNK2A2/CYLC2/CYP19A1/DACH1/DAZL/DMRT1/ATN1/FANCA/FANCC/FANCD2/PTK2B/FANCG/FOXO3/FLNA/GDF9/GNRH1/HMGB2/ID4/IGFBP2/RBPJ/INHBB/INSR/INSRR/JAG2/KISS1/LHB/LIMK2/SMAD1/SMCP/MEA1/MAP3K4/MFGE8/MRE11/MSH2/MSH4/MSH5/MYBL1/NDN/SEPTIN2/NUMA1/ODF1/PAFAH1B2/PAFAH1B3/SERPINA5/PGK2/SERPINE2/PIK…	354	ENSG00000256092
GO:0022412	cellular process involved in reproduction in multicellular organism	160/2311	482/18888	2.53764305806385e-34	1.95975252529567e-31	1.83050271499381e-31	BRCA2/BRDT/CDC25B/DAZL/DMRT1/FANCA/FANCC/PTK2B/FANCG/FOXO3/GDF9/HMGB2/INHBB/MSH2/MYBL1/NDN/SERPINA5/PIK3CA/PRM1/PRM2/PTCH1/PTGDS/RARA/RNF2/SHB/SOS1/SPINK2/SRC/AURKA/SYCP1/TCP11/TNP2/WT1/ZP3/DNALI1/KMT2D/FXR1/NME5/PDE5A/CCNA1/CCNB2/PIWIL1/SLC22A14/REC8/NDC80/PRDX4/EHMT2/SOX30/HSF2BP/DZIP1/MAST2/PSME4/NCAPH/TDRD7/SPO11/CATSPERZ/CHD5/CFAP61/FBXO5/SYCP3/YBX2/VPS54/SUFU/ARID4B/DDX4/PCSK4/ROPN1/SOHLH2/…	160	ENSG00000256092
GO:0003006	developmental process involved in reproduction	261/2311	1013/18888	6.09540890665029e-34	4.31504155516619e-31	4.03045546827455e-31	ACRV1/NR0B1/BMAL1/AXL/BCL2L2/BCL6/BOK/BRCA2/BRDT/CASP2/SEPTIN7/CDC25B/CDC25C/CREM/CSNK2A2/CYLC2/CYP19A1/DACH1/DAZL/DMRT1/ATN1/FANCA/FANCC/PTK2B/FANCG/FOXO3/FLNA/GDF9/GNRH1/HMGB2/ID4/INHBB/INSR/INSRR/JAG2/LHB/LIMK2/MEA1/MAP3K4/MSH2/MSH4/MYBL1/NDN/SEPTIN2/ODF1/PAFAH1B2/PAFAH1B3/SERPINA5/SERPINE2/PIK3CA/MED1/PRKACG/PRM1/PRM2/PSAP/PTCH1/RARA/RARG/RB1/RNF2/SHB/SMARCC1/SPAG4/SPINK2/SRC/SSX1/STK3/AURKA/…	261	ENSG00000256092
GO:0007281	germ cell development	127/2311	371/18888	7.44117002706626e-29	3.95079621124549e-26	3.69023287263325e-26	BRCA2/BRDT/CDC25B/DAZL/DMRT1/FANCC/PTK2B/FANCG/FOXO3/GDF9/HMGB2/INHBB/MSH2/NDN/PIK3CA/PRM1/PRM2/PTCH1/RARA/RNF2/SHB/SPINK2/SRC/AURKA/SYCP1/TCP11/TNP2/WT1/ZP3/DNALI1/KMT2D/FXR1/NME5/PDE5A/PIWIL1/SLC22A14/REC8/EHMT2/SOX30/DZIP1/PSME4/TDRD7/SPO11/CATSPERZ/CHD5/CFAP61/FBXO5/SYCP3/YBX2/SUFU/ARID4B/DDX4/PCSK4/ROPN1/SOHLH2/PIWIL2/CFAP44/ADCY10/KDM3A/RNF17/TDRD1/DMRTC2/DMRTB1/GMCL1/GMCL2/YTHDC2/TUT7/LIN2…	127	ENSG00000256092
GO:0007276	gamete generation	37/284	817/18888	2.17780169803958e-09	3.95391997177407e-07	3.43863426006249e-07	BCL2L2/BRDT/SEPTIN7/JAG2/SMAD1/MSH4/RARA/SHB/SNRPA1/SSX1/TNP2/NR2C2/ZP3/KMT2D/FXR1/NME5/PIWIL1/XRN2/SETX/NCAPH/SYCP3/DDX4/KDM3A/EIF5A2/PRDM9/TSPY2/TSPY3/TSPY10/TUT7/ELL3/HORMAD1/PSMA8/ZNF296/FAM9A/FAM9C/MEIOC/MEIKIN	37	ENSG00000257167
GO:0048609	multicellular organismal reproductive process	39/284	926/18888	5.8411163103078e-09	9.54438405104295e-07	8.30053370412161e-07	BCL2L2/BRDT/CASP2/SEPTIN7/JAG2/SMAD1/MSH4/RARA/SHB/SNRPA1/SSX1/TNP2/NR2C2/ZP3/KMT2D/FXR1/NME5/PIWIL1/NCOR2/XRN2/SETX/NCAPH/SYCP3/DDX4/KDM3A/EIF5A2/PRDM9/TSPY2/TSPY3/TSPY10/TUT7/ELL3/HORMAD1/PSMA8/ZNF296/FAM9A/FAM9C/MEIOC/MEIKIN	39	ENSG00000257167
GO:0048232	male gamete generation	181/2331	653/18888	3.55570719203979e-27	2.81289829093322e-23	2.69033075543051e-23	ACVR2A/NR0B1/AXL/BAX/BCL2L2/BCL6/CDC25C/CREM/CSNK2A2/DAZL/GALNT3/HMGB2/IL1A/INHBB/MAK/MEA1/MSH4/ODF1/CLDN11/OVOL1/PAFAH1B2/PAFAH1B3/PLN/SEPTIN4/PRM1/PRM2/RB1/SBF1/SLC4A2/SNRPA1/SPAG4/SPINK2/SSX1/TAF4B/TBP/TNP1/TNP2/NR2C2/DNALI1/FXR1/NME5/DYNLL1/PIWIL1/SLC22A14/DLEC1/REC8/BCL2L11/SYCP2/MERTK/EHMT2/PRSS21/TDRKH/ABHD2/SOX30/HSF2BP/CELF3/XRN2/SIRT1/TDRD7/SPO11/NPAP1/OSBP2/CATSPERZ/CFAP61/VCX/MORC1/SY…	181	ENSG00000257599
GO:0019953	sexual reproduction	259/2331	1093/18888	6.53326742755365e-27	2.81289829093322e-23	2.69033075543051e-23	ACR/ACVR2A/NR0B1/AMH/AXL/BAX/BCL2L2/BCL6/CCNE1/CDK1/CDC20/CDC25A/CDC25B/CDC25C/CDK2/CENPC/CREM/CSNK2A2/DAZL/FANCC/PTK2B/FOXO3/GALNT3/HMGB2/IL1A/INHBB/MAK/SMCP/MEA1/MSH2/MSH4/MSH5/NOS3/NUMA1/ODF1/CLDN11/OVOL1/PAFAH1B2/PAFAH1B3/PIK3CA/PLK1/PLN/SEPTIN4/PRM1/PRM2/PTGDS/RARA/RB1/SBF1/SLC4A2/SNRPA1/SOS1/SPAG4/SPAM1/SPINK2/SSX1/TAF4B/TBP/TNP1/TNP2/NR2C2/WT1/XRCC2/ZP3/DNALI1/FXR1/NME5/DYNLL1/PKMYT1/CCNB2…	259	ENSG00000257599
GO:0007283	spermatogenesis	175/2331	636/18888	6.77962268405867e-26	1.94597769774764e-22	1.86118483789737e-22	ACVR2A/NR0B1/AXL/BAX/BCL2L2/BCL6/CDC25C/CREM/CSNK2A2/DAZL/GALNT3/HMGB2/IL1A/INHBB/MAK/MEA1/MSH4/ODF1/CLDN11/OVOL1/PAFAH1B2/PAFAH1B3/PLN/SEPTIN4/PRM1/PRM2/RB1/SBF1/SLC4A2/SNRPA1/SPAG4/SPINK2/SSX1/TAF4B/TBP/TNP1/TNP2/NR2C2/DNALI1/FXR1/NME5/DYNLL1/PIWIL1/SLC22A14/DLEC1/REC8/BCL2L11/MERTK/EHMT2/PRSS21/TDRKH/ABHD2/SOX30/HSF2BP/CELF3/XRN2/SIRT1/TDRD7/SPO11/NPAP1/OSBP2/CATSPERZ/CFAP61/VCX/MORC1/SYCP3/SP…	175	ENSG00000257599
GO:0007276	gamete generation	206/2331	817/18888	5.25808114823621e-25	1.13193341918655e-21	1.08261123431053e-21	ACVR2A/NR0B1/AMH/AXL/BAX/BCL2L2/BCL6/CDC25B/CDC25C/CREM/CSNK2A2/DAZL/FANCC/PTK2B/FOXO3/GALNT3/HMGB2/IL1A/INHBB/MAK/MEA1/MSH2/MSH4/NOS3/ODF1/CLDN11/OVOL1/PAFAH1B2/PAFAH1B3/PIK3CA/PLK1/PLN/SEPTIN4/PRM1/PRM2/PTGDS/RARA/RB1/SBF1/SLC4A2/SNRPA1/SOS1/SPAG4/SPINK2/SSX1/TAF4B/TBP/TNP1/TNP2/NR2C2/WT1/ZP3/DNALI1/FXR1/NME5/DYNLL1/CCNB2/PIWIL1/SLC22A14/MARF1/DLEC1/REC8/BCL2L11/SYCP2/NDC80/MERTK/EHMT2/PRSS21/T…	206	ENSG00000257599
GO:0022412	cellular process involved in reproduction in multicellular organism	137/2331	482/18888	7.31225484058234e-22	1.04943044053758e-18	1.00370319074941e-18	AMH/BAX/CDC25B/DAZL/FANCC/PTK2B/FOXO3/HMGB2/INHBB/MSH2/PIK3CA/PLK1/PLN/SEPTIN4/PRM1/PRM2/PTGDS/RARA/SBF1/SOS1/SPAM1/SPINK2/TAF4B/TNP1/TNP2/WT1/ZP3/DNALI1/FXR1/NME5/DYNLL1/CCNB2/PIWIL1/SLC22A14/MARF1/REC8/SYCP2/NDC80/EHMT2/TDRKH/ABHD2/SOX30/HSF2BP/TDRD7/SPO11/OSBP2/CATSPERZ/CFAP61/SYCP3/VPS54/ARID4B/DDX4/PCSK4/ROPN1/STRBP/CFAP44/ADCY10/KDM3A/TEX15/CYP26B1/JAM2/DMRTC2/DMRTB1/GMCL1/YTHDC2/BRME1/TUT7…	137	ENSG00000257599
GO:0032504	multicellular organism reproduction	222/2331	974/18888	7.92051783360315e-21	9.74336843787953e-18	9.31881677144527e-18	ACR/ACVR2A/NR0B1/AMH/APP/AXL/BAX/BCL2L2/BCL6/CDC25B/CDC25C/CREM/CSNK2A2/DAZL/FANCC/ACSL4/PTK2B/FOXO3/GALNT3/HMGB2/IL1A/INHBB/KISS1/MAK/SMCP/MEA1/MSH2/MSH4/NOS3/ODF1/CLDN11/OVOL1/PAFAH1B2/PAFAH1B3/PIK3CA/PLK1/PLN/SEPTIN4/PRM1/PRM2/PTGDS/RARA/RB1/SBF1/SLC4A2/SNRPA1/SOS1/SPAG4/SPAM1/SPINK2/SSX1/STAT5B/TAF4B/TBP/TNP1/TNP2/NR2C2/WT1/ZP3/DNALI1/FXR1/NME5/DYNLL1/CCNB2/PIWIL1/SLC22A14/MARF1/DLEC1/REC8/BC…	222	ENSG00000257599
GO:0048609	multicellular organismal reproductive process	213/2331	926/18888	1.65930635465602e-20	1.78603587749287e-17	1.70821222616167e-17	ACR/ACVR2A/NR0B1/AMH/AXL/BAX/BCL2L2/BCL6/CDC25B/CDC25C/CREM/CSNK2A2/DAZL/FANCC/ACSL4/PTK2B/FOXO3/GALNT3/HMGB2/IL1A/INHBB/KISS1/MAK/SMCP/MEA1/MSH2/MSH4/NOS3/ODF1/CLDN11/OVOL1/PAFAH1B2/PAFAH1B3/PIK3CA/PLK1/PLN/SEPTIN4/PRM1/PRM2/PTGDS/RARA/RB1/SBF1/SLC4A2/SNRPA1/SOS1/SPAG4/SPINK2/SSX1/STAT5B/TAF4B/TBP/TNP1/TNP2/NR2C2/WT1/ZP3/DNALI1/FXR1/NME5/DYNLL1/CCNB2/PIWIL1/SLC22A14/MARF1/DLEC1/REC8/BCL2L11/CITE…	213	ENSG00000257599
GO:0003006	developmental process involved in reproduction	221/2331	1013/18888	2.50878307968995e-18	2.16031310992101e-15	2.06618092794675e-15	ACVR2A/NR0B1/AMH/AXL/BAX/BCL2L2/BCL6/BOK/CDC25B/CDC25C/CDKN1B/CREM/CRIP1/CSNK2A2/DAZL/FANCC/PTK2B/FOXO3/GALNT3/GNRH1/HMGB2/IL1A/INHBB/MAK/MEA1/MAP3K4/MSH2/MSH4/NOS3/ODF1/CLDN11/OVOL1/PAFAH1B2/PAFAH1B3/PIK3CA/PLN/SEPTIN4/PRM1/PRM2/PSAP/RARA/RB1/SBF1/SLC4A2/SMARCC1/SNAI1/SNRPA1/SPAG4/SPINK2/SSX1/STAT5B/STK4/TAF4B/TBP/TNP1/TNP2/NR2C2/WT1/ZP3/DNALI1/CSDE1/NCOA4/FXR1/NME5/UTF1/DYNLL1/ADAM15/HESX1/CDKL…	221	ENSG00000257599
GO:0048515	spermatid differentiation	77/2331	222/18888	3.88195411084662e-18	3.03886425895457e-15	2.90645061849416e-15	BAX/HMGB2/PLN/SEPTIN4/PRM1/PRM2/SBF1/SPINK2/TNP1/TNP2/DNALI1/FXR1/NME5/DYNLL1/PIWIL1/SLC22A14/REC8/EHMT2/ABHD2/SOX30/SPO11/OSBP2/CATSPERZ/CFAP61/SYCP3/VPS54/PCSK4/ROPN1/STRBP/CFAP44/ADCY10/KDM3A/JAM2/DMRTC2/YTHDC2/ADGB/IFT56/SPACA1/ROPN1L/SPATA16/TSSK6/IQCG/ZMYND15/DRC7/ACRBP/CCDC62/GARIN1B/CCDC38/AXDND1/IQCF1/SUN5/CCDC42/C2CD6/CFAP206/VPS13B/CCDC63/TBC1D21/FAM9A/PLD6/ARMC12/CFAP65/H2BC1/CATSPERD…	77	ENSG00000257599
GO:0022414	reproductive process	301/2331	1532/18888	1.09781560350714e-17	7.87774180149998e-15	7.53448182617531e-15	ACR/ACVR2A/NR0B1/AMH/APP/AXL/BAX/BCL2L2/BCL6/BOK/DDR1/CCNE1/CDK1/CDC20/CDC25A/CDC25B/CDC25C/CDK2/CDKN1B/CENPC/CREM/CRIP1/CSNK2A2/DAZL/FANCC/ACSL4/PTK2B/FOXO3/GALNT3/GNRH1/HMGB2/HSPG2/IGFBP2/IL1A/INHBB/KISS1/MAK/SMCP/MEA1/MAP3K4/MSH2/MSH4/MSH5/NOS3/NUMA1/ODF1/CLDN11/OVOL1/PAFAH1B2/PAFAH1B3/PIK3CA/PLK1/PLN/SEPTIN4/PRM1/PRM2/PSAP/PTGDS/RARA/RB1/SBF1/SLC4A2/SMARCC1/SNAI1/SNRPA1/SOS1/SPAG4/SPAM1/SPINK…	301	ENSG00000257599
GO:0000003	reproduction	302/2331	1542/18888	1.52939756276057e-17	1.01304941637933e-14	9.68907411420138e-15	ACR/ACVR2A/NR0B1/AMH/APP/AXL/BAX/BCL2L2/BCL6/BOK/DDR1/CCNE1/CDK1/CDC20/CDC25A/CDC25B/CDC25C/CDK2/CDKN1B/CENPC/CREM/CRIP1/CSNK2A2/DAZL/FANCC/ACSL4/PTK2B/FOXO3/GALNT3/GNRH1/HMGB2/HSPG2/IGFBP2/IL1A/INHBB/KISS1/MAK/SMCP/MEA1/MAP3K4/MSH2/MSH4/MSH5/NOS3/NUMA1/ODF1/CLDN11/OVOL1/PAFAH1B2/PAFAH1B3/PIK3CA/PLK1/PLN/SEPTIN4/PRM1/PRM2/PSAP/PTGDS/RARA/RB1/SBF1/SLC4A2/SMARCC1/SNAI1/SNRPA1/SOS1/SPAG4/SPAM1/SPINK…	302	ENSG00000257599
GO:0007286	spermatid development	74/2331	214/18888	2.11990194641959e-17	1.30389111861565e-14	1.24707615254037e-14	HMGB2/PLN/PRM1/PRM2/SBF1/SPINK2/TNP1/TNP2/DNALI1/FXR1/NME5/DYNLL1/PIWIL1/SLC22A14/REC8/EHMT2/ABHD2/SOX30/SPO11/OSBP2/CATSPERZ/CFAP61/SYCP3/PCSK4/ROPN1/STRBP/CFAP44/ADCY10/KDM3A/JAM2/DMRTC2/YTHDC2/ADGB/IFT56/SPACA1/ROPN1L/SPATA16/TSSK6/IQCG/ZMYND15/DRC7/ACRBP/CCDC62/GARIN1B/CCDC38/AXDND1/IQCF1/SUN5/CCDC42/C2CD6/CFAP206/VPS13B/CCDC63/TBC1D21/FAM9A/PLD6/ARMC12/CFAP65/H2BC1/CATSPERD/DPY19L2/CFAP97D1/…	74	ENSG00000257599
GO:0007281	germ cell development	106/2331	371/18888	2.35375744663043e-17	1.35121369152897e-14	1.29233672017098e-14	AMH/BAX/CDC25B/DAZL/FANCC/PTK2B/FOXO3/HMGB2/INHBB/MSH2/PIK3CA/PLN/PRM1/PRM2/RARA/SBF1/SPINK2/TAF4B/TNP1/TNP2/WT1/ZP3/DNALI1/FXR1/NME5/DYNLL1/PIWIL1/SLC22A14/MARF1/REC8/EHMT2/TDRKH/ABHD2/SOX30/TDRD7/SPO11/OSBP2/CATSPERZ/CFAP61/SYCP3/ARID4B/DDX4/PCSK4/ROPN1/STRBP/CFAP44/ADCY10/KDM3A/JAM2/DMRTC2/DMRTB1/GMCL1/YTHDC2/TUT7/LIN28A/ADGB/IFT56/SPACA1/ROPN1L/SPATA16/TSSK6/HORMAD1/IQCG/ZMYND15/DRC7/ACRBP/CC…	106	ENSG00000257599
GO:0048232	male gamete generation	242/3178	653/18888	9.07086499670026e-37	1.65470719269806e-33	1.57794857826809e-33	ACRV1/NR0B1/BMAL1/ATM/AXL/BAX/BCL2L2/BCL6/BNC1/BRDT/SEPTIN7/CDC25C/CREM/CSNK2A2/CYLC1/CYLC2/DMRT1/ATN1/ETV5/FANCA/FANCG/HMGB2/DNAJA1/ING2/INHBB/INSL3/JAG2/LIMK2/MAK/MEA1/MSH4/MYBL1/SEPTIN2/ODF1/PAFAH1B2/PAFAH1B3/SERPINA5/PRKACG/PRM1/PRM2/PTCH1/RB1/ARID4A/RFX2/SBF1/SNRPA1/SPAG4/SPINK2/SRPK1/SSX1/SYCP1/TAF4B/TBP/TCP11/TNP1/TNP2/NR2C2/DNALI1/NME5/HERC2/RNF8/PIWIL1/SLC22A14/TESMIN/DLEC1/REC8/SYCP2/TE…	242	ENSG00000258199
GO:0019953	sexual reproduction	348/3178	1093/18888	1.95769917168509e-36	2.97602902415662e-33	2.83797688695332e-33	ACR/ACRV1/NR0B1/AMH/BMAL1/ATM/AXL/BAX/BCL2L2/BCL6/BNC1/BRDT/CCNE1/SEPTIN7/CDC20/CDC25C/CDK2/CENPC/CREM/CSNK2A2/CXADR/CYLC1/CYLC2/DMRT1/ATN1/ERCC4/ETV5/FANCA/FANCC/FANCD2/PTK2B/FANCG/FOXO3/GDF9/HMGB2/DNAJA1/HSPA1L/ING2/INHBB/INSL3/INSR/JAG2/LIMK2/SMAD1/MAK/SMCP/MEA1/MFGE8/MRE11/MSH2/MSH4/MSH5/MST1R/MYBL1/MYH9/NDN/SEPTIN2/NUMA1/ODF1/PAFAH1B2/PAFAH1B3/SERPINA5/PIK3CA/PRKACG/PRM1/PRM2/PTCH1/PTGDS/RAD…	348	ENSG00000258199
GO:0007276	gamete generation	279/3178	817/18888	5.53732004466391e-35	7.21512801819708e-32	6.88043241038465e-32	ACRV1/NR0B1/AMH/BMAL1/ATM/AXL/BAX/BCL2L2/BCL6/BNC1/BRDT/SEPTIN7/CDC25C/CREM/CSNK2A2/CXADR/CYLC1/CYLC2/DMRT1/ATN1/ETV5/FANCA/FANCC/FANCD2/PTK2B/FANCG/FOXO3/GDF9/HMGB2/DNAJA1/ING2/INHBB/INSL3/JAG2/LIMK2/SMAD1/MAK/MEA1/MSH2/MSH4/MYBL1/NDN/SEPTIN2/ODF1/PAFAH1B2/PAFAH1B3/SERPINA5/PIK3CA/PRKACG/PRM1/PRM2/PTCH1/PTGDS/RARA/RB1/ARID4A/RFX2/RNF2/RPS6KA2/SBF1/SHB/SNRPA1/SOS1/SPAG4/SPINK2/SRPK1/SSX1/AURKA/SY…	279	ENSG00000258199
GO:0007283	spermatogenesis	231/3178	636/18888	1.46917521717649e-33	1.67504339448335e-30	1.59734142362228e-30	ACRV1/NR0B1/BMAL1/AXL/BAX/BCL2L2/BCL6/BNC1/BRDT/SEPTIN7/CDC25C/CREM/CSNK2A2/CYLC1/CYLC2/DMRT1/ATN1/ETV5/FANCG/HMGB2/DNAJA1/ING2/INHBB/INSL3/JAG2/LIMK2/MAK/MEA1/MSH4/MYBL1/SEPTIN2/ODF1/PAFAH1B2/PAFAH1B3/SERPINA5/PRKACG/PRM1/PRM2/PTCH1/RB1/ARID4A/RFX2/SBF1/SNRPA1/SPAG4/SPINK2/SRPK1/SSX1/SYCP1/TAF4B/TBP/TCP11/TNP1/TNP2/NR2C2/DNALI1/NME5/HERC2/RNF8/PIWIL1/SLC22A14/TESMIN/DLEC1/REC8/TESK2/MERTK/CRTAP/…	231	ENSG00000258199
GO:0048609	multicellular organismal reproductive process	294/3178	926/18888	1.69422274983321e-30	1.54530057012287e-27	1.47361711388125e-27	ACR/ACRV1/NR0B1/AMH/BMAL1/ATM/AXL/BAX/BCL2L2/BCL6/BNC1/BRDT/CASP2/SEPTIN7/CDC25C/CREM/CSNK2A2/CXADR/CYLC1/CYLC2/DMRT1/ATN1/ETV5/FANCA/FANCC/FANCD2/PTK2B/FANCG/FOXO3/GDF9/GDF10/HMGB2/DNAJA1/ING2/INHBB/INSL3/JAG2/KISS1/LIMK2/SMAD1/MAK/SMCP/MEA1/MSH2/MSH4/MYBL1/NDN/SEPTIN2/ODF1/PAFAH1B2/PAFAH1B3/SERPINA5/SERPINE2/PIK3CA/MED1/PRKACG/PRM1/PRM2/PTCH1/PTGDS/RARA/RB1/ARID4A/RFX2/RNF2/RPS6KA2/SBF1/SHB/SNR…	294	ENSG00000258199
GO:0032504	multicellular organism reproduction	303/3178	974/18888	1.07216348562795e-29	8.81747143669033e-27	8.40844626701507e-27	ACR/ACRV1/NR0B1/AMH/BMAL1/ATM/AXL/BAX/BCL2L2/BCL6/BNC1/BRDT/CASP2/SEPTIN7/CDC25C/CREM/CSNK2A2/CXADR/CYLC1/CYLC2/DMRT1/ATN1/ETV5/FANCA/FANCC/FANCD2/PTK2B/FANCG/FOXO3/GDF9/GDF10/HMGB2/DNAJA1/ING2/INHBB/INSL3/JAG2/KISS1/LIMK2/SMAD1/MAK/SMCP/MEA1/MSH2/MSH4/MYBL1/NDN/SEPTIN2/ODF1/PAFAH1B2/PAFAH1B3/SERPINA5/SERPINE2/PIK3CA/MED1/PRKACG/PRM1/PRM2/PTCH1/PTGDS/RARA/RB1/ARID4A/RFX2/RNF2/RPS6KA2/SBF1/SHB/SNR…	303	ENSG00000258199
GO:0022412	cellular process involved in reproduction in multicellular organism	181/3178	482/18888	1.82785426094326e-28	1.28245067031258e-25	1.2229603043056e-25	AMH/ATM/BAX/BNC1/BRDT/CXADR/DMRT1/ETV5/FANCA/FANCC/PTK2B/FANCG/FOXO3/GDF9/HMGB2/ING2/INHBB/INSL3/MSH2/MYBL1/NDN/SERPINA5/PIK3CA/PRM1/PRM2/PTCH1/PTGDS/RARA/ARID4A/RFX2/RNF2/RPS6KA2/SBF1/SHB/SOS1/SPINK2/SRPK1/AURKA/SYCP1/TAF4B/TCP11/TNP1/TNP2/WT1/DNALI1/KMT2D/NME5/RNF8/CCNB2/PIWIL1/SLC22A14/TESMIN/REC8/SYCP2/NDC80/PRDX4/EHMT2/ABHD2/SOX30/HSF2BP/DZIP1/FOXJ3/MAST2/PSME4/NCAPH/TDRD7/SPO11/CATSPERZ/CHD…	181	ENSG00000258199
GO:0003006	developmental process involved in reproduction	305/3178	1013/18888	3.4594753142827e-27	1.85611025538662e-24	1.77000894872557e-24	ACRV1/NR0B1/AMH/AMHR2/BMAL1/ATM/AXL/BAX/BCL2L2/BCL6/BNC1/BOK/BRDT/CASP2/SEPTIN7/CDC25C/CREM/CSNK2A2/CYLC1/CYLC2/DACH1/DMRT1/ATN1/ETV5/FANCA/FANCC/PTK2B/FANCG/FOXO3/FLNA/GATA4/GATA6/GDF9/HMGB2/DNAJA1/ID4/ING2/INHBB/INSL3/INSR/INSRR/JAG2/LHB/LIMK2/MAK/MEA1/MAP3K4/MSH2/MSH4/MYBL1/NDN/SEPTIN2/ODF1/PAFAH1B2/PAFAH1B3/SERPINA5/SERPINE2/PIK3CA/MED1/PRKACG/PRM1/PRM2/PSAP/PTCH1/RARA/RARG/RB1/ARID4A/RFX2/RN…	305	ENSG00000258199
GO:0022414	reproductive process	417/3178	1532/18888	8.25211632212134e-27	4.1815307207816e-24	3.98755772922156e-24	ACR/ACRV1/NR0B1/AMH/AMHR2/BMAL1/ATM/AXL/BAX/BCL2L2/BCL6/BNC1/BOK/BRDT/CAD/CAPN2/CASP2/CCNE1/SEPTIN7/CDC20/CDC25C/CDK2/CENPC/CREM/CSNK2A2/CXADR/CYLC1/CYLC2/DACH1/DMRT1/ATN1/ERCC4/ETV5/FANCA/FANCC/FANCD2/PTK2B/FANCG/FOXO3/FLNA/GATA4/GATA6/GDF9/GDF10/HMGB2/DNAJA1/HSPA1L/ID4/IGFBP2/RBPJ/ING2/INHBB/INSL3/INSR/INSRR/JAG2/KISS1/LHB/LIMK2/SMAD1/MAK/SMCP/MEA1/MAP3K4/MFGE8/MRE11/MSH2/MSH4/MSH5/MST1R/MYBL1/…	417	ENSG00000258199
GO:0000003	reproduction	418/3178	1542/18888	1.76862818883044e-26	8.4903461633276e-24	8.09649569213624e-24	ACR/ACRV1/NR0B1/AMH/AMHR2/BMAL1/ATM/AXL/BAX/BCL2L2/BCL6/BNC1/BOK/BRDT/CAD/CAPN2/CASP2/CCNE1/SEPTIN7/CDC20/CDC25C/CDK2/CENPC/CREM/CSNK2A2/CXADR/CYLC1/CYLC2/DACH1/DMRT1/ATN1/ERCC4/ETV5/FANCA/FANCC/FANCD2/PTK2B/FANCG/FOXO3/FLNA/GATA4/GATA6/GDF9/GDF10/HMGB2/DNAJA1/HSPA1L/ID4/IGFBP2/RBPJ/ING2/INHBB/INSL3/INSR/INSRR/JAG2/KISS1/LHB/LIMK2/SMAD1/MAK/SMCP/MEA1/MAP3K4/MFGE8/MRE11/MSH2/MSH4/MSH5/MST1R/MYBL1/…	418	ENSG00000258199
GO:0007276	gamete generation	103/864	817/18888	3.20477207423042e-21	7.04195250444231e-18	6.07444868245359e-18	ACRV1/NR0B1/AXL/BCL2L2/BCL6/BRDT/SEPTIN7/CREM/CYLC2/DAZL/ACE/DIAPH2/DMRT1/FANCA/FANCD2/GDF9/HMGB2/MSH4/MYBL1/NDN/SEPTIN2/ODF1/PAFAH1B3/SERPINA5/PRKACG/PTCH1/RARA/RB1/RNF2/SRC/SSTR3/SYCP1/TNP2/NR2C2/ZP3/DNALI1/FXR1/NME5/YBX3/CCNB2/PTTG1/PIWIL1/MARF1/REC8/BCL2L11/NDC80/MERTK/EHMT2/SOX30/CELF3/SETX/MAST2/SUN1/SIRT1/TDRD7/SPO11/VCX/MORC1/SYCP3/YBX2/NME8/ROPN1/STRBP/KDM3A/TEX11/CYP26B1/CELF4/CATSPERG/…	103	ENSG00000258416
GO:0019953	sexual reproduction	121/864	1093/18888	4.65321688418438e-20	7.66850142513586e-17	6.6149151600958e-17	ACR/ACRV1/NR0B1/AXL/BCL2L2/BCL6/BRDT/CDK1/SEPTIN7/CDC20/CREM/CYLC2/DAZL/ACE/DIAPH2/DMRT1/FANCA/FANCD2/GDF9/B4GALT1/HMGB2/HOXD9/INSR/MFGE8/MSH4/MST1R/MYBL1/NDN/SEPTIN2/ODF1/PAFAH1B3/SERPINA5/PRKACG/PTCH1/RARA/RB1/RNF2/SRC/SSTR3/SYCP1/TERF1/TNP2/NR2C2/ZP3/DNALI1/FXR1/NME5/YBX3/CCNB2/PTTG1/PIWIL1/MARF1/REC8/BCL2L11/NDC80/MERTK/EHMT2/SOX30/CELF3/SETX/MAST2/SUN1/SIRT1/TDRD7/SPO11/PRND/ZNF318/VCX/MORC1…	121	ENSG00000258416
GO:0048609	multicellular organismal reproductive process	108/864	926/18888	1.28222403932223e-19	1.60349651871953e-16	1.38318986237272e-16	ACR/ACRV1/NR0B1/AXL/BCL2L2/BCL6/BRDT/CASP2/SEPTIN7/CREM/CYLC2/DAZL/ACE/DIAPH2/DMRT1/FANCA/FANCD2/GDF9/B4GALT1/HMGB2/MSH4/MYBL1/NDN/SEPTIN2/ODF1/PAFAH1B3/SERPINA5/PRKACG/PTCH1/RARA/RB1/RNF2/SP3/SRC/SSTR3/SYCP1/TNP2/NR2C2/ZP3/DNALI1/FXR1/NME5/YBX3/CCNB2/PTTG1/PIWIL1/MARF1/REC8/BCL2L11/PARP2/NDC80/MERTK/EHMT2/SOX30/CELF3/SETX/MAST2/SUN1/SIRT1/TDRD7/SPO11/VCX/MORC1/SYCP3/YBX2/NME8/ROPN1/STRBP/KDM3A/T…	108	ENSG00000258416
GO:0048232	male gamete generation	87/864	653/18888	1.4594931905821e-19	1.60349651871953e-16	1.38318986237272e-16	ACRV1/NR0B1/AXL/BCL2L2/BCL6/BRDT/SEPTIN7/CREM/CYLC2/DAZL/ACE/DMRT1/FANCA/HMGB2/MSH4/MYBL1/SEPTIN2/ODF1/PAFAH1B3/SERPINA5/PRKACG/PTCH1/RB1/SRC/SSTR3/SYCP1/TNP2/NR2C2/DNALI1/FXR1/NME5/YBX3/PTTG1/PIWIL1/REC8/BCL2L11/MERTK/EHMT2/SOX30/CELF3/SETX/MAST2/SUN1/SIRT1/TDRD7/SPO11/VCX/MORC1/SYCP3/YBX2/NME8/ROPN1/STRBP/KDM3A/TEX11/CYP26B1/CATSPERG/YTHDC2/BOLL/ELL3/SHCBP1L/HORMAD1/ACRBP/MAEL/CCDC34/TDRD12/RPL…	87	ENSG00000258416
GO:0032504	multicellular organism reproduction	111/864	974/18888	2.22797745346025e-19	2.09811819617285e-16	1.80985476745749e-16	ACR/ACRV1/NR0B1/AXL/BCL2L2/BCL6/BRDT/CASP2/SEPTIN7/CREM/CYLC2/DAZL/ACE/DIAPH2/DMRT1/FANCA/FANCD2/GDF9/B4GALT1/HMGB2/MSH4/MYBL1/NDN/SEPTIN2/ODF1/PAFAH1B3/SERPINA5/PRKACG/PTCH1/RARA/RB1/RNF2/SP3/SRC/SSTR3/SYCP1/TNP2/NR2C2/ZP3/DNALI1/FXR1/NME5/YBX3/CCNB2/PTTG1/PIWIL1/MARF1/REC8/BCL2L11/PARP2/NDC80/MERTK/EHMT2/SOX30/CELF3/SETX/MAST2/SUN1/SIRT1/TDRD7/MAPK8IP2/SPO11/VCX/MORC1/SYCP3/YBX2/NME8/ROPN1/STRB…	111	ENSG00000258416
GO:0003006	developmental process involved in reproduction	113/864	1013/18888	5.30185553646355e-19	4.36872896204597e-16	3.76850310631265e-16	ACRV1/NR0B1/AMHR2/AXL/BCL2L2/BCL6/BRDT/CASP2/SEPTIN7/CREM/CYLC2/DACH1/DAZL/ACE/DIAPH2/DMRT1/FANCA/GDF9/B4GALT1/GNRH1/HMGB2/ID4/INSR/LHB/MSH4/MYBL1/NASP/NDN/SEPTIN2/ODF1/PAFAH1B3/SERPINA5/PRKACG/PTCH1/RARA/RB1/RNF2/SRC/SSTR3/SYCP1/TNP2/NR2C2/ZP3/DNALI1/CSDE1/FXR1/NME5/YBX3/HESX1/PTTG1/PIWIL1/MARF1/REC8/BCL2L11/PARP2/MERTK/EHMT2/SOX30/CELF3/SETX/MAST2/SUN1/SIRT1/TDRD7/SPO11/NUPR1/VCX/MORC1/SYCP3/YB…	113	ENSG00000258416
GO:0007283	spermatogenesis	83/864	636/18888	3.83988148499957e-18	2.81249986101302e-15	2.42608652420674e-15	ACRV1/NR0B1/AXL/BCL2L2/BCL6/BRDT/SEPTIN7/CREM/CYLC2/DAZL/ACE/DMRT1/HMGB2/MSH4/MYBL1/SEPTIN2/ODF1/PAFAH1B3/SERPINA5/PRKACG/PTCH1/RB1/SRC/SSTR3/SYCP1/TNP2/NR2C2/DNALI1/FXR1/NME5/YBX3/PTTG1/PIWIL1/REC8/BCL2L11/MERTK/EHMT2/SOX30/CELF3/SETX/MAST2/SUN1/SIRT1/TDRD7/SPO11/VCX/MORC1/SYCP3/YBX2/NME8/ROPN1/STRBP/KDM3A/CYP26B1/CATSPERG/YTHDC2/BOLL/ELL3/SHCBP1L/HORMAD1/ACRBP/MAEL/CCDC34/TDRD12/RPL39L/CALR3/IQ…	83	ENSG00000258416
GO:0022414	reproductive process	144/864	1532/18888	2.72462294947029e-17	1.79607144829081e-14	1.54930664979353e-14	ACR/ACRV1/NR0B1/AMHR2/AXL/BCL2L2/BCL6/BRDT/DDR1/CAD/CAPN2/CASP2/CDK1/SEPTIN7/CDC20/CREM/CYLC2/DACH1/DAZL/ACE/DIAPH2/DMRT1/FANCA/FANCD2/GDF9/B4GALT1/GNRH1/HMGB2/HOXD9/ID4/INSR/LHB/MFGE8/MSH4/MST1R/MYBL1/NASP/NDN/SEPTIN2/ODF1/PAFAH1B3/SERPINA5/PGK2/PRKACG/PTCH1/RARA/RB1/RNF2/SP3/SRC/SSTR3/SYCP1/TEAD3/TERF1/TNP2/NR2C2/ZP3/DNALI1/CSDE1/FXR1/NME5/YBX3/HESX1/CCNB2/PTTG1/PIWIL1/MARF1/REC8/BCL2L11/PARP2/…	144	ENSG00000258416
GO:0000003	reproduction	144/864	1542/18888	4.793913838007e-17	2.87286182001292e-14	2.47815526822142e-14	ACR/ACRV1/NR0B1/AMHR2/AXL/BCL2L2/BCL6/BRDT/DDR1/CAD/CAPN2/CASP2/CDK1/SEPTIN7/CDC20/CREM/CYLC2/DACH1/DAZL/ACE/DIAPH2/DMRT1/FANCA/FANCD2/GDF9/B4GALT1/GNRH1/HMGB2/HOXD9/ID4/INSR/LHB/MFGE8/MSH4/MST1R/MYBL1/NASP/NDN/SEPTIN2/ODF1/PAFAH1B3/SERPINA5/PGK2/PRKACG/PTCH1/RARA/RB1/RNF2/SP3/SRC/SSTR3/SYCP1/TEAD3/TERF1/TNP2/NR2C2/ZP3/DNALI1/CSDE1/FXR1/NME5/YBX3/HESX1/CCNB2/PTTG1/PIWIL1/MARF1/REC8/BCL2L11/PARP2/…	144	ENSG00000258416
GO:0022412	cellular process involved in reproduction in multicellular organism	63/864	482/18888	4.80422438837768e-14	2.43611132062967e-11	2.10141053813897e-11	BRDT/DAZL/DIAPH2/DMRT1/FANCA/GDF9/HMGB2/MYBL1/NDN/SERPINA5/PTCH1/RARA/RNF2/SRC/SYCP1/TNP2/ZP3/DNALI1/FXR1/NME5/CCNB2/PIWIL1/MARF1/REC8/NDC80/EHMT2/SOX30/MAST2/TDRD7/SPO11/SYCP3/YBX2/ROPN1/STRBP/KDM3A/TEX11/CYP26B1/CELF4/DMRTA2/YTHDC2/LIN28A/SHCBP1L/HORMAD1/ACRBP/MAEL/TDRD12/IQCF1/SUN5/RPL10L/CCDC42/VPS13B/FAM9A/AGO4/PLD6/OOSP2/KDM1B/MEIOB/ZAR1/TMEM95/NANOS2/H1-7/SOHLH1/MEIG1	63	ENSG00000258416
GO:0007276	gamete generation	69/640	817/18888	2.32135974975469e-12	1.19840197081086e-09	9.80469052199021e-10	ACRV1/NR0B1/AXL/BCL2L2/BCL6/BRDT/SEPTIN7/CREM/CYLC2/DAZL/DMRT1/FANCA/FANCD2/HMGB2/INHBB/MSH4/MYBL1/NDN/SERPINA5/PRKACG/PTCH1/RARA/RNF2/SRC/SYCP1/TNP2/NR2C2/WT1/FXR1/NME5/YBX3/CCNB2/PIWIL1/REC8/NDC80/MERTK/PRDX4/EHMT2/PRSS21/TDRD7/SPO11/MORC1/SYCP3/YBX2/NME8/STRBP/KDM3A/CYP26B1/CATSPERG/BOLL/LIN28A/HORMAD1/ZMYND15/MAEL/TDRD12/RPL39L/RPL10L/PSMA8/PIWIL4/CCDC42/PNLDC1/VPS13B/AGO4/PLD6/ARMC12/KDM1B/M…	69	ENSG00000258658
GO:0048609	multicellular organismal reproductive process	74/640	926/18888	5.13009864385599e-12	2.44468931528368e-09	2.00011538219973e-09	ACR/ACRV1/NR0B1/AXL/BCL2L2/BCL6/BRDT/CASP2/SEPTIN7/CREM/CYLC2/DAZL/DMRT1/FANCA/FANCD2/B4GALT1/HMGB2/INHBB/MSH4/MYBL1/NDN/SERPINA5/MED1/PRKACG/PTCH1/RARA/RNF2/SRC/SYCP1/TNP2/NR2C2/WT1/FXR1/NME5/YBX3/CCNB2/PIWIL1/REC8/PARP2/NDC80/MERTK/PRDX4/EHMT2/PRSS21/TDRD7/SPO11/MORC1/SYCP3/YBX2/NME8/STRBP/KDM3A/CYP26B1/CATSPERG/BOLL/LIN28A/HORMAD1/ZMYND15/MAEL/TDRD12/RPL39L/RPL10L/PSMA8/PIWIL4/CCDC42/PNLDC1/VP…	74	ENSG00000258658
GO:0048232	male gamete generation	59/640	653/18888	6.71120043646722e-12	2.96970619313674e-09	2.42965639861576e-09	ACRV1/NR0B1/AXL/BCL2L2/BCL6/BRDT/SEPTIN7/CREM/CYLC2/DAZL/DMRT1/FANCA/HMGB2/INHBB/MSH4/MYBL1/SERPINA5/PRKACG/PTCH1/SRC/SYCP1/TNP2/NR2C2/FXR1/NME5/YBX3/PIWIL1/REC8/MERTK/PRDX4/EHMT2/PRSS21/TDRD7/SPO11/MORC1/SYCP3/YBX2/NME8/STRBP/KDM3A/CYP26B1/CATSPERG/BOLL/HORMAD1/ZMYND15/MAEL/TDRD12/RPL39L/RPL10L/PSMA8/PIWIL4/CCDC42/PNLDC1/VPS13B/AGO4/PLD6/ARMC12/MEIOB/SOHLH1	59	ENSG00000258658
GO:0032504	multicellular organism reproduction	76/640	974/18888	8.25395978168292e-12	3.40888538983504e-09	2.78896956833707e-09	ACR/ACRV1/NR0B1/AXL/BCL2L2/BCL6/BRDT/CASP2/SEPTIN7/CREM/CYLC2/DAZL/DMRT1/FANCA/FANCD2/B4GALT1/HMGB2/INHBB/MSH4/MYBL1/NDN/SERPINA5/MED1/PRKACG/PTCH1/RARA/RNF2/SRC/SYCP1/TNP2/NR2C2/WT1/FXR1/NME5/YBX3/CCNB2/PIWIL1/REC8/PARP2/NDC80/MERTK/PRDX4/EHMT2/PRSS21/TDRD7/MAPK8IP2/SPO11/MORC1/SYCP3/YBX2/NME8/STRBP/KDM3A/CYP26B1/CATSPERG/BOLL/LIN28A/HORMAD1/PPP1R1B/ZMYND15/MAEL/TDRD12/RPL39L/RPL10L/PSMA8/PIWIL4…	76	ENSG00000258658
GO:0003006	developmental process involved in reproduction	77/640	1013/18888	2.12559967612829e-11	8.23005624600922e-09	6.73339634247218e-09	ACRV1/NR0B1/AMHR2/AXL/BCL2L2/BCL6/BRDT/CASP2/SEPTIN7/CREM/CYLC2/DACH1/DAZL/DMRT1/FANCA/B4GALT1/GNRH1/HMGB2/INHBB/INSR/LHB/MSH4/MYBL1/NDN/SERPINA5/MED1/PRKACG/PTCH1/RARA/RNF2/SRC/SYCP1/TNP2/NR2C2/WT1/CSDE1/FXR1/NME5/YBX3/PIWIL1/REC8/PARP2/MERTK/PRDX4/EHMT2/PRSS21/TDRD7/SPO11/NUPR1/MORC1/SYCP3/YBX2/NME8/STRBP/KDM3A/CYP26B1/CATSPERG/BOLL/LIN28A/HORMAD1/ZMYND15/MAEL/TDRD12/RPL39L/OSR1/RPL10L/PSMA8/PI…	77	ENSG00000258658
GO:0007283	spermatogenesis	56/640	636/18888	6.46888392502662e-11	2.00373679577699e-08	1.63935137363175e-08	ACRV1/NR0B1/AXL/BCL2L2/BCL6/BRDT/SEPTIN7/CREM/CYLC2/DAZL/DMRT1/HMGB2/INHBB/MSH4/MYBL1/SERPINA5/PRKACG/PTCH1/SRC/SYCP1/TNP2/NR2C2/FXR1/NME5/YBX3/PIWIL1/REC8/MERTK/PRDX4/EHMT2/PRSS21/TDRD7/SPO11/MORC1/SYCP3/YBX2/NME8/STRBP/KDM3A/CYP26B1/CATSPERG/BOLL/HORMAD1/ZMYND15/MAEL/TDRD12/RPL39L/RPL10L/PSMA8/PIWIL4/CCDC42/PNLDC1/VPS13B/PLD6/ARMC12/SOHLH1	56	ENSG00000258658
GO:0048232	male gamete generation	102/1252	653/18888	2.68353783587315e-16	3.97378282736097e-13	3.69650274949854e-13	ACRV1/ACVR2A/NR0B1/AXL/BCL2L2/BCL6/SEPTIN7/CREM/CSNK2A2/CYLC2/DAZL/ACE/DMRT1/GALNT3/HMGB2/MAK/MSH4/MYBL1/SEPTIN2/PAFAH1B2/PAFAH1B3/SERPINA5/PRKACG/PRM2/PTCH1/RB1/SLC4A2/SPAG4/SRC/SSTR3/SYCP1/TNP1/TNP2/DNALI1/FXR1/NME5/FKBP6/PIWIL1/DLEC1/REC8/BCL2L11/MERTK/PRDX4/EHMT2/PRSS21/ABHD2/SUN1/SPO11/VCX/MORC1/SYCP3/NME8/VPS54/SPATA6/ROPN1/KDM3A/TEX11/CYP26B1/PRDM9/CATSPERG/PROK2/VIPAS39/GMCL1/BOLL/ADGB/RS…	102	ENSG00000258770
GO:0007283	spermatogenesis	99/1252	636/18888	9.54643819478697e-16	1.17803047323671e-12	1.09583061593844e-12	ACRV1/ACVR2A/NR0B1/AXL/BCL2L2/BCL6/SEPTIN7/CREM/CSNK2A2/CYLC2/DAZL/ACE/DMRT1/GALNT3/HMGB2/MAK/MSH4/MYBL1/SEPTIN2/PAFAH1B2/PAFAH1B3/SERPINA5/PRKACG/PRM2/PTCH1/RB1/SLC4A2/SPAG4/SRC/SSTR3/SYCP1/TNP1/TNP2/DNALI1/FXR1/NME5/FKBP6/PIWIL1/DLEC1/REC8/BCL2L11/MERTK/PRDX4/EHMT2/PRSS21/ABHD2/SUN1/SPO11/VCX/MORC1/SYCP3/NME8/VPS54/SPATA6/ROPN1/KDM3A/CYP26B1/CATSPERG/PROK2/VIPAS39/GMCL1/BOLL/ADGB/RSPH6A/SHCBP1L…	99	ENSG00000258770
GO:0007276	gamete generation	117/1252	817/18888	1.13226334912063e-15	1.19761111955559e-12	1.11404497643553e-12	ACRV1/ACVR2A/NR0B1/AXL/BCL2L2/BCL6/SEPTIN7/CREM/CSNK2A2/CXADR/CYLC2/DAZL/ACE/DIAPH2/DMRT1/FANCC/FANCD2/GALNT3/GDF9/HMGB2/MAK/MSH4/MYBL1/SEPTIN2/PAFAH1B2/PAFAH1B3/SERPINA5/PRKACG/PRM2/PTCH1/RB1/RNF2/SLC4A2/SPAG4/SRC/SSTR3/SYCP1/TNP1/TNP2/WT1/DNALI1/FXR1/NME5/FKBP6/PDE5A/CCNB2/PIWIL1/DLEC1/REC8/BCL2L11/NDC80/MERTK/PRDX4/EHMT2/PRSS21/ABHD2/SUN1/SPO11/VCX/MORC1/SYCP3/NME8/VPS54/SPATA6/ROPN1/FANCL/KDM…	117	ENSG00000258770
GO:0019953	sexual reproduction	142/1252	1093/18888	3.24987892670846e-15	3.00776294666868e-12	2.79788918650703e-12	ACR/ACRV1/ACVR2A/NR0B1/AXL/BBS1/BCL2L2/BCL6/CDK1/SEPTIN7/CDC20/CREM/CSNK2A2/CXADR/CYLC2/DAZL/ACE/DIAPH2/DMRT1/FANCC/FANCD2/GALNT3/GDF9/B4GALT1/HMGB2/MAK/MFGE8/MSH4/MSH5/MST1R/MYBL1/SEPTIN2/PAFAH1B2/PAFAH1B3/SERPINA5/PRKACG/PRM2/PTCH1/RB1/RNF2/SELENOP/SLC4A2/SPAG4/SRC/SSTR3/SYCP1/TERF1/TNP1/TNP2/WT1/DNALI1/FXR1/NME5/FKBP6/PDE5A/PKMYT1/CCNB2/EXO1/PIWIL1/DLEC1/REC8/BCL2L11/PKDREJ/NDC80/MERTK/UNC13B/…	142	ENSG00000258770
GO:0048609	multicellular organismal reproductive process	123/1252	926/18888	5.65679514481389e-14	3.49024260435017e-11	3.24670268706292e-11	ACR/ACRV1/ACVR2A/NR0B1/AXL/BCL2L2/BCL6/CASP2/SEPTIN7/CREM/CSNK2A2/CXADR/CYLC2/DAZL/ACE/DIAPH2/DMRT1/FANCC/FANCD2/GALNT3/GDF9/B4GALT1/HMGB2/MAK/MSH4/MYBL1/SEPTIN2/PAFAH1B2/PAFAH1B3/SERPINA5/PDGFRA/PRKACG/PRM2/PTCH1/RB1/RNF2/SLC4A2/SPAG4/SRC/SSTR3/SYCP1/TNP1/TNP2/WT1/DNALI1/FXR1/FZD4/NME5/FKBP6/PDE5A/CCNB2/PIWIL1/DLEC1/REC8/BCL2L11/PARP2/NDC80/MERTK/PRDX4/EHMT2/PRSS21/ABHD2/SUN1/SPO11/VCX/MORC1/SYC…	123	ENSG00000258770
GO:0032504	multicellular organism reproduction	127/1252	974/18888	8.40599649585892e-14	4.78753831194919e-11	4.45347652408137e-11	ACR/ACRV1/ACVR2A/NR0B1/AXL/BCL2L2/BCL6/CASP2/SEPTIN7/CREM/CSNK2A2/CXADR/CYLC2/DAZL/ACE/DIAPH2/DMRT1/FANCC/FANCD2/GALNT3/GDF9/B4GALT1/HMGB2/MAK/MSH4/MYBL1/SEPTIN2/PAFAH1B2/PAFAH1B3/SERPINA5/PDGFRA/PRKACG/PRM2/PTCH1/RB1/RNF2/SLC4A2/SPAG4/SRC/SSTR3/SYCP1/THRA/TNP1/TNP2/WT1/DNALI1/FXR1/FZD4/NME5/FKBP6/PDE5A/CCNB2/PIWIL1/DLEC1/REC8/BCL2L11/PARP2/NDC80/MERTK/PRDX4/EHMT2/PRSS21/ABHD2/SUN1/MAPK8IP2/SPO11…	127	ENSG00000258770
GO:0000003	reproduction	175/1252	1542/18888	4.82615019354126e-13	2.38218773553196e-10	2.21596496255021e-10	ACR/ACRV1/ACVR2A/NR0B1/AMHR2/AXL/BBS1/BCL2L2/BCL6/DDR1/CAD/CAPN2/CASP2/CDK1/SEPTIN7/CDC20/CREM/CSNK2A2/CXADR/CYLC2/DAZL/ACE/DIAPH2/DMRT1/FANCC/FANCD2/GALNT3/GDF9/B4GALT1/GNRH1/HMGB2/HSPG2/RBPJ/MAK/MFGE8/MSH4/MSH5/MST1R/MYBL1/SEPTIN2/PAFAH1B2/PAFAH1B3/SERPINA5/PDGFRA/PGK2/PLTP/PRKACG/PRM2/PTCH1/RAB13/RB1/RNF2/SELENOP/SLC4A2/SPAG4/SRC/SSTR3/SYCP1/TEAD3/TERF1/THRA/TNP1/TNP2/WT1/DNALI1/CSDE1/FXR1/FZD…	175	ENSG00000258770
GO:0022414	reproductive process	174/1252	1532/18888	5.32108658017122e-13	2.46233281497423e-10	2.29051772987239e-10	ACR/ACRV1/ACVR2A/NR0B1/AMHR2/AXL/BBS1/BCL2L2/BCL6/DDR1/CAD/CAPN2/CASP2/CDK1/SEPTIN7/CDC20/CREM/CSNK2A2/CXADR/CYLC2/DAZL/ACE/DIAPH2/DMRT1/FANCC/FANCD2/GALNT3/GDF9/B4GALT1/GNRH1/HMGB2/HSPG2/RBPJ/MAK/MFGE8/MSH4/MSH5/MST1R/MYBL1/SEPTIN2/PAFAH1B2/PAFAH1B3/SERPINA5/PDGFRA/PGK2/PLTP/PRKACG/PRM2/PTCH1/RAB13/RB1/RNF2/SLC4A2/SPAG4/SRC/SSTR3/SYCP1/TEAD3/TERF1/THRA/TNP1/TNP2/WT1/DNALI1/CSDE1/FXR1/FZD4/NME5/F…	174	ENSG00000258770
GO:0007276	gamete generation	134/1193	817/18888	4.02901306325715e-25	1.72409798965259e-21	1.41872530236616e-21	ACRV1/ACVR2A/NR0B1/AMH/AXL/BCL2L2/BCL6/CREM/CXADR/CYLC2/DAZL/ACE/DIAPH2/DMRT1/FANCC/FANCD2/PTK2B/GALNT3/GDF9/HMGB2/IGF1/INHBB/NDN/ODF1/CLDN11/OVOL1/PAFAH1B2/PAFAH1B3/SERPINA5/PIK3CA/PRKACG/PTCH1/RARA/RB1/RNF2/SHB/SLC4A2/SPAG4/SRC/SSTR3/AURKA/SYCP1/TNP2/NR2C2/WT1/DNALI1/FXR1/NME5/PDE5A/CCNA1/CCNB2/PTTG1/PIWIL1/MARF1/DLEC1/REC8/BCL2L11/NDC80/MERTK/PRDX4/EHMT2/PRSS21/ABHD2/XRN2/MAST2/SUN1/SIRT1/TDRD…	134	ENSG00000259130
GO:0048609	multicellular organismal reproductive process	145/1193	926/18888	4.46657510272692e-25	1.72409798965259e-21	1.41872530236616e-21	ACR/ACRV1/ACVR2A/NR0B1/AMH/AXL/BCL2L2/BCL6/CASP2/CREM/CXADR/CYLC2/DAZL/ACE/DIAPH2/DMRT1/EGFR/FANCC/FANCD2/PTK2B/GALNT3/GDF9/GDF10/B4GALT1/HMGB2/IGF1/IGF1R/INHBB/KISS1/NDN/ODF1/CLDN11/OVOL1/PAFAH1B2/PAFAH1B3/SERPINA5/PDGFRA/PIK3CA/PRKACG/PTCH1/RARA/RB1/RNF2/SHB/SLC4A2/SP3/SPAG4/SRC/SSTR3/AURKA/SYCP1/TNP2/NR2C2/WT1/DNALI1/FXR1/NME5/PDE5A/CCNA1/CCNB2/PTTG1/PIWIL1/MARF1/DLEC1/REC8/BCL2L11/PARP2/CITED…	145	ENSG00000259130
GO:0032504	multicellular organism reproduction	148/1193	974/18888	3.05544909873987e-24	7.86268901409059e-21	6.47004747750705e-21	ACR/ACRV1/ACVR2A/NR0B1/AMH/AXL/BCL2L2/BCL6/CASP2/CREM/CXADR/CYLC2/DAZL/ACE/DIAPH2/DMRT1/EGFR/FANCC/FANCD2/PTK2B/GALNT3/GDF9/GDF10/B4GALT1/HMGB2/IGF1/IGF1R/INHBB/KISS1/NDN/ODF1/CLDN11/OVOL1/PAFAH1B2/PAFAH1B3/SERPINA5/PDGFRA/PIK3CA/PRKACG/PTCH1/RARA/RB1/RNF2/SHB/SLC4A2/SP3/SPAG4/SRC/SSTR3/AURKA/SYCP1/THRA/TNP2/NR2C2/WT1/DNALI1/FXR1/NME5/PDE5A/CCNA1/CCNB2/PTTG1/PIWIL1/MARF1/DLEC1/REC8/BCL2L11/PARP2/…	148	ENSG00000259130
GO:0048232	male gamete generation	109/1193	653/18888	3.89024837301524e-21	7.50817935991942e-18	6.17832866609131e-18	ACRV1/ACVR2A/NR0B1/AXL/BCL2L2/BCL6/CREM/CYLC2/DAZL/ACE/DMRT1/GALNT3/HMGB2/INHBB/ODF1/CLDN11/OVOL1/PAFAH1B2/PAFAH1B3/SERPINA5/PRKACG/PTCH1/RB1/SLC4A2/SPAG4/SRC/SSTR3/SYCP1/TNP2/NR2C2/DNALI1/FXR1/NME5/CCNA1/PTTG1/PIWIL1/DLEC1/REC8/BCL2L11/MERTK/PRDX4/EHMT2/PRSS21/ABHD2/XRN2/MAST2/SUN1/SIRT1/TDRD7/SPO11/VCX/MORC1/SYCP3/YBX2/NME8/ROPN1/STRBP/KDM3A/TEX15/TEX11/CYP26B1/CATSPERG/PROK2/GMCL1/TSPY2/TSPY3/…	109	ENSG00000259130
GO:0019953	sexual reproduction	151/1193	1093/18888	1.48176518471897e-20	2.05119258483559e-17	1.68788481721881e-17	ACR/ACRV1/ACVR2A/NR0B1/AMH/AXL/BCL2L2/BCL6/CDK1/CDC20/CDK2/CREM/CXADR/CYLC2/DAZL/ACE/DIAPH2/DMRT1/FANCC/FANCD2/PTK2B/GALNT3/GDF9/B4GALT1/HMGB2/IGF1/INHBB/INSR/MFGE8/NDN/ODF1/CLDN11/OVOL1/PAFAH1B2/PAFAH1B3/SERPINA5/PIK3CA/PRKACG/PTCH1/RARA/RB1/RNF2/SHB/SLC4A2/SPAG4/SRC/SSTR3/AURKA/SYCP1/TERF1/TNP2/NR2C2/WT1/DNALI1/FXR1/NME5/PDE5A/CCNA1/PKMYT1/CCNB2/PTTG1/PIWIL1/MARF1/DLEC1/REC8/BCL2L11/NDC80/MERTK…	151	ENSG00000259130
GO:0007283	spermatogenesis	106/1193	636/18888	1.59419112811056e-20	2.05119258483559e-17	1.68788481721881e-17	ACRV1/ACVR2A/NR0B1/AXL/BCL2L2/BCL6/CREM/CYLC2/DAZL/ACE/DMRT1/GALNT3/HMGB2/INHBB/ODF1/CLDN11/OVOL1/PAFAH1B2/PAFAH1B3/SERPINA5/PRKACG/PTCH1/RB1/SLC4A2/SPAG4/SRC/SSTR3/SYCP1/TNP2/NR2C2/DNALI1/FXR1/NME5/CCNA1/PTTG1/PIWIL1/DLEC1/REC8/BCL2L11/MERTK/PRDX4/EHMT2/PRSS21/ABHD2/XRN2/MAST2/SUN1/SIRT1/TDRD7/SPO11/VCX/MORC1/SYCP3/YBX2/NME8/ROPN1/STRBP/KDM3A/TEX15/CYP26B1/CATSPERG/PROK2/GMCL1/TSPY2/TSPY3/TSPY10…	106	ENSG00000259130
GO:0003006	developmental process involved in reproduction	142/1193	1013/18888	6.2935825657956e-20	6.07330717599275e-17	4.99760141902321e-17	ACRV1/ACVR2A/NR0B1/AMH/AMHR2/AXL/BCL2L2/BCL6/CASP2/CREM/CYLC2/DAZL/ACE/DIAPH2/DMRT1/FANCC/PTK2B/GALNT3/GDF9/B4GALT1/GNRH1/HMGB2/ID4/IGF1/INHBB/INSR/NDN/NKX3-1/ODF1/CLDN11/OVOL1/PAFAH1B2/PAFAH1B3/SERPINA5/PDGFRA/PIK3CA/PRKACG/PTCH1/RARA/RB1/RNF2/SHB/SLC4A2/SNAI1/SPAG4/SRC/SRD5A2/SSTR3/AURKA/SYCP1/TNP2/NR2C2/WT1/DNALI1/CSDE1/FXR1/NME5/PDE5A/CCNA1/PTTG1/PIWIL1/MARF1/DLEC1/REC8/BCL2L11/PARP2/CITED2/M…	142	ENSG00000259130
GO:0022414	reproductive process	183/1193	1532/18888	6.91904693562835e-18	5.93500470478343e-15	4.8837951177213e-15	ACR/ACRV1/ACVR2A/NR0B1/AMH/AMHR2/AXL/BCL2L2/BCL6/DDR1/CAPN2/CASP2/CDK1/CDC20/CDK2/CREM/CXADR/CYLC2/DAZL/ACE/DIAPH2/DMRT1/EGFR/FANCC/FANCD2/PTK2B/FBLN1/GALNT3/GDF9/GDF10/B4GALT1/GNRH1/HMGB2/HSPG2/ID4/IGF1/IGF1R/RBPJ/INHBB/INSR/KISS1/MFGE8/NDN/NKX3-1/ODF1/CLDN11/OVOL1/PAFAH1B2/PAFAH1B3/SERPINA5/PDGFRA/PGK2/PIK3CA/PLTP/PRKACG/PTCH1/RARA/RB1/RNF2/SHB/SLC4A2/SNAI1/SP3/SPAG4/SRC/SRD5A2/SSTR3/AURKA/SYCP…	183	ENSG00000259130
GO:0000003	reproduction	183/1193	1542/18888	1.35767874587989e-17	1.04812799181927e-14	8.62483287514224e-15	ACR/ACRV1/ACVR2A/NR0B1/AMH/AMHR2/AXL/BCL2L2/BCL6/DDR1/CAPN2/CASP2/CDK1/CDC20/CDK2/CREM/CXADR/CYLC2/DAZL/ACE/DIAPH2/DMRT1/EGFR/FANCC/FANCD2/PTK2B/FBLN1/GALNT3/GDF9/GDF10/B4GALT1/GNRH1/HMGB2/HSPG2/ID4/IGF1/IGF1R/RBPJ/INHBB/INSR/KISS1/MFGE8/NDN/NKX3-1/ODF1/CLDN11/OVOL1/PAFAH1B2/PAFAH1B3/SERPINA5/PDGFRA/PGK2/PIK3CA/PLTP/PRKACG/PTCH1/RARA/RB1/RNF2/SHB/SLC4A2/SNAI1/SP3/SPAG4/SRC/SRD5A2/SSTR3/AURKA/SYCP…	183	ENSG00000259130
GO:0022412	cellular process involved in reproduction in multicellular organism	83/1193	482/18888	3.83616014968781e-17	2.46792969629916e-14	2.03080934240052e-14	AMH/CXADR/DAZL/DIAPH2/DMRT1/FANCC/PTK2B/GDF9/HMGB2/IGF1/INHBB/NDN/SERPINA5/PIK3CA/PTCH1/RARA/RNF2/SHB/SRC/AURKA/SYCP1/TNP2/WT1/DNALI1/FXR1/NME5/PDE5A/CCNA1/CCNB2/PIWIL1/MARF1/REC8/NDC80/PRDX4/EHMT2/ABHD2/MAST2/TDRD7/SPO11/SYCP3/YBX2/ROPN1/STRBP/KDM3A/TEX15/TEX11/CYP26B1/CELF4/GMCL1/YTHDC2/LIN28A/ADGB/IFT56/SHCBP1L/HORMAD1/IQCG/ZMYND15/SPIRE2/ACRBP/MAEL/TDRD12/CCDC38/IQCF1/SUN5/RPL10L/CCDC42/CCDC6…	83	ENSG00000259130
GO:0007281	germ cell development	68/1193	371/18888	1.20510297781228e-15	6.20226332580721e-13	5.10371682182254e-13	AMH/DAZL/DIAPH2/DMRT1/FANCC/PTK2B/GDF9/HMGB2/IGF1/INHBB/NDN/PIK3CA/PTCH1/RARA/RNF2/SHB/SRC/AURKA/SYCP1/TNP2/WT1/DNALI1/FXR1/NME5/PDE5A/PIWIL1/MARF1/REC8/EHMT2/ABHD2/TDRD7/SPO11/SYCP3/YBX2/ROPN1/STRBP/KDM3A/CELF4/GMCL1/YTHDC2/LIN28A/ADGB/IFT56/HORMAD1/IQCG/ZMYND15/ACRBP/MAEL/TDRD12/CCDC38/IQCF1/SUN5/CCDC42/CCDC63/PAQR7/PLD6/OOSP2/ARMC12/SPDYA/TMPRSS12/MEIOC/H1-7/SEPTIN14/SPEM1/MEIOSIN/FSIP2/SOHLH1…	68	ENSG00000259130
GO:0019953	sexual reproduction	277/2519	1093/18888	2.97474343652081e-28	1.49153425068149e-25	1.30559450580113e-25	TOP3A/ACR/ACRV1/NR0B1/ANG/BMAL1/ATRX/AXL/BAX/BCL2L2/BCL6/BRDT/CCNE1/CDK1/SEPTIN7/CDC20/CDC25A/CDC25B/CDC25C/CDK2/CENPC/CREM/CSNK2A2/CXADR/CYLC1/CYLC2/DIAPH2/DMRT1/DNMT3A/ATN1/ERCC4/ETV5/FANCA/FANCC/FANCD2/PTK2B/FANCG/FOXO3/MTOR/GDF9/HMGB2/HSPA1L/ING2/INHBB/INSR/JAG2/LIMK2/SMAD1/MAK/SMCP/MEA1/MFGE8/MSH2/MSH5/MST1R/MYBL1/MYH9/NDN/SEPTIN2/NUMA1/ODF1/CLDN11/PAFAH1B2/PAFAH1B3/SERPINA5/PIK3CA/PLK1/PRKA…	277	ENSG00000259768
GO:0003006	developmental process involved in reproduction	54/380	1013/18888	5.32834266267024e-11	1.90602428961804e-08	1.45227384602854e-08	NR0B1/AXL/BCL2L2/CASP2/CDC25C/CSNK2A2/CYLC2/DMRT1/FOXO3/GDF9/HMGB2/LHB/MSH4/PRKACG/RARA/SMARCC1/SNAI1/SNRPA1/SRC/TNP2/NR2C2/WT1/ZP3/FXR1/NME5/PIWIL1/PARP2/EHMT2/CELF3/XRN2/SUN1/SIRT1/TDRD7/NUPR1/MORC1/SYCP3/NME8/ARID4B/DDX4/ANKRD49/DHX37/YTHDC2/BOLL/TUT7/LIN28A/HORMAD1/IQCG/OSR1/LRGUK/PSMA8/PLD6/ARMC12/MEIOC/ZAR1	54	ENSG00000259786
GO:0007276	gamete generation	47/380	817/18888	8.80871333375151e-11	2.75712727346422e-08	2.10076222597692e-08	NR0B1/AXL/BCL2L2/CDC25C/CSNK2A2/CYLC2/DMRT1/FOXO3/GDF9/HMGB2/MSH4/PRKACG/RARA/SNRPA1/SRC/TNP2/NR2C2/WT1/ZP3/FXR1/NME5/CCNB2/PIWIL1/EHMT2/CELF3/XRN2/SUN1/SIRT1/TDRD7/MORC1/SYCP3/NME8/ARID4B/DDX4/ANKRD49/YTHDC2/BOLL/TUT7/LIN28A/HORMAD1/IQCG/LRGUK/PSMA8/PLD6/ARMC12/MEIOC/ZAR1	47	ENSG00000259786
GO:0019953	sexual reproduction	99/706	1093/18888	1.40442581864972e-16	8.65547632033823e-14	6.89055656918563e-14	ACR/NR0B1/AXL/BCL2L2/BCL6/CCNE1/CDK1/CDC20/CREM/CXADR/CYLC2/DAZL/ACE/DIAPH2/DMRT1/FANCA/FANCD2/NR6A1/GDF9/B4GALT1/HMGB2/HOXD9/INHBB/INSR/MSH4/MYBL1/NDN/SERPINA5/PIK3CA/PRKACG/PTCH1/RARA/RPA1/SHB/SRC/AURKA/SYCP1/TERF1/TNP2/NR2C2/WT1/DNALI1/FXR1/NME5/RAD54L/YBX3/PIWIL1/MARF1/NCAPD2/REC8/BCL2L11/MERTK/CCT2/EHMT2/PRSS21/SOX30/XRN2/SETX/SIRT1/TDRD7/SPO11/PRND/ZNF318/MORC1/ANAPC4/SYCP3/YBX2/NME8/DDX4/A…	99	ENSG00000260193
GO:0048609	multicellular organismal reproductive process	88/706	926/18888	4.85525878721256e-16	2.30176614658392e-13	1.83241791151399e-13	ACR/ADA/NR0B1/AXL/BCL2L2/BCL6/CASP2/CREM/CXADR/CYLC2/DAZL/ACE/DIAPH2/DMRT1/FANCA/FANCD2/NR6A1/GDF9/B4GALT1/HMGB2/INHBB/MSH4/MYBL1/NDN/SERPINA5/SERPINE2/PIK3CA/PRKACG/PTCH1/RARA/SHB/SP3/SRC/AURKA/SYCP1/TNP2/NR2C2/WT1/DNALI1/FXR1/NME5/YBX3/PIWIL1/MARF1/REC8/BCL2L11/PARP2/MERTK/EHMT2/PRSS21/SOX30/XRN2/SETX/SIRT1/TDRD7/SPO11/MORC1/SYCP3/YBX2/NME8/DDX4/ANKRD49/SOHLH2/STRBP/KDM3A/PRDM9/YTHDC2/BOLL/TUT7…	88	ENSG00000260193
GO:0007276	gamete generation	81/706	817/18888	7.44332286287617e-16	2.86707492524411e-13	2.28245578051749e-13	NR0B1/AXL/BCL2L2/BCL6/CREM/CXADR/CYLC2/DAZL/ACE/DIAPH2/DMRT1/FANCA/FANCD2/NR6A1/GDF9/HMGB2/INHBB/MSH4/MYBL1/NDN/SERPINA5/PIK3CA/PRKACG/PTCH1/RARA/SHB/SRC/AURKA/SYCP1/TNP2/NR2C2/WT1/DNALI1/FXR1/NME5/YBX3/PIWIL1/MARF1/REC8/BCL2L11/MERTK/EHMT2/PRSS21/SOX30/XRN2/SETX/SIRT1/TDRD7/SPO11/MORC1/SYCP3/YBX2/NME8/DDX4/ANKRD49/SOHLH2/STRBP/KDM3A/PRDM9/YTHDC2/BOLL/TUT7/LIN28A/HORMAD1/MASTL/MAEL/TDRD12/GTSF1/L…	81	ENSG00000260193
GO:0022414	reproductive process	121/706	1532/18888	1.3791758869485e-15	4.99991823015507e-13	3.98039554740989e-13	ACR/ADA/NR0B1/AMHR2/AXL/BCL2L2/BCL6/DDR1/CASP2/CCNE1/CDK1/CDC20/CREM/CXADR/CYLC2/DAZL/ACE/DIAPH2/DMRT1/FANCA/FANCD2/NR6A1/GDF9/B4GALT1/GNRH1/HMGB2/HOXD9/ID4/IGFBP2/INHBB/INSR/LHB/MSH4/MYBL1/NASP/NDN/SERPINA5/PGK2/SERPINE2/PIK3CA/PRKACG/PTCH1/RARA/RPA1/SHB/SMARCC1/SP3/SRC/AURKA/SYCP1/TEAD3/TERF1/TNP2/NR2C2/WT1/DNALI1/CSDE1/FXR1/NME5/UTF1/RAD54L/YBX3/HESX1/PIWIL1/MARF1/NCAPD2/REC8/BCL2L11/PARP2/MER…	121	ENSG00000260193
GO:0003006	developmental process involved in reproduction	92/706	1013/18888	1.63671658490096e-15	5.3089917435498e-13	4.22644653862791e-13	NR0B1/AMHR2/AXL/BCL2L2/BCL6/CASP2/CREM/CYLC2/DAZL/ACE/DIAPH2/DMRT1/FANCA/GDF9/B4GALT1/GNRH1/HMGB2/ID4/INHBB/INSR/LHB/MSH4/MYBL1/NASP/NDN/SERPINA5/SERPINE2/PIK3CA/PRKACG/PTCH1/RARA/SHB/SMARCC1/SRC/AURKA/SYCP1/TNP2/NR2C2/WT1/DNALI1/CSDE1/FXR1/NME5/UTF1/YBX3/HESX1/PIWIL1/MARF1/REC8/BCL2L11/PARP2/MERTK/EHMT2/PRSS21/SOX30/XRN2/SETX/SIRT1/TDRD7/SPO11/NUPR1/MORC1/SYCP3/YBX2/NME8/DDX4/ANKRD49/SOHLH2/STRB…	92	ENSG00000260193
GO:0000003	reproduction	121/706	1542/18888	2.2329198350062e-15	6.88074247157161e-13	5.47770492155995e-13	ACR/ADA/NR0B1/AMHR2/AXL/BCL2L2/BCL6/DDR1/CASP2/CCNE1/CDK1/CDC20/CREM/CXADR/CYLC2/DAZL/ACE/DIAPH2/DMRT1/FANCA/FANCD2/NR6A1/GDF9/B4GALT1/GNRH1/HMGB2/HOXD9/ID4/IGFBP2/INHBB/INSR/LHB/MSH4/MYBL1/NASP/NDN/SERPINA5/PGK2/SERPINE2/PIK3CA/PRKACG/PTCH1/RARA/RPA1/SHB/SMARCC1/SP3/SRC/AURKA/SYCP1/TEAD3/TERF1/TNP2/NR2C2/WT1/DNALI1/CSDE1/FXR1/NME5/UTF1/RAD54L/YBX3/HESX1/PIWIL1/MARF1/NCAPD2/REC8/BCL2L11/PARP2/MER…	121	ENSG00000260193
GO:0007276	gamete generation	82/660	817/18888	4.2679726918436e-18	3.73203726382495e-15	3.05882072922204e-15	ACRV1/NR0B1/AXL/BCL2L2/BCL6/BRCA2/BRDT/SEPTIN7/CYLC2/DAZL/DMRT1/FANCA/FANCD2/GDF9/HMGB2/INHBB/MSH2/MSH4/MYBL1/NDN/SEPTIN2/PAFAH1B3/SERPINA5/PIK3CA/PRKACG/PTCH1/RARA/RB1/RNF2/SHB/SRC/SYCP1/TNP2/NR2C2/WT1/ZP3/DNALI1/FXR1/NME5/YBX3/CCNB2/PIWIL1/MARF1/REC8/BCL2L11/NDC80/MERTK/EHMT2/SETX/MAST2/TDRD7/SPO11/MORC1/SYCP3/YBX2/ANKRD49/PIWIL2/KDM3A/CYP26B1/PRDM9/CATSPERG/PROK2/YTHDC2/BOLL/LIN28A/ELL3/HORMAD…	82	ENSG00000260958
GO:0032504	multicellular organism reproduction	90/660	974/18888	1.73554213461053e-17	1.02059597953794e-14	8.36492220651563e-15	ACR/ACRV1/NR0B1/AXL/BCL2L2/BCL6/BRCA2/BRDT/CASP2/SEPTIN7/CYLC2/DAZL/DMRT1/FANCA/FANCD2/GDF9/B4GALT1/HMGB2/INHBB/MSH2/MSH4/MYBL1/NDN/SEPTIN2/PAFAH1B3/SERPINA5/PIK3CA/PRKACG/PTCH1/RARA/RB1/RNF2/SHB/SP3/SRC/SYCP1/THRA/TNP2/NR2C2/WT1/ZP3/DNALI1/FXR1/NME5/YBX3/CCNB2/PIWIL1/MARF1/REC8/BCL2L11/PARP2/NDC80/MERTK/EHMT2/SETX/MAST2/TDRD7/MAPK8IP2/SPO11/MORC1/SYCP3/YBX2/ANKRD49/PIWIL2/KDM3A/CYP26B1/PRDM9/CAT…	90	ENSG00000260958
GO:0022414	reproductive process	120/660	1532/18888	1.83410484805053e-17	1.02059597953794e-14	8.36492220651563e-15	ACR/ACRV1/NR0B1/AXL/BCL2L2/BCL6/BRCA2/BRDT/DDR1/CAD/CAPN2/CASP2/CDK1/SEPTIN7/CDC20/CYLC2/CYP19A1/DAZL/DMRT1/FANCA/FANCD2/GDF9/B4GALT1/GNRH1/HMGB2/IGFBP2/RBPJ/INHBB/INSR/LHB/MFGE8/MSH2/MSH4/MYBL1/NDN/SEPTIN2/PAFAH1B3/SERPINA5/PGK2/SERPINB5/PIK3CA/PRKACG/PTCH1/RARA/RB1/RNF2/SHB/SMARCC1/SP3/SRC/SYCP1/TEAD3/TERF1/THRA/TNP2/NR2C2/WT1/ZP3/DNALI1/CSDE1/FXR1/NME5/RECK/RAD54L/YBX3/HESX1/CCNB2/EXO1/PIWIL1/…	120	ENSG00000260958
GO:0048609	multicellular organismal reproductive process	87/660	926/18888	2.30351006084346e-17	1.1749820902019e-14	9.63028855261396e-15	ACR/ACRV1/NR0B1/AXL/BCL2L2/BCL6/BRCA2/BRDT/CASP2/SEPTIN7/CYLC2/DAZL/DMRT1/FANCA/FANCD2/GDF9/B4GALT1/HMGB2/INHBB/MSH2/MSH4/MYBL1/NDN/SEPTIN2/PAFAH1B3/SERPINA5/PIK3CA/PRKACG/PTCH1/RARA/RB1/RNF2/SHB/SP3/SRC/SYCP1/TNP2/NR2C2/WT1/ZP3/DNALI1/FXR1/NME5/YBX3/CCNB2/PIWIL1/MARF1/REC8/BCL2L11/PARP2/NDC80/MERTK/EHMT2/SETX/MAST2/TDRD7/SPO11/MORC1/SYCP3/YBX2/ANKRD49/PIWIL2/KDM3A/CYP26B1/PRDM9/CATSPERG/PROK2/YT…	87	ENSG00000260958
GO:0000003	reproduction	120/660	1542/18888	3.0269496812873e-17	1.42522761531997e-14	1.16813297012269e-14	ACR/ACRV1/NR0B1/AXL/BCL2L2/BCL6/BRCA2/BRDT/DDR1/CAD/CAPN2/CASP2/CDK1/SEPTIN7/CDC20/CYLC2/CYP19A1/DAZL/DMRT1/FANCA/FANCD2/GDF9/B4GALT1/GNRH1/HMGB2/IGFBP2/RBPJ/INHBB/INSR/LHB/MFGE8/MSH2/MSH4/MYBL1/NDN/SEPTIN2/PAFAH1B3/SERPINA5/PGK2/SERPINB5/PIK3CA/PRKACG/PTCH1/RARA/RB1/RNF2/SHB/SMARCC1/SP3/SRC/SYCP1/TEAD3/TERF1/THRA/TNP2/NR2C2/WT1/ZP3/DNALI1/CSDE1/FXR1/NME5/RECK/RAD54L/YBX3/HESX1/CCNB2/EXO1/PIWIL1/…	120	ENSG00000260958
GO:0019953	sexual reproduction	96/660	1093/18888	3.70490718034598e-17	1.61983834649269e-14	1.32763816703225e-14	ACR/ACRV1/NR0B1/AXL/BCL2L2/BCL6/BRCA2/BRDT/CDK1/SEPTIN7/CDC20/CYLC2/DAZL/DMRT1/FANCA/FANCD2/GDF9/B4GALT1/HMGB2/INHBB/INSR/MFGE8/MSH2/MSH4/MYBL1/NDN/SEPTIN2/PAFAH1B3/SERPINA5/PIK3CA/PRKACG/PTCH1/RARA/RB1/RNF2/SHB/SRC/SYCP1/TERF1/TNP2/NR2C2/WT1/ZP3/DNALI1/FXR1/NME5/RAD54L/YBX3/CCNB2/EXO1/PIWIL1/MARF1/NCAPD2/REC8/BCL2L11/NDC80/MERTK/EHMT2/SETX/MAST2/TDRD7/SPO11/ZNF318/MORC1/ANAPC4/SYCP3/YBX2/ANKRD49…	96	ENSG00000260958
GO:0003006	developmental process involved in reproduction	90/660	1013/18888	2.0336437791523e-16	7.7799584826195e-14	6.37654358647358e-14	ACRV1/NR0B1/AXL/BCL2L2/BCL6/BRCA2/BRDT/CASP2/SEPTIN7/CYLC2/CYP19A1/DAZL/DMRT1/FANCA/GDF9/B4GALT1/GNRH1/HMGB2/INHBB/INSR/LHB/MSH2/MSH4/MYBL1/NDN/SEPTIN2/PAFAH1B3/SERPINA5/SERPINB5/PIK3CA/PRKACG/PTCH1/RARA/RB1/RNF2/SHB/SMARCC1/SRC/SYCP1/TNP2/NR2C2/WT1/ZP3/DNALI1/CSDE1/FXR1/NME5/YBX3/HESX1/PIWIL1/MARF1/REC8/BCL2L11/PARP2/MERTK/EHMT2/SETX/MAST2/TDRD7/SPO11/NUPR1/MORC1/SYCP3/YBX2/ANKRD49/PIWIL2/KDM3A/…	90	ENSG00000260958
GO:0048232	male gamete generation	39/326	653/18888	1.45569243861558e-11	6.33954057017085e-09	5.32936663316315e-09	NR0B1/BCL2L2/BRDT/SEPTIN7/CYLC2/DAZL/DMRT1/FANCA/HMGB2/MYBL1/SEPTIN2/SERPINA5/PRKACG/SRC/TNP2/FXR1/USP9Y/PIWIL1/REC8/MERTK/EHMT2/MAST2/SPO11/SYCP3/YBX2/ANKRD49/KDM3A/CATSPERG/BOLL/HORMAD1/MAEL/TDRD12/RPL39L/RPL10L/PSMA8/PIWIL4/PNLDC1/AGO4/PLD6	39	ENSG00000261166
GO:0007283	spermatogenesis	37/326	636/18888	1.07011689105533e-10	2.87907500291111e-08	2.4203088670312e-08	NR0B1/BCL2L2/BRDT/SEPTIN7/CYLC2/DAZL/DMRT1/HMGB2/MYBL1/SEPTIN2/SERPINA5/PRKACG/SRC/TNP2/FXR1/USP9Y/PIWIL1/REC8/MERTK/EHMT2/MAST2/SPO11/SYCP3/YBX2/ANKRD49/KDM3A/CATSPERG/BOLL/HORMAD1/MAEL/TDRD12/RPL39L/RPL10L/PSMA8/PIWIL4/PNLDC1/PLD6	37	ENSG00000261166
GO:0007276	gamete generation	42/326	817/18888	2.52456129891215e-10	5.711020494713e-08	4.8009980737475e-08	NR0B1/BCL2L2/BRDT/SEPTIN7/CYLC2/DAZL/DMRT1/FANCA/FANCD2/HMGB2/MYBL1/NDN/SEPTIN2/SERPINA5/PRKACG/SRC/TNP2/FXR1/USP9Y/PIWIL1/REC8/MERTK/EHMT2/MAST2/SPO11/SYCP3/YBX2/ANKRD49/KDM3A/CATSPERG/BOLL/HORMAD1/MAEL/TDRD12/RPL39L/RPL10L/PSMA8/PIWIL4/PNLDC1/AGO4/PLD6/OOSP2	42	ENSG00000261166
GO:0032504	multicellular organism reproduction	59/406	974/18888	5.03345642935436e-13	6.6940271984529e-10	5.73252173493744e-10	ACR/NR0B1/BCL2L2/CASP2/CXADR/CYLC2/DAZL/ACE/DMRT1/GDF9/HMGB2/NDN/OPRL1/PAFAH1B3/SERPINA5/PRKACG/SRC/SSTR3/SYCP1/TNP2/DNALI1/FXR1/NME5/PIWIL1/MARF1/REC8/PARP2/NDC80/MERTK/EHMT2/XRN2/TDRD7/MAPK8IP2/VCX/MORC1/SYCP3/YBX2/NME8/STRBP/CATSPERG/YTHDC2/BOLL/TUT7/LIN28A/HORMAD1/PPP1R1B/ACRBP/MAEL/TDRD12/IQCF1/SUN5/PIWIL4/CCDC42/PNLDC1/AGO4/MEIOB/H1-7/SOHLH1/MORN2	59	ENSG00000261313
GO:0007276	gamete generation	53/406	817/18888	6.37805971939873e-13	6.6940271984529e-10	5.73252173493744e-10	NR0B1/BCL2L2/CXADR/CYLC2/DAZL/ACE/DMRT1/GDF9/HMGB2/NDN/PAFAH1B3/SERPINA5/PRKACG/SRC/SSTR3/SYCP1/TNP2/DNALI1/FXR1/NME5/PIWIL1/MARF1/REC8/NDC80/MERTK/EHMT2/XRN2/TDRD7/VCX/MORC1/SYCP3/YBX2/NME8/STRBP/CATSPERG/YTHDC2/BOLL/TUT7/LIN28A/HORMAD1/ACRBP/MAEL/TDRD12/IQCF1/SUN5/PIWIL4/CCDC42/PNLDC1/AGO4/MEIOB/H1-7/SOHLH1/MORN2	53	ENSG00000261313
GO:0048609	multicellular organismal reproductive process	57/406	926/18888	6.827853119597e-13	6.6940271984529e-10	5.73252173493744e-10	ACR/NR0B1/BCL2L2/CASP2/CXADR/CYLC2/DAZL/ACE/DMRT1/GDF9/HMGB2/NDN/OPRL1/PAFAH1B3/SERPINA5/PRKACG/SRC/SSTR3/SYCP1/TNP2/DNALI1/FXR1/NME5/PIWIL1/MARF1/REC8/PARP2/NDC80/MERTK/EHMT2/XRN2/TDRD7/VCX/MORC1/SYCP3/YBX2/NME8/STRBP/CATSPERG/YTHDC2/BOLL/TUT7/LIN28A/HORMAD1/ACRBP/MAEL/TDRD12/IQCF1/SUN5/PIWIL4/CCDC42/PNLDC1/AGO4/MEIOB/H1-7/SOHLH1/MORN2	57	ENSG00000261313
GO:0048232	male gamete generation	46/406	653/18888	1.44758309400662e-12	1.18267538780341e-09	1.012800241912e-09	NR0B1/BCL2L2/CYLC2/DAZL/ACE/DMRT1/HMGB2/PAFAH1B3/SERPINA5/PRKACG/SRC/SSTR3/SYCP1/TNP2/DNALI1/FXR1/NME5/PIWIL1/REC8/MERTK/EHMT2/XRN2/TDRD7/VCX/MORC1/SYCP3/YBX2/NME8/STRBP/CATSPERG/YTHDC2/BOLL/HORMAD1/ACRBP/MAEL/TDRD12/IQCF1/SUN5/PIWIL4/CCDC42/PNLDC1/AGO4/MEIOB/H1-7/SOHLH1/MORN2	46	ENSG00000261313
GO:0003006	developmental process involved in reproduction	59/406	1013/18888	2.60049384044245e-12	1.80180236850501e-09	1.54299809864888e-09	NR0B1/AMHR2/BCL2L2/CASP2/CYLC2/DAZL/ACE/DMRT1/GDF9/GNRH1/HMGB2/LHB/NDN/NKX3-1/PAFAH1B3/SERPINA5/PRKACG/SRC/SSTR3/SYCP1/TNP2/DNALI1/CSDE1/NCOA4/FXR1/NME5/PIWIL1/MARF1/REC8/PARP2/MERTK/EHMT2/XRN2/TDRD7/NUPR1/VCX/MORC1/SYCP3/YBX2/NME8/STRBP/CATSPERG/YTHDC2/BOLL/TUT7/LIN28A/HORMAD1/ACRBP/MAEL/TDRD12/IQCF1/SUN5/PIWIL4/CCDC42/PNLDC1/AGO4/H1-7/SOHLH1/MORN2	59	ENSG00000261313
GO:0007283	spermatogenesis	44/406	636/18888	8.43513293158661e-12	3.44575180255313e-09	2.95081667817258e-09	NR0B1/BCL2L2/CYLC2/DAZL/ACE/DMRT1/HMGB2/PAFAH1B3/SERPINA5/PRKACG/SRC/SSTR3/SYCP1/TNP2/DNALI1/FXR1/NME5/PIWIL1/REC8/MERTK/EHMT2/XRN2/TDRD7/VCX/MORC1/SYCP3/YBX2/NME8/STRBP/CATSPERG/YTHDC2/BOLL/HORMAD1/ACRBP/MAEL/TDRD12/IQCF1/SUN5/PIWIL4/CCDC42/PNLDC1/H1-7/SOHLH1/MORN2	44	ENSG00000261313
GO:0022412	cellular process involved in reproduction in multicellular organism	36/406	482/18888	9.06567262385813e-11	2.22199636010763e-08	1.90283696968138e-08	CXADR/DAZL/DMRT1/GDF9/HMGB2/NDN/SERPINA5/SRC/SYCP1/TNP2/DNALI1/FXR1/NME5/PIWIL1/MARF1/REC8/NDC80/EHMT2/TDRD7/SYCP3/YBX2/STRBP/YTHDC2/TUT7/LIN28A/HORMAD1/ACRBP/MAEL/TDRD12/IQCF1/SUN5/CCDC42/AGO4/MEIOB/H1-7/SOHLH1	36	ENSG00000261313
GO:0048232	male gamete generation	261/3481	653/18888	3.53876403609524e-39	1.22948458494069e-35	1.11142024165223e-35	ACRV1/ACVR2A/NR0B1/BIRC3/BMAL1/ATP1A4/AXL/BAX/BCL2L2/BCL6/BRDT/SEPTIN7/CDC25C/CETN2/CREM/CSNK2A2/CYLC2/DAZL/ACE/DMRT1/DNMT3A/ETV5/FANCA/FANCG/FOXJ1/GALNT3/GLI1/HMGB2/INHBB/INSL3/JAG2/LIMK2/MAK/MYBL1/SEPTIN2/ODF1/CLDN11/OVOL1/PAFAH1B2/PAFAH1B3/SERPINA5/SEPTIN4/PRKACG/PRM2/PTCH1/NECTIN2/RB1/RFX2/SLC4A2/SPAG4/SPINK2/SRC/SSTR3/SSX1/SYCP1/TNP1/TNP2/NR2C2/TYRO3/ZBTB16/DNALI1/FXR1/USP9Y/NME5/FKBP6/YBX3/…	261	ENSG00000261329
GO:0007283	spermatogenesis	254/3481	636/18888	4.61709987931286e-38	1.20310080105195e-34	1.08757002683498e-34	ACRV1/ACVR2A/NR0B1/BIRC3/BMAL1/ATP1A4/AXL/BAX/BCL2L2/BCL6/BRDT/SEPTIN7/CDC25C/CETN2/CREM/CSNK2A2/CYLC2/DAZL/ACE/DMRT1/DNMT3A/ETV5/FANCG/FOXJ1/GALNT3/GLI1/HMGB2/INHBB/INSL3/JAG2/LIMK2/MAK/MYBL1/SEPTIN2/ODF1/CLDN11/OVOL1/PAFAH1B2/PAFAH1B3/SERPINA5/SEPTIN4/PRKACG/PRM2/PTCH1/NECTIN2/RB1/RFX2/SLC4A2/SPAG4/SPINK2/SRC/SSTR3/SSX1/SYCP1/TNP1/TNP2/NR2C2/TYRO3/ZBTB16/DNALI1/FXR1/USP9Y/NME5/FKBP6/YBX3/AKAP4/…	254	ENSG00000261329
GO:0019953	sexual reproduction	374/3481	1093/18888	7.35573658041604e-38	1.53337684755353e-34	1.38613048697482e-34	ACR/ACRV1/ACVR2A/ADCY3/NR0B1/AMH/BIRC3/BMAL1/ATP1A4/AXL/BAX/BBS1/BCL2L2/BCL6/BRDT/CCNE1/CD9/CDK1/SEPTIN7/CDC20/CDC25C/CDK2/CDKN1C/CLGN/CETN2/CKS2/COL6A1/CREM/CSNK2A2/CXADR/CYLC2/DAZL/ACE/DIAPH2/DMRT1/DNMT3A/EDNRA/ETV5/FANCA/FANCC/FANCD2/PTK2B/FANCG/FOXJ1/ADAM2/GALNT3/GDF9/B4GALT1/GLI1/HMGB2/HOXD9/INHBB/INSL3/INSR/JAG2/LIMK2/SMAD1/MAK/SMCP/MDK/MFGE8/MSH5/MST1R/MYBL1/NDN/SEPTIN2/ODF1/CLDN11/OVOL1/P…	374	ENSG00000261329
GO:0007276	gamete generation	299/3481	817/18888	3.14074529769172e-36	5.45599803964014e-33	4.93207213326993e-33	ACRV1/ACVR2A/NR0B1/AMH/BIRC3/BMAL1/ATP1A4/AXL/BAX/BCL2L2/BCL6/BRDT/SEPTIN7/CDC25C/CDKN1C/CETN2/CREM/CSNK2A2/CXADR/CYLC2/DAZL/ACE/DIAPH2/DMRT1/DNMT3A/EDNRA/ETV5/FANCA/FANCC/FANCD2/PTK2B/FANCG/FOXJ1/GALNT3/GDF9/GLI1/HMGB2/INHBB/INSL3/JAG2/LIMK2/SMAD1/MAK/MDK/MYBL1/NDN/SEPTIN2/ODF1/CLDN11/OVOL1/PAFAH1B2/PAFAH1B3/SERPINA5/PIK3CA/SEPTIN4/PRKACG/PRM2/PTCH1/PTGDS/NECTIN2/RARA/RB1/RFX2/RNF2/RPS6KA2/SLC4A…	299	ENSG00000261329
GO:0003006	developmental process involved in reproduction	345/3481	1013/18888	2.04960397840991e-34	3.05186032385235e-31	2.75879777605219e-31	ACRV1/ACVR2A/NR0B1/ALPL/AMH/AMHR2/BIRC3/AREG/BMAL1/ATP1A4/AXL/BAX/BCL2L2/BCL6/BRDT/CASP2/CBL/SEPTIN7/CDC25C/CDKN1C/CETN2/COL6A1/CREM/CRIP1/CSNK2A2/CYLC2/CYP17A1/DACH1/DAZL/ACE/DHCR24/DIAPH2/DMRT1/DNMT3A/EDNRA/ETV5/FANCA/FANCC/PTK2B/FANCG/FOXJ1/FLNA/ADAM2/NR5A1/GALNT3/GATA6/GDF9/B4GALT1/GJB5/GLI1/GNRH1/HMGB2/ID4/IDH1/INHBB/INSL3/INSR/JAG2/JUNB/LHB/LIMK2/MAK/MDFI/MDK/KITLG/MYBL1/NASP/NDN/SEPTIN2/NK…	345	ENSG00000261329
GO:0022414	reproductive process	470/3481	1532/18888	5.01605292869531e-34	6.53528995947391e-31	5.90772233746734e-31	ACR/ACRV1/ACVR2A/ADCY3/ADRA2A/NR0B1/ALPL/AMH/AMHR2/BIRC3/AREG/ARHGDIB/BMAL1/ATP1A4/AXL/BAX/BBS1/BCL2L2/BCL6/BRDT/DDR1/CAD/CAPN2/CASP2/CBL/CCNE1/CD9/CDK1/SEPTIN7/CDC20/CDC25C/CDK2/CDKN1C/CLGN/CETN2/CKS2/COL6A1/CREM/CRIP1/CSNK2A2/CXADR/CYLC2/CYP17A1/DACH1/DAZL/ACE/DHCR24/DIAPH2/DMRT1/DNMT3A/EDNRA/EGFR/ETV5/FANCA/FANCC/FANCD2/PTK2B/FANCG/FBLN1/FOXJ1/FLNA/ADAM2/NR5A1/GALNT3/GAS8/GATA6/GDF9/GDF10/B4GA…	470	ENSG00000261329
GO:0000003	reproduction	471/3481	1542/18888	1.37766244085715e-33	1.59548618011712e-30	1.4422756149839e-30	ACR/ACRV1/ACVR2A/ADCY3/ADRA2A/NR0B1/ALPL/AMH/AMHR2/BIRC3/AREG/ARHGDIB/BMAL1/ATP1A4/AXL/BAX/BBS1/BCL2L2/BCL6/BRDT/DDR1/CAD/CAPN2/CASP2/CBL/CCNE1/CD9/CDK1/SEPTIN7/CDC20/CDC25C/CDK2/CDKN1C/CLGN/CETN2/CKS2/COL6A1/CREM/CRIP1/CSNK2A2/CXADR/CYLC2/CYP17A1/DACH1/DAZL/ACE/DHCR24/DIAPH2/DMRT1/DNMT3A/EDNRA/EGFR/ETV5/FANCA/FANCC/FANCD2/PTK2B/FANCG/FBLN1/FOXJ1/FLNA/ADAM2/NR5A1/GALNT3/GAS8/GATA6/GDF9/GDF10/B4GA…	471	ENSG00000261329
GO:0048609	multicellular organismal reproductive process	318/3481	926/18888	1.82887109064698e-32	1.90623233778135e-29	1.72318159288222e-29	ACR/ACRV1/ACVR2A/NR0B1/AMH/BIRC3/BMAL1/ATP1A4/AXL/BAX/BCL2L2/BCL6/BRDT/CASP2/SEPTIN7/CDC25C/CDKN1C/CETN2/CREM/CSNK2A2/CXADR/CYLC2/DAZL/ACE/DIAPH2/DMRT1/DNMT3A/EDNRA/EGFR/ETV5/FANCA/FANCC/FANCD2/PTK2B/FANCG/FOXJ1/NR5A1/GALNT3/GDF9/GDF10/B4GALT1/GLI1/HMGB2/IGF1R/INHBB/INSL3/JAG2/JUNB/LIMK2/SMAD1/MAK/SMCP/MDK/MYBL1/NDN/SEPTIN2/ODF1/CLDN11/OVOL1/PAFAH1B2/PAFAH1B3/SERPINA5/PDGFRA/SERPINF1/SERPINE2/PIK…	318	ENSG00000261329
GO:0032504	multicellular organism reproduction	329/3481	974/18888	4.86967952529021e-32	4.61424269928181e-29	4.17114846228447e-29	ACR/ACRV1/ACVR2A/NR0B1/AMH/BIRC3/BMAL1/ATP1A4/AXL/BAX/BCL2L2/BCL6/BRDT/CASP2/CD9/SEPTIN7/CDC25C/CDKN1C/CETN2/CREM/CSNK2A2/CXADR/CYLC2/DAZL/ACE/DIAPH2/DMRT1/DNMT3A/EDNRA/EGFR/ETV5/FANCA/FANCC/FANCD2/PTK2B/FANCG/FOXJ1/ADAM2/NR5A1/GALNT3/GDF9/GDF10/B4GALT1/GLI1/HMGB2/IGF1R/INHBB/INSL3/JAG2/JUNB/LIMK2/SMAD1/MAK/SMCP/MDK/MYBL1/NDN/SEPTIN2/ODF1/CLDN11/OVOL1/PAFAH1B2/PAFAH1B3/SERPINA5/PDGFRA/SERPINF1/SE…	329	ENSG00000261329
GO:0048232	male gamete generation	68/773	653/18888	1.32147628079953e-12	4.34765696383044e-10	4.05530931644654e-10	CDC25C/MEA1/MSH4/ODF1/PAFAH1B3/PRKACG/PRM2/SNRPA1/SRPK1/TBP/TNP2/DNALI1/FXR1/NME5/PIWIL1/QKI/EHMT2/TDRKH/XRN2/SEPTIN6/SPO11/VCX/DDX25/SPMAP2/NME8/ARID4B/SPA17/PCSK4/ANKRD49/CT55/STRBP/CFAP44/DMRTC2/TSPY2/TSPY3/TSPY10/UPF3A/BOLL/ADGB/RSPH6A/KIF18A/ZMYND15/MCM8/ZNF628/SPOCD1/RPL39L/ADAD1/LRGUK/RPL10L/KCTD19/ODF4/VPS13B/TBC1D21/FAM9A/PLD6/TBATA/ARMC12/MEIOC/SPATA31E1/KLHL10/SEPTIN14/SPATA31D3/TEX19/…	68	ENSG00000261441
GO:0007283	spermatogenesis	65/773	636/18888	9.75929499059437e-12	3.01013254866145e-09	2.80772348643876e-09	CDC25C/MEA1/MSH4/ODF1/PAFAH1B3/PRKACG/PRM2/SNRPA1/SRPK1/TBP/TNP2/DNALI1/FXR1/NME5/PIWIL1/QKI/EHMT2/TDRKH/XRN2/SEPTIN6/SPO11/VCX/DDX25/SPMAP2/NME8/ARID4B/SPA17/PCSK4/ANKRD49/CT55/STRBP/CFAP44/DMRTC2/TSPY2/TSPY3/TSPY10/UPF3A/BOLL/ADGB/RSPH6A/ZMYND15/ZNF628/SPOCD1/RPL39L/ADAD1/LRGUK/RPL10L/KCTD19/ODF4/VPS13B/TBC1D21/FAM9A/PLD6/TBATA/ARMC12/MEIOC/SPATA31E1/KLHL10/SEPTIN14/SPATA31D3/TEX19/FSIP2/SPACDR…	65	ENSG00000261441
GO:0019953	sexual reproduction	92/773	1093/18888	2.76281457900239e-11	7.57471663743155e-09	7.0653731894605e-09	CCNE1/CDC25C/CENPC/SMCP/MEA1/MSH4/MSH5/NUMA1/ODF1/PAFAH1B3/PRKACG/PRM2/SHB/SNRPA1/SRPK1/TBP/TNP2/DNALI1/FXR1/NME5/PIWIL1/QKI/CCT2/RAD51AP1/EHMT2/TDRKH/ZWINT/XRN2/SEPTIN6/SPO11/VCX/CECR2/DDX25/SPMAP2/NME8/SIRT7/ARID4B/SPA17/LY6K/PCSK4/ANKRD49/CT55/STRBP/CFAP44/FANCM/DMRTC2/DMRTB1/TSPY2/TSPY3/TSPY10/UPF3A/BOLL/TUT7/ADGB/RSPH6A/KIF18A/ZMYND15/MCM8/MASTL/ZNF628/SPOCD1/RPL39L/H1-8/ADAD1/LRGUK/RPL10L/F…	92	ENSG00000261441
GO:0007289	spermatid nucleus differentiation	5/163	27/18888	3.11628452099926e-06	0.000612774856265581	0.000544529716300923	TNP1/TNP2/PIWIL1/SYCP3/KDM3A	5	ENSG00000261519
GO:0035092	sperm DNA condensation	4/163	17/18888	1.16551138418665e-05	0.00157562570249733	0.00140014722863475	TNP1/TNP2/PIWIL1/SYCP3	4	ENSG00000261519
GO:0048232	male gamete generation	18/163	653/18888	1.4328521500046e-05	0.00182309364732939	0.00162005450520644	BCL2L2/CYLC2/MSH4/PRKACG/TNP1/TNP2/NME5/PIWIL1/XRN2/SPO11/SYCP3/NME8/KDM3A/LRGUK/PLD6/SPDYA/MEIOC/MEIKIN	18	ENSG00000261519
GO:0003006	developmental process involved in reproduction	64/470	1013/18888	5.74234772637766e-12	1.96794732030586e-09	1.63079065061733e-09	NR0B1/AMHR2/BCL2L2/BCL6/BRDT/CASP2/SEPTIN7/CYLC2/DAZL/DMRT1/GDF9/GNRH1/HMGB2/INSR/LHB/NDN/SEPTIN2/SERPINA5/PRKACG/PRM2/RARA/SMARCC1/SRC/SYCP1/TSPAN8/TNP2/CSDE1/FXR1/NME5/PIWIL1/MARF1/REC8/PARP2/MERTK/EHMT2/XRN2/SETX/MAST2/TDRD7/NUPR1/SYCP3/YBX2/NME8/ANKRD49/KDM3A/CATSPERG/YTHDC2/BOLL/LIN28A/HORMAD1/MAEL/TDRD12/RPL39L/OSR1/RPL10L/PSMA8/PIWIL4/PNLDC1/ZNF296/AGO4/PLD6/ZAR1/NANOS3/SOHLH1	64	ENSG00000261697
GO:0048232	male gamete generation	49/470	653/18888	5.79273283895867e-12	1.96794732030586e-09	1.63079065061733e-09	NR0B1/BCL2L2/BCL6/BRDT/SEPTIN7/CYLC2/DAZL/DMRT1/HMGB2/SEPTIN2/SERPINA5/PRKACG/PRM2/SRC/SYCP1/TSPAN8/TNP2/FXR1/NME5/PIWIL1/REC8/MERTK/EHMT2/XRN2/SETX/MAST2/TDRD7/SYCP3/YBX2/NME8/ANKRD49/KDM3A/PRDM9/CATSPERG/YTHDC2/BOLL/HORMAD1/MAEL/TDRD12/RPL39L/RPL10L/PSMA8/PIWIL4/PNLDC1/ZNF296/AGO4/PLD6/NANOS3/SOHLH1	49	ENSG00000261697
GO:0007276	gamete generation	56/470	817/18888	6.01358997801637e-12	1.96794732030586e-09	1.63079065061733e-09	NR0B1/BCL2L2/BCL6/BRDT/SEPTIN7/CYLC2/DAZL/DMRT1/FANCD2/GDF9/HMGB2/NDN/SEPTIN2/SERPINA5/PRKACG/PRM2/RARA/SRC/SYCP1/TSPAN8/TNP2/FXR1/NME5/PIWIL1/MARF1/REC8/MERTK/EHMT2/XRN2/SETX/MAST2/TDRD7/SYCP3/YBX2/NME8/ANKRD49/KDM3A/PRDM9/CATSPERG/YTHDC2/BOLL/LIN28A/HORMAD1/MAEL/TDRD12/RPL39L/RPL10L/PSMA8/PIWIL4/PNLDC1/ZNF296/AGO4/PLD6/ZAR1/NANOS3/SOHLH1	56	ENSG00000261697
GO:0022414	reproductive process	82/470	1532/18888	2.4251108746844e-11	6.68309502097237e-09	5.53812023570587e-09	ADA/NR0B1/AMHR2/BCL2L2/BCL6/BRDT/CAD/CAPN2/CASP2/CDK1/SEPTIN7/CYLC2/DAZL/DMRT1/FANCD2/GDF9/GNRH1/HMGB2/IGFBP2/INSR/LHB/MFGE8/MST1R/NDN/SEPTIN2/SERPINA5/PGK2/PRKACG/PRM2/RARA/SMARCC1/SRC/SYCP1/TEAD3/TERF1/TSPAN8/TNP2/CSDE1/FXR1/NME5/PIWIL1/MARF1/REC8/PARP2/MERTK/EHMT2/XRN2/SETX/MAST2/TDRD7/MAPK8IP2/ZNF318/NUPR1/ANAPC4/SYCP3/YBX2/NME8/ANKRD49/KDM3A/PRDM9/CATSPERG/YTHDC2/BOLL/LIN28A/HORMAD1/PPP1R1B/…	82	ENSG00000261697
GO:0007283	spermatogenesis	47/470	636/18888	2.74034603139415e-11	6.85065260831678e-09	5.67697118159337e-09	NR0B1/BCL2L2/BCL6/BRDT/SEPTIN7/CYLC2/DAZL/DMRT1/HMGB2/SEPTIN2/SERPINA5/PRKACG/PRM2/SRC/SYCP1/TSPAN8/TNP2/FXR1/NME5/PIWIL1/REC8/MERTK/EHMT2/XRN2/SETX/MAST2/TDRD7/SYCP3/YBX2/NME8/ANKRD49/KDM3A/CATSPERG/YTHDC2/BOLL/HORMAD1/MAEL/TDRD12/RPL39L/RPL10L/PSMA8/PIWIL4/PNLDC1/ZNF296/PLD6/NANOS3/SOHLH1	47	ENSG00000261697
GO:0007283	spermatogenesis	66/874	636/18888	6.65680859242171e-10	6.69331560236023e-07	5.85728198830706e-07	ACRV1/NR0B1/BCL2L2/BCL6/SEPTIN7/CREM/CYLC2/DAZL/ACE/DMRT1/HMGB2/HSPA2/MSH4/SEPTIN2/PAFAH1B2/PAFAH1B3/SERPINA5/PRKACG/PRM2/SRC/TSPAN8/TNP1/TNP2/DNALI1/FXR1/NME5/YBX3/DYNLL1/PIWIL1/DLEC1/REC8/MERTK/PRSS21/ABHD2/CELF3/XRN2/SETX/SUN1/SIRT1/MORC1/SYCP3/YBX2/NME8/ANKRD49/KDM3A/CYP26B1/CATSPERG/VIPAS39/YTHDC2/BOLL/TSSK1B/TSSK6/HORMAD1/ACRBP/MAEL/CCDC34/TDRD12/RPL39L/LRGUK/PSMA8/PIWIL4/CCDC42/PNLDC1/PLD6…	66	ENSG00000261959
GO:0003006	developmental process involved in reproduction	91/874	1013/18888	7.6531861243102e-10	6.69331560236023e-07	5.85728198830706e-07	ACRV1/NR0B1/AMHR2/BCL2L2/BCL6/CASP2/SEPTIN7/CREM/CYLC2/DAZL/ACE/DIAPH2/DMRT1/B4GALT1/GNRH1/HMGB2/HSPA2/LHB/MSH4/NDN/SEPTIN2/PAFAH1B2/PAFAH1B3/SERPINA5/SERPINE2/MED1/PRKACG/PRM2/RAB13/SHB/SRC/TSPAN8/TNP1/TNP2/DNALI1/CSDE1/FXR1/FZD4/NME5/YBX3/DYNLL1/PIWIL1/MARF1/DLEC1/REC8/PARP2/MERTK/SPINT2/PLK4/PRSS21/ABHD2/CELF3/XRN2/SETX/SUN1/SIRT1/CD2AP/NUPR1/MORC1/SYCP3/YBX2/NME8/ANKRD49/KDM3A/CYP26B1/WDR19/C…	91	ENSG00000261959
GO:0048232	male gamete generation	67/874	653/18888	7.90821515564641e-10	6.69331560236023e-07	5.85728198830706e-07	ACRV1/NR0B1/BCL2L2/BCL6/SEPTIN7/CREM/CYLC2/DAZL/ACE/DMRT1/HMGB2/HSPA2/MSH4/SEPTIN2/PAFAH1B2/PAFAH1B3/SERPINA5/PRKACG/PRM2/SRC/TSPAN8/TNP1/TNP2/DNALI1/FXR1/NME5/YBX3/DYNLL1/PIWIL1/DLEC1/REC8/MERTK/PRSS21/ABHD2/CELF3/XRN2/SETX/SUN1/SIRT1/MORC1/SYCP3/YBX2/NME8/ANKRD49/KDM3A/CYP26B1/CATSPERG/VIPAS39/YTHDC2/BOLL/TSSK1B/TSSK6/HORMAD1/ACRBP/MAEL/CCDC34/TDRD12/RPL39L/LRGUK/PSMA8/PIWIL4/CCDC42/PNLDC1/AGO4…	67	ENSG00000261959
GO:0048609	multicellular organismal reproductive process	85/874	926/18888	1.03513369918711e-09	6.93556669227568e-07	6.06927452383148e-07	ACR/ACRV1/NR0B1/BCL2L2/BCL6/CASP2/SEPTIN7/CREM/CYLC2/DAZL/ACE/DIAPH2/DMRT1/FANCD2/B4GALT1/HMGB2/HSPA2/MSH4/NDN/SEPTIN2/OPRL1/PAFAH1B2/PAFAH1B3/SERPINA5/SERPINE2/MED1/PRKACG/PRM2/SHB/SRC/TSPAN8/TNP1/TNP2/DNALI1/FXR1/FZD4/NME5/YBX3/DYNLL1/PIWIL1/MARF1/DLEC1/REC8/PARP2/MERTK/PRSS21/ABHD2/CELF3/XRN2/SETX/SUN1/SIRT1/MORC1/SYCP3/YBX2/NME8/ANKRD49/KDM3A/CYP26B1/SPIRE1/CATSPERG/VIPAS39/CSMD1/YTHDC2/BOLL/…	85	ENSG00000261959
GO:0032504	multicellular organism reproduction	88/874	974/18888	1.12673509991187e-09	6.93556669227568e-07	6.06927452383148e-07	ACR/ACRV1/NR0B1/BCL2L2/BCL6/CASP2/SEPTIN7/CREM/CYLC2/DAZL/ACE/DIAPH2/DMRT1/FANCD2/B4GALT1/HMGB2/HSPA2/MSH4/NDN/SEPTIN2/OPRL1/PAFAH1B2/PAFAH1B3/SERPINA5/SERPINE2/MED1/PRKACG/PRM2/SHB/SRC/THRA/TSPAN8/TNP1/TNP2/DNALI1/FXR1/FZD4/NME5/YBX3/DYNLL1/PIWIL1/MARF1/DLEC1/REC8/PARP2/MERTK/PRSS21/ABHD2/CELF3/XRN2/SETX/SUN1/SIRT1/MAPK8IP2/MORC1/SYCP3/YBX2/NME8/ANKRD49/KDM3A/CYP26B1/SPIRE1/CATSPERG/VIPAS39/CSMD…	88	ENSG00000261959
GO:0022414	reproductive process	122/874	1532/18888	1.5994071603177e-09	8.25521648200872e-07	7.22409246511471e-07	ACR/ACRV1/NR0B1/AMHR2/BBS1/BCL2L2/BCL6/DDR1/CAD/CASP2/CDK1/SEPTIN7/CDC20/CREM/CYLC2/DAZL/ACE/DIAPH2/DMRT1/ERCC4/FANCD2/B4GALT1/GNRH1/HMGB2/HSPA2/LHB/MFGE8/MSH4/NDN/SEPTIN2/OPRL1/PAFAH1B2/PAFAH1B3/SERPINA5/PGK2/SERPINE2/MED1/PRKACG/PRM2/RAB13/SHB/SRC/TEAD3/TERF1/THRA/TSPAN8/TNP1/TNP2/DNALI1/CSDE1/FXR1/FZD4/NME5/YBX3/DYNLL1/PKMYT1/PIWIL1/MARF1/DLEC1/REC8/PARP2/MERTK/SPINT2/PLK4/PRSS21/ABHD2/CELF3/X…	122	ENSG00000261959
GO:0019953	sexual reproduction	95/874	1093/18888	1.75366703454806e-09	8.25521648200872e-07	7.22409246511471e-07	ACR/ACRV1/NR0B1/BBS1/BCL2L2/BCL6/CDK1/SEPTIN7/CDC20/CREM/CYLC2/DAZL/ACE/DIAPH2/DMRT1/ERCC4/FANCD2/B4GALT1/HMGB2/HSPA2/MFGE8/MSH4/NDN/SEPTIN2/PAFAH1B2/PAFAH1B3/SERPINA5/PRKACG/PRM2/SHB/SRC/TERF1/TSPAN8/TNP1/TNP2/DNALI1/FXR1/NME5/YBX3/DYNLL1/PKMYT1/PIWIL1/MARF1/DLEC1/REC8/MERTK/PRSS21/ABHD2/CELF3/XRN2/SETX/SUN1/SIRT1/ZNF318/MORC1/ANAPC4/SYCP3/YBX2/NME8/ANKRD49/TRIM36/KDM3A/CYP26B1/SPIRE1/CATSPERG/V…	95	ENSG00000261959
GO:0000003	reproduction	122/874	1542/18888	2.36630050871418e-09	9.42483573206102e-07	8.24761954399513e-07	ACR/ACRV1/NR0B1/AMHR2/BBS1/BCL2L2/BCL6/DDR1/CAD/CASP2/CDK1/SEPTIN7/CDC20/CREM/CYLC2/DAZL/ACE/DIAPH2/DMRT1/ERCC4/FANCD2/B4GALT1/GNRH1/HMGB2/HSPA2/LHB/MFGE8/MSH4/NDN/SEPTIN2/OPRL1/PAFAH1B2/PAFAH1B3/SERPINA5/PGK2/SERPINE2/MED1/PRKACG/PRM2/RAB13/SHB/SRC/TEAD3/TERF1/THRA/TSPAN8/TNP1/TNP2/DNALI1/CSDE1/FXR1/FZD4/NME5/YBX3/DYNLL1/PKMYT1/PIWIL1/MARF1/DLEC1/REC8/PARP2/MERTK/SPINT2/PLK4/PRSS21/ABHD2/CELF3/X…	122	ENSG00000261959
GO:0007276	gamete generation	76/874	817/18888	4.73222159769572e-09	1.68641433884199e-06	1.47577148883264e-06	ACRV1/NR0B1/BCL2L2/BCL6/SEPTIN7/CREM/CYLC2/DAZL/ACE/DIAPH2/DMRT1/FANCD2/HMGB2/HSPA2/MSH4/NDN/SEPTIN2/PAFAH1B2/PAFAH1B3/SERPINA5/PRKACG/PRM2/SHB/SRC/TSPAN8/TNP1/TNP2/DNALI1/FXR1/NME5/YBX3/DYNLL1/PIWIL1/MARF1/DLEC1/REC8/MERTK/PRSS21/ABHD2/CELF3/XRN2/SETX/SUN1/SIRT1/MORC1/SYCP3/YBX2/NME8/ANKRD49/KDM3A/CYP26B1/SPIRE1/CATSPERG/VIPAS39/YTHDC2/BOLL/TUT7/LIN28A/TSSK1B/TSSK6/HORMAD1/ACRBP/MAEL/CCDC34/TDRD…	76	ENSG00000261959
GO:0000003	reproduction	126/694	1542/18888	5.21099161820991e-18	1.7421167767826e-15	1.28239472399382e-15	NR0B1/AMHR2/AXL/BCL2L2/BCL6/CAPN2/CASP2/CCNE1/CDK1/CDC20/CDC25C/CXADR/DAZL/ACE/DMRT1/ATN1/FANCA/FANCD2/NR6A1/GDF9/GNRH1/HMGB2/ID4/IGF2R/IGFBP2/RBPJ/INHBB/INSR/LHB/SMCP/MFGE8/MSH4/MYBL1/NDN/SEPTIN2/NKX3-1/ODF1/SERPINA5/PDGFRA/PGK2/SERPINE2/PRKACG/PTCH1/RAD51/RARA/RB1/RPA1/SELENOP/SP3/SRC/AURKA/SYCP1/TEAD3/TERF1/TNP2/NR2C2/WT1/DNALI1/CSDE1/FXR1/NME5/UTF1/RAD54L/PDE5A/HESX1/CCNB2/PTTG1/PIWIL1/MARF1/…	126	ENSG00000262172
GO:0022414	reproductive process	125/694	1532/18888	8.18064042813032e-18	2.59817139997419e-15	1.91254762009236e-15	NR0B1/AMHR2/AXL/BCL2L2/BCL6/CAPN2/CASP2/CCNE1/CDK1/CDC20/CDC25C/CXADR/DAZL/ACE/DMRT1/ATN1/FANCA/FANCD2/NR6A1/GDF9/GNRH1/HMGB2/ID4/IGF2R/IGFBP2/RBPJ/INHBB/INSR/LHB/SMCP/MFGE8/MSH4/MYBL1/NDN/SEPTIN2/NKX3-1/ODF1/SERPINA5/PDGFRA/PGK2/SERPINE2/PRKACG/PTCH1/RAD51/RARA/RB1/RPA1/SP3/SRC/AURKA/SYCP1/TEAD3/TERF1/TNP2/NR2C2/WT1/DNALI1/CSDE1/FXR1/NME5/UTF1/RAD54L/PDE5A/HESX1/CCNB2/PTTG1/PIWIL1/MARF1/NCAPD2/R…	125	ENSG00000262172
GO:0019953	sexual reproduction	126/1025	1093/18888	3.34760978412288e-16	2.25227186275787e-12	2.10018466456551e-12	ACR/BCL2L2/CCIN/CCNE1/CD9/CDK1/CDC25A/CDC25B/CDC25C/CENPC/ACE/DUSP1/GALNT3/SMCP/MEA1/NOS3/NUMA1/ODF1/PRM1/PTGDS/PTN/RARA/RB1/SHB/SPINK2/SRC/SSTR3/SSX1/TAF4B/TNP2/ZP3/DNALI1/FXR1/NME5/ADAM21/PKMYT1/PIWIL1/SLC22A14/MARF1/BCL2L11/CCT2/RAD51AP1/PRSS21/TDRKH/ZPBP/SOX30/ADAM29/XRN2/PRND/NECTIN3/MORC1/YBX2/SPMAP2/SIRT7/LY6K/PCSK4/SOHLH2/CYP26B1/PRM3/YTHDC2/TUT7/LIN28A/CFAP43/JAM3/SPATA9/SPATA16/CCDC62/S…	126	ENSG00000262202
GO:0032504	multicellular organism reproduction	108/1025	974/18888	6.97566741221413e-13	7.82204839156278e-10	7.29385575031513e-10	ACR/ADA/BCL2L2/CASP2/CCIN/CD9/CDC25B/CDC25C/ACE/GALNT3/SMCP/MEA1/NOS3/ODF1/SERPINE2/PRM1/PTGDS/PTN/RARA/RB1/SHB/SPINK2/SRC/SSTR3/SSX1/TAF4B/TNP2/ZP3/DNALI1/FXR1/NME5/PIWIL1/SLC22A14/MARF1/BCL2L11/PRSS21/TDRKH/ZPBP/SOX30/ADAM29/XRN2/MAPK8IP2/LDOC1/MORC1/YBX2/SPMAP2/PCSK4/SOHLH2/CYP26B1/PRM3/YTHDC2/TUT7/LIN28A/CFAP43/JAM3/SPATA9/SPATA16/CCDC62/SPATA22/GARIN1B/MASTL/MAEL/SLC22A16/SSH2/SPOCD1/CIMAP1A…	108	ENSG00000262202
GO:0007283	spermatogenesis	80/1025	636/18888	1.55023902735552e-12	1.49000116800685e-09	1.38938715835171e-09	BCL2L2/CCIN/CDC25C/ACE/GALNT3/MEA1/ODF1/PRM1/RB1/SPINK2/SRC/SSTR3/SSX1/TAF4B/TNP2/DNALI1/FXR1/NME5/PIWIL1/SLC22A14/BCL2L11/PRSS21/TDRKH/ZPBP/SOX30/ADAM29/XRN2/MORC1/YBX2/SPMAP2/PCSK4/SOHLH2/CYP26B1/PRM3/YTHDC2/CFAP43/JAM3/SPATA9/SPATA16/CCDC62/SPATA22/GARIN1B/MAEL/SLC22A16/SSH2/SPOCD1/CIMAP1A/CCDC38/GTSF1/SPATA32/AXDND1/SPATA25/MROH2B/SUN5/PIWIL4/CCDC42/ODF4/ADIG/C2CD6/FAM9A/TBATA/SPATA19/ARMC12/…	80	ENSG00000262202
GO:0048232	male gamete generation	81/1025	653/18888	2.32742852878308e-12	1.95736739270657e-09	1.82519395151936e-09	BCL2L2/CCIN/CDC25C/ACE/GALNT3/MEA1/ODF1/PRM1/RB1/SPINK2/SRC/SSTR3/SSX1/TAF4B/TNP2/DNALI1/FXR1/NME5/PIWIL1/SLC22A14/BCL2L11/PRSS21/TDRKH/ZPBP/SOX30/ADAM29/XRN2/MORC1/YBX2/SPMAP2/PCSK4/SOHLH2/CYP26B1/PRM3/YTHDC2/CFAP43/JAM3/SPATA9/SPATA16/CCDC62/SPATA22/GARIN1B/MAEL/SLC22A16/SSH2/SPOCD1/CIMAP1A/CCDC38/GTSF1/SPATA32/AXDND1/SPATA25/MROH2B/SUN5/PIWIL4/CCDC42/ODF4/ADIG/C2CD6/FAM9A/AGO4/TBATA/SPATA19/AR…	81	ENSG00000262202
GO:0022412	cellular process involved in reproduction in multicellular organism	65/1025	482/18888	1.00982523610629e-11	6.79410418852314e-09	6.33532463915106e-09	CD9/CDC25B/PRM1/PTGDS/PTN/RARA/SHB/SPINK2/SRC/TAF4B/TNP2/ZP3/DNALI1/FXR1/NME5/PIWIL1/SLC22A14/MARF1/TDRKH/ZPBP/SOX30/YBX2/PCSK4/SOHLH2/CYP26B1/YTHDC2/TUT7/LIN28A/CFAP43/JAM3/SPATA16/CCDC62/SPATA22/GARIN1B/MASTL/MAEL/CCDC38/AXDND1/DCST2/LYZL4/SUN5/FREY1/C16orf92/CCDC42/DCST1/C2CD6/FAM9A/AGO4/ARMC12/SPESP1/CFAP65/GLIPR1L1/CATSPERD/MAJIN/TMPRSS12/MEIOC/IZUMO1/SPATA46/SEPTIN14/GARIN1A/TEX19/SOHLH1/SP…	65	ENSG00000262202
GO:0022414	reproductive process	145/1025	1532/18888	1.51878331146059e-11	9.28943101773348e-09	8.66215170938287e-09	ACR/ADA/BCL2L2/CASP2/CCIN/CCNE1/CD9/CDK1/CDC25A/CDC25B/CDC25C/CENPC/CRIP1/ACE/DUSP1/GALNT3/IGFBP2/IGFBP7/SMCP/MEA1/NOS3/NUMA1/ODF1/SERPINE2/PRKDC/PRM1/PTGDS/PTN/RARA/RB1/SHB/SPINK2/SRC/SSTR3/SSX1/TAF4B/TNP2/ZP3/DNALI1/CSDE1/NCOA4/FXR1/NME5/ADAM21/CDKL2/PKMYT1/PIWIL1/SLC22A14/MARF1/BCL2L11/CCT2/RAD51AP1/PRSS21/TDRKH/ZPBP/SOX30/ADAM30/ADAM29/XRN2/MAPK8IP2/PRND/LDOC1/NECTIN3/MORC1/AGO2/YBX2/SPMAP2/S…	145	ENSG00000262202
GO:0007276	gamete generation	92/1025	817/18888	1.74793239602639e-11	9.80007430038794e-09	9.13831322834847e-09	BCL2L2/CCIN/CDC25B/CDC25C/ACE/GALNT3/MEA1/NOS3/ODF1/PRM1/PTGDS/PTN/RARA/RB1/SHB/SPINK2/SRC/SSTR3/SSX1/TAF4B/TNP2/ZP3/DNALI1/FXR1/NME5/PIWIL1/SLC22A14/MARF1/BCL2L11/PRSS21/TDRKH/ZPBP/SOX30/ADAM29/XRN2/MORC1/YBX2/SPMAP2/PCSK4/SOHLH2/CYP26B1/PRM3/YTHDC2/TUT7/LIN28A/CFAP43/JAM3/SPATA9/SPATA16/CCDC62/SPATA22/GARIN1B/MASTL/MAEL/SLC22A16/SSH2/SPOCD1/CIMAP1A/CCDC38/GTSF1/SPATA32/AXDND1/SPATA25/MROH2B/SUN…	92	ENSG00000262202
GO:0000003	reproduction	145/1025	1542/18888	2.44936886638035e-11	1.26764259484669e-08	1.18204359867424e-08	ACR/ADA/BCL2L2/CASP2/CCIN/CCNE1/CD9/CDK1/CDC25A/CDC25B/CDC25C/CENPC/CRIP1/ACE/DUSP1/GALNT3/IGFBP2/IGFBP7/SMCP/MEA1/NOS3/NUMA1/ODF1/SERPINE2/PRKDC/PRM1/PTGDS/PTN/RARA/RB1/SHB/SPINK2/SRC/SSTR3/SSX1/TAF4B/TNP2/ZP3/DNALI1/CSDE1/NCOA4/FXR1/NME5/ADAM21/CDKL2/PKMYT1/PIWIL1/SLC22A14/MARF1/BCL2L11/CCT2/RAD51AP1/PRSS21/TDRKH/ZPBP/SOX30/ADAM30/ADAM29/XRN2/MAPK8IP2/PRND/LDOC1/NECTIN3/MORC1/AGO2/YBX2/SPMAP2/S…	145	ENSG00000262202
GO:0048609	multicellular organismal reproductive process	98/1025	926/18888	1.25463139578379e-10	5.62744002055558e-08	5.24744078517292e-08	ACR/ADA/BCL2L2/CASP2/CCIN/CDC25B/CDC25C/ACE/GALNT3/SMCP/MEA1/NOS3/ODF1/SERPINE2/PRM1/PTGDS/PTN/RARA/RB1/SHB/SPINK2/SRC/SSTR3/SSX1/TAF4B/TNP2/ZP3/DNALI1/FXR1/NME5/PIWIL1/SLC22A14/MARF1/BCL2L11/PRSS21/TDRKH/ZPBP/SOX30/ADAM29/XRN2/LDOC1/MORC1/YBX2/SPMAP2/PCSK4/SOHLH2/CYP26B1/PRM3/YTHDC2/TUT7/LIN28A/CFAP43/JAM3/SPATA9/SPATA16/CCDC62/SPATA22/GARIN1B/MASTL/MAEL/SLC22A16/SSH2/SPOCD1/CIMAP1A/CCDC38/GTSF1…	98	ENSG00000262202
GO:0003006	developmental process involved in reproduction	103/1025	1013/18888	3.98855025294478e-10	1.57852741775367e-07	1.47193557322296e-07	BCL2L2/CASP2/CCIN/CDC25B/CDC25C/CRIP1/ACE/GALNT3/MEA1/NOS3/ODF1/SERPINE2/PRKDC/PRM1/PTN/RARA/RB1/SHB/SPINK2/SRC/SSTR3/SSX1/TAF4B/TNP2/ZP3/DNALI1/CSDE1/NCOA4/FXR1/NME5/ADAM21/CDKL2/PIWIL1/SLC22A14/MARF1/BCL2L11/PRSS21/TDRKH/ZPBP/SOX30/ADAM30/ADAM29/XRN2/LDOC1/MORC1/YBX2/SPMAP2/PCSK4/SOHLH2/CYP26B1/PRM3/YTHDC2/TUT7/LIN28A/CFAP43/JAM3/SPATA9/SPATA16/CCDC62/SPATA22/GARIN1B/MAEL/SLC22A16/SSH2/SPOCD1/C…	103	ENSG00000262202
GO:0019953	sexual reproduction	218/1725	1093/18888	6.25152394792971e-30	6.12649346897112e-27	5.43553555893678e-27	ACR/ACRV1/NR0B1/AXL/BCL2L2/BCL6/BRDT/CCNE1/CDK1/SEPTIN7/CDC20/CDC25A/CDC25C/CDK2/CENPC/CREM/CSNK2A2/CYLC1/CYLC2/DAZL/DIAPH2/DMRT1/ATN1/FANCA/FANCD2/FOXO3/MTOR/GDF9/HMGB2/ING2/INHBB/INSR/JAG2/SMAD1/SMCP/MFGE8/MRE11/MSH4/MSH5/MST1R/MYBL1/MYH9/NDN/SEPTIN2/NUMA1/ODF1/SERPINA5/PRKACG/PRM2/PTCH1/RAD51/RARA/RB1/RBBP8/RNF2/RPA1/SHB/SPINK2/SRC/SSX1/AURKA/SYCP1/TERF1/TSPAN8/TNP2/TOP2A/NR2C2/WT1/ZNF148/ZP3/…	218	ENSG00000263823
GO:0007276	gamete generation	175/1725	817/18888	9.2697342471769e-28	6.60679240889699e-25	5.86166544548756e-25	ACRV1/NR0B1/AXL/BCL2L2/BCL6/BRDT/SEPTIN7/CDC25C/CREM/CSNK2A2/CYLC1/CYLC2/DAZL/DIAPH2/DMRT1/ATN1/FANCA/FANCD2/FOXO3/MTOR/GDF9/HMGB2/ING2/INHBB/JAG2/SMAD1/MSH4/MYBL1/NDN/SEPTIN2/ODF1/SERPINA5/PRKACG/PRM2/PTCH1/RARA/RB1/RNF2/SHB/SPINK2/SRC/SSX1/AURKA/SYCP1/TSPAN8/TNP2/TOP2A/NR2C2/WT1/ZNF148/ZP3/KMT2D/FXR1/NME5/YBX3/CCNA1/HERC2/CCNB2/PIWIL1/MARF1/REC8/BCL2L11/NDC80/MERTK/CRTAP/PRDX4/EHMT2/SPIN1/PRSS2…	175	ENSG00000263823
GO:0022414	reproductive process	265/1725	1532/18888	3.94824163066762e-26	2.06361429229561e-23	1.83087583827731e-23	ACR/ACRV1/ADA/NR0B1/AXL/BCL2L2/BCL6/BRDT/CAD/CAPN2/CASP2/CCNE1/CDK1/SEPTIN7/CDC20/CDC25A/CDC25C/CDK2/CDKN1B/CENPC/CREM/CRIP1/CSNK2A2/CYLC1/CYLC2/DACH1/DAZL/DIAPH2/DMRT1/ATN1/FANCA/FANCD2/FOXO3/FLNA/FOSB/MTOR/GDF9/GNRH1/HMGB2/IDH1/IGF1R/IGFBP2/RBPJ/ING2/INHBB/INSR/JAG2/KRT8/LHB/SMAD1/SMCP/MFGE8/MRE11/MSH4/MSH5/MST1R/MYBL1/MYH9/NDN/SEPTIN2/NUMA1/ODF1/OPRL1/SERPINA5/PGK2/MED1/PRKACG/PRM2/PSAP/PTCH1/…	265	ENSG00000263823
GO:0048609	multicellular organismal reproductive process	186/1725	926/18888	6.6864080927093e-26	3.27633996542756e-23	2.90682793925152e-23	ACR/ACRV1/ADA/NR0B1/AXL/BCL2L2/BCL6/BRDT/CASP2/SEPTIN7/CDC25C/CREM/CSNK2A2/CYLC1/CYLC2/DAZL/DIAPH2/DMRT1/ATN1/FANCA/FANCD2/FOXO3/MTOR/GDF9/HMGB2/IGF1R/ING2/INHBB/JAG2/SMAD1/SMCP/MSH4/MYBL1/NDN/SEPTIN2/ODF1/OPRL1/SERPINA5/MED1/PRKACG/PRM2/PTCH1/RARA/RB1/RNF2/SHB/SP3/SPINK2/SRC/SSX1/AURKA/SYCP1/TSPAN8/TNP2/TOP2A/NR2C2/WT1/ZNF148/ZP3/KMT2D/FXR1/NME5/YBX3/CCNA1/HERC2/CCNB2/PIWIL1/NCOR2/MARF1/REC8/BCL…	186	ENSG00000263823
GO:0000003	reproduction	265/1725	1542/18888	1.09423115545848e-25	4.90892917893156e-23	4.35529054972875e-23	ACR/ACRV1/ADA/NR0B1/AXL/BCL2L2/BCL6/BRDT/CAD/CAPN2/CASP2/CCNE1/CDK1/SEPTIN7/CDC20/CDC25A/CDC25C/CDK2/CDKN1B/CENPC/CREM/CRIP1/CSNK2A2/CYLC1/CYLC2/DACH1/DAZL/DIAPH2/DMRT1/ATN1/FANCA/FANCD2/FOXO3/FLNA/FOSB/MTOR/GDF9/GNRH1/HMGB2/IDH1/IGF1R/IGFBP2/RBPJ/ING2/INHBB/INSR/JAG2/KRT8/LHB/SMAD1/SMCP/MFGE8/MRE11/MSH4/MSH5/MST1R/MYBL1/MYH9/NDN/SEPTIN2/NUMA1/ODF1/OPRL1/SERPINA5/PGK2/MED1/PRKACG/PRM2/PSAP/PTCH1/…	265	ENSG00000263823
GO:0048232	male gamete generation	147/1725	653/18888	1.12705006659143e-25	4.90892917893156e-23	4.35529054972875e-23	ACRV1/NR0B1/AXL/BCL2L2/BCL6/BRDT/SEPTIN7/CDC25C/CREM/CSNK2A2/CYLC1/CYLC2/DAZL/DMRT1/ATN1/FANCA/HMGB2/ING2/INHBB/JAG2/MSH4/MYBL1/SEPTIN2/ODF1/SERPINA5/PRKACG/PRM2/PTCH1/RB1/SPINK2/SRC/SSX1/SYCP1/TSPAN8/TNP2/NR2C2/FXR1/NME5/YBX3/CCNA1/HERC2/PIWIL1/REC8/BCL2L11/MERTK/CRTAP/PRDX4/EHMT2/PRSS21/CCNI/SOX30/CELF3/XRN2/FOXJ3/SETX/MAST2/SEPTIN6/SUN1/SIRT1/TDRD7/NPAP1/VCX/MORC1/SYCP3/YBX2/SPMAP2/NME8/ARID4B…	147	ENSG00000263823
GO:0007276	gamete generation	261/2652	817/18888	5.19357935778099e-41	2.61931028839374e-37	2.25771393342954e-37	ACRV1/ACVR2A/NR0B1/AMH/ATP1A4/AXL/BCL2L2/BCL6/CDC25B/CDC25C/CDKN1C/CREM/CSNK2A2/CXADR/CYLC2/DAZL/ACE/DIAPH2/DMRT1/DNMT3A/EDN1/FANCC/FANCD2/PTK2B/FANCG/FOXJ1/FOXO3/GALNT3/GDF9/GGT1/GK2/GLI1/HEXB/HMGB2/IGF2R/INHBB/INSL3/MDK/MMP2/NDN/NOTCH1/NPR2/ODF1/CLDN11/OVOL1/PAFAH1B2/PAFAH1B3/SERPINA5/PRKACG/PRM2/PTCH1/PTGDS/PTN/NECTIN2/RARA/RB1/RFX2/RNF2/RPS6KA2/SHB/SLC4A2/SPAG4/SPINK2/SRC/SSTR3/AURKA/SYCP1/TG…	261	ENSG00000264695
GO:0022414	reproductive process	405/2652	1532/18888	5.29260514931045e-41	2.61931028839374e-37	2.25771393342954e-37	A2M/ACR/ACRV1/ACVR2A/ADRA2A/NR0B1/ALPL/AMBP/AMH/AMHR2/AREG/ATP1A4/AVP/AXL/BCL2L2/BCL6/BOK/DDR1/CAPN2/CASP2/CCNE1/CDK1/CDC20/CDC25A/CDC25B/CDC25C/CDKN1B/CDKN1C/CEBPB/COL6A1/CREM/CSNK2A2/CXADR/CYLC2/CYP1B1/CYP17A1/DAZL/ACE/DIAPH2/DMRT1/DNMT3A/EDN1/FANCC/FANCD2/PTK2B/FANCG/FBLN1/FOXJ1/FOXO3/ADAM2/NR5A1/GALNT3/GAS8/GATA6/GDF9/GDF10/GGT1/B4GALT1/GK2/GLI1/GNRH1/HAS2/HEXB/HMGB2/HOXD9/HSPG2/TNC/ID4/IDH1/…	405	ENSG00000264695
GO:0019953	sexual reproduction	318/2652	1093/18888	1.08575210311323e-40	3.58225810553824e-37	3.08772659499393e-37	ACR/ACRV1/ACVR2A/NR0B1/AMH/ATP1A4/AXL/BCL2L2/BCL6/CCNE1/CDK1/CDC20/CDC25A/CDC25B/CDC25C/CDKN1C/COL6A1/CREM/CSNK2A2/CXADR/CYLC2/DAZL/ACE/DIAPH2/DMRT1/DNMT3A/EDN1/FANCC/FANCD2/PTK2B/FANCG/FOXJ1/FOXO3/ADAM2/GALNT3/GDF9/GGT1/B4GALT1/GK2/GLI1/HEXB/HMGB2/HOXD9/IGF2R/INHBB/INSL3/INSR/SMCP/MDK/MFGE8/MMP2/MSH5/NDN/NEK2/NOTCH1/NPR2/ODF1/CLDN11/OVGP1/OVOL1/PAFAH1B2/PAFAH1B3/SERPINA5/PLAT/PRKACG/PRM2/PTCH1/P…	318	ENSG00000264695
GO:0048609	multicellular organismal reproductive process	283/2652	926/18888	1.91118283901253e-40	3.8509033172325e-37	3.31928527678845e-37	A2M/ACR/ACRV1/ACVR2A/NR0B1/AMH/ATP1A4/AXL/BCL2L2/BCL6/CASP2/CDC25B/CDC25C/CDKN1C/CREM/CSNK2A2/CXADR/CYLC2/CYP1B1/DAZL/ACE/DIAPH2/DMRT1/DNMT3A/EDN1/FANCC/FANCD2/PTK2B/FANCG/FOXJ1/FOXO3/NR5A1/GALNT3/GDF9/GDF10/GGT1/B4GALT1/GK2/GLI1/HAS2/HEXB/HMGB2/IGF1R/IGF2R/INHBB/INSL3/KISS1/SMCP/MDK/MMP2/NDN/NOTCH1/NPR2/ODF1/CLDN11/OVOL1/P2RX1/PAFAH1B2/PAFAH1B3/SERPINA5/PDGFRA/SERPINF1/SERPINE2/PRKACG/PRM2/PTCH1…	283	ENSG00000264695
GO:0032504	multicellular organism reproduction	293/2652	974/18888	1.94529365388589e-40	3.8509033172325e-37	3.31928527678845e-37	A2M/ACR/ACRV1/ACVR2A/NR0B1/AMH/ATP1A4/AVP/AXL/BCL2L2/BCL6/CASP2/CDC25B/CDC25C/CDKN1C/CREM/CSNK2A2/CXADR/CYLC2/CYP1B1/DAZL/ACE/DIAPH2/DMRT1/DNMT3A/EDN1/FANCC/FANCD2/PTK2B/FANCG/FOXJ1/FOXO3/ADAM2/NR5A1/GALNT3/GDF9/GDF10/GGT1/B4GALT1/GK2/GLI1/HAS2/HEXB/HMGB2/IGF1R/IGF2R/INHBB/INSL3/KISS1/SMCP/MDK/MMP2/NDN/NOTCH1/NPR2/ODF1/CLDN11/OVOL1/P2RX1/PAFAH1B2/PAFAH1B3/SERPINA5/PDGFRA/SERPINF1/SERPINE2/PRKACG/…	293	ENSG00000264695
GO:0000003	reproduction	405/2652	1542/18888	2.83162740415239e-40	4.67124134105007e-37	4.02637545800968e-37	A2M/ACR/ACRV1/ACVR2A/ADRA2A/NR0B1/ALPL/AMBP/AMH/AMHR2/AREG/ATP1A4/AVP/AXL/BCL2L2/BCL6/BOK/DDR1/CAPN2/CASP2/CCNE1/CDK1/CDC20/CDC25A/CDC25B/CDC25C/CDKN1B/CDKN1C/CEBPB/COL6A1/CREM/CSNK2A2/CXADR/CYLC2/CYP1B1/CYP17A1/DAZL/ACE/DIAPH2/DMRT1/DNMT3A/EDN1/FANCC/FANCD2/PTK2B/FANCG/FBLN1/FOXJ1/FOXO3/ADAM2/NR5A1/GALNT3/GAS8/GATA6/GDF9/GDF10/GGT1/B4GALT1/GK2/GLI1/GNRH1/HAS2/HEXB/HMGB2/HOXD9/HSPG2/TNC/ID4/IDH1/…	405	ENSG00000264695
GO:0048232	male gamete generation	220/2652	653/18888	1.67268836016315e-38	2.06953367361186e-35	1.78383409988452e-35	ACRV1/ACVR2A/NR0B1/ATP1A4/AXL/BCL2L2/BCL6/CDC25C/CREM/CSNK2A2/CYLC2/DAZL/ACE/DMRT1/DNMT3A/FANCG/FOXJ1/GALNT3/GGT1/GK2/GLI1/HMGB2/IGF2R/INHBB/INSL3/NOTCH1/NPR2/ODF1/CLDN11/OVOL1/PAFAH1B2/PAFAH1B3/SERPINA5/PRKACG/PRM2/PTCH1/NECTIN2/RB1/RFX2/SLC4A2/SPAG4/SPINK2/SRC/SSTR3/SYCP1/TNP1/TNP2/NR2C2/TYRO3/DNALI1/FXR1/NME5/YBX3/ADAM18/AKAP4/CCNA1/PTTG1/PIWIL1/TRIP13/SLC22A14/SELENOF/GAL3ST1/DLEC1/REC8/BCL2L…	220	ENSG00000264695
GO:0007283	spermatogenesis	215/2652	636/18888	6.96949738174821e-38	7.66489834272708e-35	6.60675745954026e-35	ACRV1/ACVR2A/NR0B1/ATP1A4/AXL/BCL2L2/BCL6/CDC25C/CREM/CSNK2A2/CYLC2/DAZL/ACE/DMRT1/DNMT3A/FANCG/FOXJ1/GALNT3/GGT1/GK2/GLI1/HMGB2/IGF2R/INHBB/INSL3/NOTCH1/NPR2/ODF1/CLDN11/OVOL1/PAFAH1B2/PAFAH1B3/SERPINA5/PRKACG/PRM2/PTCH1/NECTIN2/RB1/RFX2/SLC4A2/SPAG4/SPINK2/SRC/SSTR3/SYCP1/TNP1/TNP2/NR2C2/TYRO3/DNALI1/FXR1/NME5/YBX3/ADAM18/AKAP4/CCNA1/PTTG1/PIWIL1/TRIP13/SLC22A14/SELENOF/GAL3ST1/DLEC1/REC8/BCL2L…	215	ENSG00000264695
GO:0003006	developmental process involved in reproduction	295/2652	1013/18888	9.16013203394025e-38	9.06669868719406e-35	7.81503896158798e-35	A2M/ACRV1/ACVR2A/NR0B1/ALPL/AMH/AMHR2/AREG/ATP1A4/AXL/BCL2L2/BCL6/BOK/CASP2/CDC25B/CDC25C/CDKN1B/CDKN1C/CEBPB/COL6A1/CREM/CSNK2A2/CYLC2/CYP1B1/CYP17A1/DAZL/ACE/DIAPH2/DMRT1/DNMT3A/EDN1/FANCC/PTK2B/FANCG/FOXJ1/FOXO3/ADAM2/NR5A1/GALNT3/GATA6/GDF9/GGT1/B4GALT1/GK2/GLI1/GNRH1/HEXB/HMGB2/TNC/ID4/IDH1/IGF2R/INHA/INHBB/INSL3/INSR/KRT19/LHB/MDK/MMP2/NDN/NKX3-1/NOTCH1/NPR2/ODF1/CLDN11/OVOL1/PAFAH1B2/PAFAH…	295	ENSG00000264695
GO:0022412	cellular process involved in reproduction in multicellular organism	172/2652	482/18888	1.08247250975426e-33	8.24177915503664e-31	7.1039997502496e-31	AMH/CDC25B/CDKN1C/CXADR/DAZL/DIAPH2/DMRT1/DNMT3A/EDN1/FANCC/PTK2B/FANCG/FOXO3/ADAM2/GDF9/GK2/GLI1/HEXB/HMGB2/INHBB/INSL3/MDK/NDN/NPR2/SERPINA5/PRM2/PTCH1/PTGDS/PTN/NECTIN2/RARA/RFX2/RNF2/RPS6KA2/SHB/SPINK2/SRC/AURKA/SYCP1/TGFBR1/TNFAIP6/TNP1/TNP2/TOP2A/UCHL1/WT1/ZP3/DNALI1/FXR1/FZD4/NME5/AKAP4/CCNA1/CCNB2/PIWIL1/TRIP13/SLC22A14/SELENOF/MARF1/REC8/SYCP2/NDC80/EHMT2/ABHD2/SOX30/HSF2BP/MAST2/TDRD7/S…	172	ENSG00000264695
GO:0007281	germ cell development	141/2652	371/18888	4.58290487940581e-31	3.02410616642391e-28	2.60662765246204e-28	AMH/CDC25B/CDKN1C/DAZL/DIAPH2/DMRT1/DNMT3A/EDN1/FANCC/PTK2B/FANCG/FOXO3/GDF9/GK2/GLI1/HEXB/HMGB2/INHBB/INSL3/MDK/NDN/NPR2/PRM2/PTCH1/PTN/NECTIN2/RARA/RFX2/RNF2/RPS6KA2/SHB/SPINK2/SRC/AURKA/SYCP1/TNFAIP6/TNP1/TNP2/WT1/ZP3/DNALI1/FXR1/NME5/AKAP4/PIWIL1/TRIP13/SLC22A14/SELENOF/MARF1/REC8/EHMT2/ABHD2/SOX30/TDRD7/SPO11/CATSPERZ/DNAH1/CFAP61/CABYR/DDX25/SYCP3/DHH/YBX2/SUFU/PCSK4/ROPN1/SOHLH2/MNS1/STRBP…	141	ENSG00000264695
GO:0007286	spermatid development	96/2652	214/18888	5.50049040651344e-28	3.02465855798167e-25	2.60710378624512e-25	FANCG/GK2/GLI1/HMGB2/PRM2/PTCH1/NECTIN2/RFX2/SPINK2/SYCP1/TNP1/TNP2/DNALI1/FXR1/NME5/AKAP4/PIWIL1/TRIP13/SLC22A14/SELENOF/REC8/EHMT2/ABHD2/SOX30/SPO11/CATSPERZ/DNAH1/CFAP61/CABYR/DDX25/SYCP3/DHH/SUFU/PCSK4/ROPN1/MNS1/STRBP/ADCY10/KDM3A/CCDC136/YTHDC2/ADGB/IFT56/BBOF1/CFAP43/RSPH6A/SPACA1/JAM3/ROPN1L/SPATA16/TSSK1B/TSSK6/IQCG/ZMYND15/DRC7/ACRBP/GARIN1B/RIMBP3/CATSPER2/CCDC38/ZPBP2/AXDND1/IQCF1/PAC…	96	ENSG00000264695
GO:0048515	spermatid differentiation	98/2652	222/18888	7.29144176054207e-28	3.79845739714976e-25	3.27407952737914e-25	FANCG/GK2/GLI1/HMGB2/PRM2/PTCH1/NECTIN2/RFX2/SPINK2/SYCP1/TNP1/TNP2/DNALI1/FXR1/NME5/AKAP4/PIWIL1/TRIP13/SLC22A14/SELENOF/REC8/EHMT2/ABHD2/SOX30/MAST2/SPO11/CATSPERZ/DNAH1/CFAP61/CABYR/DDX25/SYCP3/DHH/VPS54/SUFU/PCSK4/ROPN1/MNS1/STRBP/ADCY10/KDM3A/CCDC136/YTHDC2/ADGB/IFT56/BBOF1/CFAP43/RSPH6A/SPACA1/JAM3/ROPN1L/SPATA16/TSSK1B/TSSK6/IQCG/ZMYND15/DRC7/ACRBP/GARIN1B/RIMBP3/CATSPER2/CCDC38/ZPBP2/AXDN…	98	ENSG00000264695
GO:0000003	reproduction	51/274	1542/18888	2.05920409387296e-08	5.88196940814139e-06	5.05046898813051e-06	NR0B1/BCL2L2/CAPN2/CASP2/CDK1/SEPTIN7/CYLC2/DIAPH2/DMRT1/EGFR/FANCD2/HMGB2/NASP/PGK2/PRKACG/SELENOP/SRC/TEAD3/TERF1/TNP2/CSDE1/FXR1/NME5/PIWIL1/REC8/PARP2/MERTK/SETX/MAPK8IP2/SPO11/NUPR1/ANAPC4/SYCP3/NME8/KDM3A/CATSPERG/BOLL/LIN28A/HORMAD1/MAEL/TDRD12/RPL39L/H1-8/RPL10L/PSMA8/PNLDC1/TTLL9/PLD6/OOSP2/KDM1B/CDC26	51	ENSG00000267112
GO:0048609	multicellular organismal reproductive process	37/274	926/18888	2.25214010086022e-08	6.00420550889335e-06	5.15542526947792e-06	NR0B1/BCL2L2/CASP2/SEPTIN7/CYLC2/DIAPH2/DMRT1/EGFR/FANCD2/HMGB2/PRKACG/SRC/TNP2/FXR1/NME5/PIWIL1/REC8/PARP2/MERTK/SETX/SPO11/SYCP3/NME8/KDM3A/CATSPERG/BOLL/LIN28A/HORMAD1/MAEL/TDRD12/RPL39L/RPL10L/PSMA8/PNLDC1/PLD6/OOSP2/KDM1B	37	ENSG00000267112
GO:0032504	multicellular organism reproduction	38/274	974/18888	2.67415636450872e-08	6.68371956354397e-06	5.73888030330752e-06	NR0B1/BCL2L2/CASP2/SEPTIN7/CYLC2/DIAPH2/DMRT1/EGFR/FANCD2/HMGB2/PRKACG/SRC/TNP2/FXR1/NME5/PIWIL1/REC8/PARP2/MERTK/SETX/MAPK8IP2/SPO11/SYCP3/NME8/KDM3A/CATSPERG/BOLL/LIN28A/HORMAD1/MAEL/TDRD12/RPL39L/RPL10L/PSMA8/PNLDC1/PLD6/OOSP2/KDM1B	38	ENSG00000267112
GO:0007276	gamete generation	34/274	817/18888	3.34481005190117e-08	7.86817376326635e-06	6.75589497789574e-06	NR0B1/BCL2L2/SEPTIN7/CYLC2/DIAPH2/DMRT1/FANCD2/HMGB2/PRKACG/SRC/TNP2/FXR1/NME5/PIWIL1/REC8/MERTK/SETX/SPO11/SYCP3/NME8/KDM3A/CATSPERG/BOLL/LIN28A/HORMAD1/MAEL/TDRD12/RPL39L/RPL10L/PSMA8/PNLDC1/PLD6/OOSP2/KDM1B	34	ENSG00000267112
GO:0022414	reproductive process	50/274	1532/18888	4.44616498457019e-08	9.35800724910327e-06	8.03511921311245e-06	NR0B1/BCL2L2/CAPN2/CASP2/CDK1/SEPTIN7/CYLC2/DIAPH2/DMRT1/EGFR/FANCD2/HMGB2/NASP/PGK2/PRKACG/SRC/TEAD3/TERF1/TNP2/CSDE1/FXR1/NME5/PIWIL1/REC8/PARP2/MERTK/SETX/MAPK8IP2/SPO11/NUPR1/ANAPC4/SYCP3/NME8/KDM3A/CATSPERG/BOLL/LIN28A/HORMAD1/MAEL/TDRD12/RPL39L/H1-8/RPL10L/PSMA8/PNLDC1/TTLL9/PLD6/OOSP2/KDM1B/CDC26	50	ENSG00000267112
GO:0003006	developmental process involved in reproduction	52/301	1013/18888	5.6759469179265e-14	9.60834516937659e-11	8.32518631091705e-11	NR0B1/BCL2L2/CASP2/SEPTIN7/CSNK2A2/CYLC2/DACH1/DMRT1/HMGB2/LHB/MSH4/NASP/NDN/SEPTIN2/SERPINA5/PRKACG/PRM2/SMARCC1/SRC/SYCP1/TNP1/TNP2/CSDE1/FXR1/NME5/PIWIL1/REC8/PARP2/EHMT2/CELF3/XRN2/SETX/MAST2/TDRD7/SPO11/NUPR1/SYCP3/NME8/ANKRD49/KDM3A/CATSPERG/BOLL/TUT7/LIN28A/HORMAD1/RPL39L/OSR1/RPL10L/PSMA8/AGO4/PLD6/MEIOC	52	ENSG00000267225
GO:0048232	male gamete generation	41/301	653/18888	5.68285606047426e-14	9.60834516937659e-11	8.32518631091705e-11	NR0B1/BCL2L2/SEPTIN7/CSNK2A2/CYLC2/DMRT1/HMGB2/MSH4/SEPTIN2/SERPINA5/PRKACG/PRM2/SRC/SYCP1/TNP1/TNP2/FXR1/NME5/PIWIL1/REC8/EHMT2/CELF3/XRN2/SETX/MAST2/TDRD7/SPO11/SYCP3/NME8/ANKRD49/KDM3A/CATSPERG/BOLL/HORMAD1/RPL39L/RPL10L/PSMA8/AGO4/PLD6/MEIOC/MEIKIN	41	ENSG00000267225
GO:0007276	gamete generation	46/301	817/18888	7.50847499560557e-14	9.60834516937659e-11	8.32518631091705e-11	NR0B1/BCL2L2/SEPTIN7/CSNK2A2/CXADR/CYLC2/DMRT1/FANCD2/HMGB2/MSH4/NDN/SEPTIN2/SERPINA5/PRKACG/PRM2/SRC/SYCP1/TNP1/TNP2/FXR1/NME5/PIWIL1/REC8/EHMT2/CELF3/XRN2/SETX/MAST2/TDRD7/SPO11/SYCP3/NME8/ANKRD49/KDM3A/CATSPERG/BOLL/TUT7/LIN28A/HORMAD1/RPL39L/RPL10L/PSMA8/AGO4/PLD6/MEIOC/MEIKIN	46	ENSG00000267225
GO:0048609	multicellular organismal reproductive process	48/301	926/18888	4.28459930386731e-13	3.28971534550932e-10	2.85038606320436e-10	NR0B1/BCL2L2/CASP2/SEPTIN7/CSNK2A2/CXADR/CYLC2/DMRT1/FANCD2/HMGB2/MSH4/NDN/SEPTIN2/SERPINA5/PRKACG/PRM2/SRC/SYCP1/TNP1/TNP2/FXR1/NME5/PIWIL1/REC8/PARP2/EHMT2/CELF3/XRN2/SETX/MAST2/TDRD7/SPO11/SYCP3/NME8/ANKRD49/KDM3A/CATSPERG/BOLL/TUT7/LIN28A/HORMAD1/RPL39L/RPL10L/PSMA8/AGO4/PLD6/MEIOC/MEIKIN	48	ENSG00000267225
GO:0007283	spermatogenesis	39/301	636/18888	5.22370379196977e-13	3.34229980956199e-10	2.8959480671271e-10	NR0B1/BCL2L2/SEPTIN7/CSNK2A2/CYLC2/DMRT1/HMGB2/MSH4/SEPTIN2/SERPINA5/PRKACG/PRM2/SRC/SYCP1/TNP1/TNP2/FXR1/NME5/PIWIL1/REC8/EHMT2/CELF3/XRN2/SETX/MAST2/TDRD7/SPO11/SYCP3/NME8/ANKRD49/KDM3A/CATSPERG/BOLL/HORMAD1/RPL39L/RPL10L/PSMA8/PLD6/MEIOC	39	ENSG00000267225
GO:0032504	multicellular organism reproduction	48/301	974/18888	2.65933750306026e-12	1.45845666774976e-09	1.26368518942413e-09	NR0B1/BCL2L2/CASP2/SEPTIN7/CSNK2A2/CXADR/CYLC2/DMRT1/FANCD2/HMGB2/MSH4/NDN/SEPTIN2/SERPINA5/PRKACG/PRM2/SRC/SYCP1/TNP1/TNP2/FXR1/NME5/PIWIL1/REC8/PARP2/EHMT2/CELF3/XRN2/SETX/MAST2/TDRD7/SPO11/SYCP3/NME8/ANKRD49/KDM3A/CATSPERG/BOLL/TUT7/LIN28A/HORMAD1/RPL39L/RPL10L/PSMA8/AGO4/PLD6/MEIOC/MEIKIN	48	ENSG00000267225
GO:0019953	sexual reproduction	51/301	1093/18888	3.86016795877112e-12	1.85239809921529e-09	1.6050172039101e-09	NR0B1/BCL2L2/CDK1/SEPTIN7/CSNK2A2/CXADR/CYLC2/DMRT1/FANCD2/HMGB2/MSH4/MST1R/NDN/SEPTIN2/SERPINA5/PRKACG/PRM2/SRC/SYCP1/TNP1/TNP2/FXR1/NME5/PIWIL1/REC8/EHMT2/CELF3/XRN2/SETX/MAST2/TDRD7/SPO11/ANAPC4/SYCP3/NME8/ANKRD49/KDM3A/CATSPERG/BOLL/TUT7/LIN28A/HORMAD1/RPL39L/H1-8/RPL10L/PSMA8/AGO4/PLD6/CDC26/MEIOC/MEIKIN	51	ENSG00000267225
GO:0022414	reproductive process	62/301	1532/18888	5.94849264297306e-12	2.53736258404151e-09	2.19850722243215e-09	NR0B1/BCL2L2/CASP2/CDK1/SEPTIN7/CSNK2A2/CXADR/CYLC2/DACH1/DMRT1/FANCD2/HMGB2/LHB/MSH4/MST1R/NASP/NDN/SEPTIN2/SERPINA5/PRKACG/PRM2/SMARCC1/SRC/SYCP1/TNP1/TNP2/CSDE1/FXR1/NME5/PIWIL1/REC8/PARP2/EHMT2/CELF3/XRN2/SETX/MAST2/TDRD7/SPO11/TTLL3/NUPR1/ANAPC4/SYCP3/NME8/ANKRD49/KDM3A/CATSPERG/BOLL/TUT7/LIN28A/HORMAD1/RPL39L/OSR1/H1-8/RPL10L/PSMA8/TTLL9/AGO4/PLD6/CDC26/MEIOC/MEIKIN	62	ENSG00000267225
GO:0000003	reproduction	62/301	1542/18888	7.84228282057185e-12	3.01065237481753e-09	2.60859091715864e-09	NR0B1/BCL2L2/CASP2/CDK1/SEPTIN7/CSNK2A2/CXADR/CYLC2/DACH1/DMRT1/FANCD2/HMGB2/LHB/MSH4/MST1R/NASP/NDN/SEPTIN2/SERPINA5/PRKACG/PRM2/SMARCC1/SRC/SYCP1/TNP1/TNP2/CSDE1/FXR1/NME5/PIWIL1/REC8/PARP2/EHMT2/CELF3/XRN2/SETX/MAST2/TDRD7/SPO11/TTLL3/NUPR1/ANAPC4/SYCP3/NME8/ANKRD49/KDM3A/CATSPERG/BOLL/TUT7/LIN28A/HORMAD1/RPL39L/OSR1/H1-8/RPL10L/PSMA8/TTLL9/AGO4/PLD6/CDC26/MEIOC/MEIKIN	62	ENSG00000267225
GO:0007276	gamete generation	49/410	817/18888	1.17643257283761e-10	3.25479678485073e-08	2.83031789745845e-08	NR0B1/BCL2L2/CYLC2/DAZL/DIAPH2/DMRT1/FANCD2/GDF9/PRKACG/PTCH1/SHB/SRC/SYCP1/TNP2/NR2C2/FXR1/NME5/PIWIL1/MARF1/REC8/NDC80/MERTK/CELF3/XRN2/MAST2/SPO11/MORC1/SYCP3/YBX2/NME8/STRBP/KDM3A/TEX11/CELF4/PRDM9/YTHDC2/TUT7/LIN28A/ELL3/HORMAD1/MAEL/TDRD12/RPL39L/PSMA8/ZNF296/AGO4/PLD6/ZAR1/SOHLH1	49	ENSG00000267244
GO:0048232	male gamete generation	169/2706	653/18888	2.0842019231656e-15	1.10295965773924e-12	1.06872024228569e-12	BMAL1/ATRX/BNC1/BRDT/BTG1/SEPTIN7/CDC25C/CYLC1/DNAJA1/ING2/INPP5B/MAK/MEA1/ODF1/PRM1/PRM2/ARID4A/SBF1/SPINK2/SSX1/TAF4B/TBP/TCP11/TSPY1/ZFX/ZNF35/DNALI1/FXR1/NME5/FKBP6/YBX3/DYNLL1/HERC2/RNF8/NEURL1/PIWIL1/TRIP13/SELENOF/QKI/TESMIN/SYCP2/TESK2/CRTAP/PRDX4/TCFL5/EHMT2/TDRKH/XRN2/DZIP1/FOXJ3/CEP131/SEPTIN6/PSME4/SUN1/SPO11/NPAP1/DPCD/CHD5/VCX/DDX25/SCAPER/SYCP3/SPMAP2/NME8/IFT25/ARID4B/SPA17/MOV10L…	169	ENSG00000270022
GO:0007283	spermatogenesis	163/2706	636/18888	1.68751109269279e-14	7.87968414929139e-12	7.63507340823914e-12	BMAL1/ATRX/BNC1/BRDT/BTG1/SEPTIN7/CDC25C/CYLC1/DNAJA1/ING2/INPP5B/MAK/MEA1/ODF1/PRM1/PRM2/ARID4A/SBF1/SPINK2/SSX1/TAF4B/TBP/TCP11/TSPY1/ZFX/ZNF35/DNALI1/FXR1/NME5/FKBP6/YBX3/DYNLL1/HERC2/RNF8/NEURL1/PIWIL1/TRIP13/SELENOF/QKI/TESMIN/TESK2/CRTAP/PRDX4/TCFL5/EHMT2/TDRKH/XRN2/DZIP1/FOXJ3/CEP131/SEPTIN6/PSME4/SUN1/SPO11/NPAP1/DPCD/CHD5/VCX/DDX25/SCAPER/SYCP3/SPMAP2/NME8/IFT25/ARID4B/SPA17/MOV10L1/TAF7…	163	ENSG00000270022
GO:0019953	sexual reproduction	244/2706	1093/18888	1.56533551424804e-13	6.90312961783386e-11	6.68883427053242e-11	TOP3A/ANG/BMAL1/ATRX/BNC1/BRDT/BTG1/CCNE1/SEPTIN7/CDC25C/CENPC/CKS2/CYLC1/ERCC4/FANCC/FANCD2/DNAJA1/HSPA1L/ING2/INPP5B/MAK/SMCP/MEA1/MSH5/NDN/NUMA1/ODF1/PRM1/PRM2/ARID4A/SBF1/SHB/SOS1/SPINK2/SSX1/TAF4B/TBP/TCP11/TSPY1/TUBG1/ZFX/ZNF35/ZNF148/DNALI1/KMT2D/FXR1/NME5/RAD54L/FKBP6/YBX3/PDE5A/DYNLL1/HERC2/RNF8/SMC3/NEURL1/PIWIL1/TRIP13/SELENOF/QKI/TESMIN/ACTR2/SYCP2/TESK2/TUBGCP3/CRTAP/UNC13B/DEAF1/PRD…	244	ENSG00000270022
GO:0048609	multicellular organismal reproductive process	96/715	926/18888	1.22765601209638e-19	1.01577982473462e-16	7.81494361527718e-17	ACR/ACRV1/NR0B1/AXL/BCL2L2/BCL6/CASP2/CREM/CXADR/CYLC2/DAZL/ACE/DIAPH2/DMRT1/DNMT3A/FANCA/FANCD2/GDF9/B4GALT1/HMGB2/IGF1R/INHBB/MSH2/MSH4/MYBL1/NDN/OPRL1/PAFAH1B3/SERPINA5/PRKACG/PTCH1/RARA/RB1/RNF2/SP3/SRC/SYCP1/TNP2/NR2C2/WT1/ZP3/DNALI1/FXR1/NME5/YBX3/CCNA1/CCNB2/PTTG1/PIWIL1/MARF1/REC8/BCL2L11/PARP2/NDC80/MERTK/PRDX4/EHMT2/SOX30/XRN2/MAST2/SIRT1/TDRD7/SPO11/VCX/MORC1/SYCP3/YBX2/NME8/SUFU/STRBP…	96	ENSG00000271360
GO:0007276	gamete generation	89/715	817/18888	1.23762391073362e-19	1.01577982473462e-16	7.81494361527718e-17	ACRV1/NR0B1/AXL/BCL2L2/BCL6/CREM/CXADR/CYLC2/DAZL/ACE/DIAPH2/DMRT1/DNMT3A/FANCA/FANCD2/GDF9/HMGB2/INHBB/MSH2/MSH4/MYBL1/NDN/PAFAH1B3/SERPINA5/PRKACG/PTCH1/RARA/RB1/RNF2/SRC/SYCP1/TNP2/NR2C2/WT1/ZP3/DNALI1/FXR1/NME5/YBX3/CCNA1/CCNB2/PTTG1/PIWIL1/MARF1/REC8/BCL2L11/NDC80/MERTK/PRDX4/EHMT2/SOX30/XRN2/MAST2/SIRT1/TDRD7/SPO11/VCX/MORC1/SYCP3/YBX2/NME8/SUFU/STRBP/KDM3A/TEX11/PRDM9/CATSPERG/PROK2/YTHDC2…	89	ENSG00000271360
GO:0032504	multicellular organism reproduction	98/715	974/18888	3.96924337110829e-19	2.89578355274411e-16	2.22788291671914e-16	ACR/ACRV1/NR0B1/AXL/BCL2L2/BCL6/CASP2/CREM/CXADR/CYLC2/DAZL/ACE/DIAPH2/DMRT1/DNMT3A/FANCA/FANCD2/GDF9/B4GALT1/HMGB2/IGF1R/INHBB/MSH2/MSH4/MYBL1/NDN/OPRL1/PAFAH1B3/SERPINA5/PRKACG/PTCH1/RARA/RB1/RNF2/SP3/SRC/SYCP1/TNP2/NR2C2/WT1/ZP3/DNALI1/FXR1/NME5/YBX3/CCNA1/CCNB2/PTTG1/PIWIL1/MARF1/REC8/BCL2L11/PARP2/NDC80/MERTK/PRDX4/EHMT2/SOX30/XRN2/MAST2/SIRT1/TDRD7/MAPK8IP2/SPO11/VCX/MORC1/SYCP3/YBX2/NME8/S…	98	ENSG00000271360
GO:0019953	sexual reproduction	102/715	1093/18888	1.40650782214291e-17	7.10394643091566e-15	5.46545023357396e-15	ACR/ACRV1/NR0B1/AXL/BCL2L2/BCL6/CDK1/CDC20/CDK2/CREM/CXADR/CYLC2/DAZL/ACE/DIAPH2/DMRT1/DNMT3A/FANCA/FANCD2/GDF9/B4GALT1/HMGB2/HOXD9/INHBB/INSR/MFGE8/MSH2/MSH4/MYBL1/NDN/PAFAH1B3/SERPINA5/PRKACG/PTCH1/RAD51/RARA/RB1/RNF2/SRC/SYCP1/TERF1/TNP2/NR2C2/WT1/ZP3/DNALI1/FXR1/NME5/YBX3/CCNA1/CCNB2/PTTG1/PIWIL1/MARF1/NCAPD2/REC8/BCL2L11/NDC80/MERTK/PRDX4/EHMT2/SOX30/XRN2/MAST2/SIRT1/TDRD7/SPO11/VCX/MORC1/SY…	102	ENSG00000271360
GO:0048232	male gamete generation	74/715	653/18888	2.21819625931493e-17	1.0403340456187e-14	8.00385251763336e-15	ACRV1/NR0B1/AXL/BCL2L2/BCL6/CREM/CYLC2/DAZL/ACE/DMRT1/DNMT3A/FANCA/HMGB2/INHBB/MSH4/MYBL1/PAFAH1B3/SERPINA5/PRKACG/PTCH1/RB1/SRC/SYCP1/TNP2/NR2C2/DNALI1/FXR1/NME5/YBX3/CCNA1/PTTG1/PIWIL1/REC8/BCL2L11/MERTK/PRDX4/EHMT2/SOX30/XRN2/MAST2/SIRT1/TDRD7/SPO11/VCX/MORC1/SYCP3/YBX2/NME8/SUFU/STRBP/KDM3A/TEX11/PRDM9/CATSPERG/PROK2/YTHDC2/BOLL/ELL3/HORMAD1/MAEL/TDRD12/RPL39L/RPL10L/PIWIL4/ODF4/PNLDC1/VPS13B…	74	ENSG00000271360
GO:0003006	developmental process involved in reproduction	96/715	1013/18888	5.27972258799389e-17	2.16666615704799e-14	1.66693346709096e-14	ACRV1/NR0B1/AMHR2/AXL/BCL2L2/BCL6/CASP2/CREM/CYLC2/DAZL/ACE/DIAPH2/DMRT1/DNMT3A/FANCA/GDF9/B4GALT1/HMGB2/ID4/INHBB/INSR/LHB/MSH2/MSH4/MYBL1/NDN/PAFAH1B3/SERPINA5/PRKACG/PTCH1/RARA/RB1/RNF2/SMARCC1/SNAI1/SRC/SYCP1/TNP2/NR2C2/WT1/ZP3/DNALI1/CSDE1/FXR1/NME5/YBX3/HESX1/CCNA1/PTTG1/PIWIL1/MARF1/REC8/BCL2L11/PARP2/MERTK/PRDX4/EHMT2/SOX30/XRN2/MAST2/SIRT1/TDRD7/SPO11/NUPR1/VCX/MORC1/SYCP3/YBX2/NME8/SUFU…	96	ENSG00000271360
GO:0022414	reproductive process	124/715	1532/18888	2.35785064700778e-16	8.60091519347394e-14	6.61714927192418e-14	ACR/ACRV1/NR0B1/AMHR2/AXL/BCL2L2/BCL6/DDR1/CAPN2/CASP2/CDK1/CDC20/CDK2/CREM/CXADR/CYLC2/DAZL/ACE/DIAPH2/DMRT1/DNMT3A/FANCA/FANCD2/GDF9/B4GALT1/HMGB2/HOXD9/ID4/IGF1R/IGFBP2/INHBB/INSR/LHB/MFGE8/MSH2/MSH4/MYBL1/NDN/OPRL1/PAFAH1B3/SERPINA5/PGK2/PRKACG/PTCH1/RAD51/RARA/RB1/RNF2/SMARCC1/SNAI1/SP3/SRC/SYCP1/TEAD3/TERF1/TNP2/NR2C2/WT1/ZP3/DNALI1/CSDE1/FXR1/NME5/YBX3/HESX1/CCNA1/CCNB2/PTTG1/PIWIL1/MARF1/…	124	ENSG00000271360
GO:0007276	gamete generation	146/1391	817/18888	2.02975189595698e-24	9.32020856053719e-21	8.3820444117686e-21	ACRV1/NR0B1/AMH/BCL2L2/BCL6/BRDT/SEPTIN7/CDKN1C/CREM/CXADR/CYLC2/DAZL/ACE/DIAPH2/DMRT1/FANCA/FANCD2/PTK2B/FANCG/FOXJ1/GALNT3/GDF9/HMGB2/INHBB/MSH4/MYBL1/NDN/SEPTIN2/ODF1/CLDN11/OVOL1/PAFAH1B3/SERPINA5/PIK3CA/PRKACG/PTCH1/RARA/RB1/RNF2/SPAG4/SPINK2/SRC/SSTR3/SYCP1/TNFAIP6/TNP1/TNP2/NR2C2/TYRO3/UCHL1/DNALI1/FXR1/NME5/YBX3/AKAP4/PTTG1/PIWIL1/MARF1/DLEC1/REC8/BCL2L11/NDC80/MERTK/EHMT2/PRSS21/SOX30/CE…	146	ENSG00000271564
GO:0048609	multicellular organismal reproductive process	158/1391	926/18888	3.36546046774214e-24	9.32020856053719e-21	8.3820444117686e-21	ACR/ACRV1/NR0B1/AMH/BCL2L2/BCL6/BRDT/CASP2/SEPTIN7/CDKN1C/CREM/CXADR/CYLC2/DAZL/ACE/DIAPH2/DMRT1/FANCA/FANCD2/PTK2B/FANCG/FOXJ1/NR5A1/GALNT3/GDF9/GDF10/B4GALT1/HMGB2/INHBB/KISS1/MSH4/MYBL1/NDN/SEPTIN2/ODF1/CLDN11/OVOL1/PAFAH1B3/SERPINA5/PDGFRA/SERPINF1/PIK3CA/PRKACG/PTCH1/RARA/RB1/RNF2/SPAG4/SPINK2/SPP1/SRC/SSTR3/SYCP1/TNFAIP6/TNP1/TNP2/NR2C2/TYRO3/UCHL1/DNALI1/FXR1/FZD4/NME5/YBX3/AKAP4/PTTG1/PIW…	158	ENSG00000271564
GO:0048232	male gamete generation	126/1391	653/18888	3.51927321354456e-24	9.32020856053719e-21	8.3820444117686e-21	ACRV1/NR0B1/BCL2L2/BCL6/BRDT/SEPTIN7/CREM/CYLC2/DAZL/ACE/DMRT1/FANCA/FANCG/FOXJ1/GALNT3/HMGB2/INHBB/MSH4/MYBL1/SEPTIN2/ODF1/CLDN11/OVOL1/PAFAH1B3/SERPINA5/PRKACG/PTCH1/RB1/SPAG4/SPINK2/SRC/SSTR3/SYCP1/TNP1/TNP2/NR2C2/TYRO3/DNALI1/FXR1/NME5/YBX3/AKAP4/PTTG1/PIWIL1/DLEC1/REC8/BCL2L11/MERTK/EHMT2/PRSS21/SOX30/CELF3/SETX/MAST2/TDRD7/SPO11/NPAP1/VCX/MORC1/SYCP3/YBX2/NME8/SFMBT1/ROPN1/STRBP/ADCY10/KDM3…	126	ENSG00000271564
GO:0032504	multicellular organism reproduction	161/1391	974/18888	3.70533432684064e-23	6.00090641154133e-20	5.39686035196483e-20	ACR/ACRV1/NR0B1/AMH/BCL2L2/BCL6/BRDT/CASP2/SEPTIN7/CDKN1C/CREM/CXADR/CYLC2/DAZL/ACE/DIAPH2/DMRT1/FANCA/FANCD2/PTK2B/FANCG/FOXJ1/NR5A1/GALNT3/GDF9/GDF10/B4GALT1/HMGB2/INHBB/KISS1/MSH4/MYBL1/NDN/SEPTIN2/ODF1/CLDN11/OVOL1/PAFAH1B3/SERPINA5/PDGFRA/SERPINF1/PIK3CA/PRKACG/PTCH1/RARA/RB1/RNF2/SPAG4/SPINK2/SPP1/SRC/SSTR3/SYCP1/TNFAIP6/TNP1/TNP2/NR2C2/TYRO3/UCHL1/DNALI1/FXR1/FZD4/NME5/YBX3/AKAP4/PTTG1/PIW…	161	ENSG00000271564
GO:0019953	sexual reproduction	174/1391	1093/18888	3.77653015200839e-23	6.00090641154133e-20	5.39686035196483e-20	ACR/ACRV1/NR0B1/AMH/BCL2L2/BCL6/BRDT/CDK1/SEPTIN7/CDC20/CDKN1C/COL6A1/CREM/CXADR/CYLC2/DAZL/ACE/DIAPH2/DMRT1/FANCA/FANCD2/PTK2B/FANCG/FOXJ1/GALNT3/GDF9/B4GALT1/HMGB2/HOXD9/INHBB/INSR/MFGE8/MSH4/MSH5/MYBL1/NDN/SEPTIN2/ODF1/CLDN11/OVOL1/PAFAH1B3/SERPINA5/PIK3CA/PRKACG/PTCH1/RARA/RB1/RNF2/SPAG4/SPINK2/SRC/SSTR3/SYCP1/TERF1/TNFAIP6/TNP1/TNP2/NR2C2/TYRO3/UCHL1/DNALI1/FXR1/NME5/YBX3/AKAP4/PTTG1/PIWIL1/…	174	ENSG00000271564
GO:0007283	spermatogenesis	121/1391	636/18888	1.06477764474169e-22	1.40994306457879e-19	1.26801941272045e-19	ACRV1/NR0B1/BCL2L2/BCL6/BRDT/SEPTIN7/CREM/CYLC2/DAZL/ACE/DMRT1/FANCG/FOXJ1/GALNT3/HMGB2/INHBB/MSH4/MYBL1/SEPTIN2/ODF1/CLDN11/OVOL1/PAFAH1B3/SERPINA5/PRKACG/PTCH1/RB1/SPAG4/SPINK2/SRC/SSTR3/SYCP1/TNP1/TNP2/NR2C2/TYRO3/DNALI1/FXR1/NME5/YBX3/AKAP4/PTTG1/PIWIL1/DLEC1/REC8/BCL2L11/MERTK/EHMT2/PRSS21/SOX30/CELF3/SETX/MAST2/TDRD7/SPO11/NPAP1/VCX/MORC1/SYCP3/YBX2/NME8/SFMBT1/ROPN1/STRBP/ADCY10/KDM3A/TEX1…	121	ENSG00000271564
GO:0003006	developmental process involved in reproduction	164/1391	1013/18888	1.31920567869013e-22	1.4972984453133e-19	1.34658167623287e-19	ACRV1/NR0B1/ALPL/AMH/AMHR2/BCL2L2/BCL6/BRDT/CASP2/SEPTIN7/CDKN1C/COL6A1/CREM/CYLC2/DAZL/ACE/DIAPH2/DMRT1/FANCA/PTK2B/FANCG/FOXJ1/NR5A1/GALNT3/GDF9/B4GALT1/HMGB2/ID4/INHBB/INSR/KRT19/LHB/MSH4/MYBL1/NDN/SEPTIN2/NKX3-1/ODF1/CLDN11/OVOL1/PAFAH1B3/SERPINA5/PDGFRA/SERPINF1/PIK3CA/PRKACG/PTCH1/RARA/RB1/RNF2/SPAG4/SPINK2/SPP1/SRC/SSTR3/SYCP1/TNFAIP6/TNP1/TNP2/NR2C2/TYRO3/DNALI1/CSDE1/NCOA4/FXR1/FZD4/NME5…	164	ENSG00000271564
GO:0022414	reproductive process	214/1391	1532/18888	4.71471671279935e-21	4.68230303539885e-18	4.21098645348447e-18	ACR/ACRV1/NR0B1/ALPL/AMH/AMHR2/BCL2L2/BCL6/BRDT/DDR1/CAPN2/CASP2/CDK1/SEPTIN7/CDC20/CDKN1C/COL6A1/CREM/CXADR/CYLC2/DAZL/ACE/DIAPH2/DMRT1/FANCA/FANCD2/PTK2B/FANCG/FBLN1/FOXJ1/NR5A1/GALNT3/GDF9/GDF10/B4GALT1/HMGB2/HOXD9/HSPG2/ID4/INHBB/INSR/KISS1/KRT19/LHB/MFGE8/MSH4/MSH5/MYBL1/NDN/SEPTIN2/NKX3-1/ODF1/CLDN11/OVOL1/PAFAH1B3/SERPINA5/PDGFRA/SERPINF1/PGK2/PIK3CA/PLTP/PRKACG/PTCH1/RARA/RB1/RNF2/SPAG4/S…	214	ENSG00000271564
GO:0000003	reproduction	214/1391	1542/18888	1.05229752436541e-20	9.28944870120351e-18	8.35438081332442e-18	ACR/ACRV1/NR0B1/ALPL/AMH/AMHR2/BCL2L2/BCL6/BRDT/DDR1/CAPN2/CASP2/CDK1/SEPTIN7/CDC20/CDKN1C/COL6A1/CREM/CXADR/CYLC2/DAZL/ACE/DIAPH2/DMRT1/FANCA/FANCD2/PTK2B/FANCG/FBLN1/FOXJ1/NR5A1/GALNT3/GDF9/GDF10/B4GALT1/HMGB2/HOXD9/HSPG2/ID4/INHBB/INSR/KISS1/KRT19/LHB/MFGE8/MSH4/MSH5/MYBL1/NDN/SEPTIN2/NKX3-1/ODF1/CLDN11/OVOL1/PAFAH1B3/SERPINA5/PDGFRA/SERPINF1/PGK2/PIK3CA/PLTP/PRKACG/PTCH1/RARA/RB1/RNF2/SPAG4/S…	214	ENSG00000271564
GO:0022412	cellular process involved in reproduction in multicellular organism	88/1391	482/18888	1.2235601670041e-15	8.10098793903967e-13	7.28554948563497e-13	AMH/BRDT/CDKN1C/CXADR/DAZL/DIAPH2/DMRT1/FANCA/PTK2B/FANCG/GDF9/HMGB2/INHBB/MYBL1/NDN/SERPINA5/PIK3CA/PTCH1/RARA/RNF2/SPINK2/SRC/SYCP1/TNFAIP6/TNP1/TNP2/UCHL1/DNALI1/FXR1/FZD4/NME5/AKAP4/PIWIL1/MARF1/REC8/NDC80/EHMT2/SOX30/MAST2/TDRD7/SPO11/SYCP3/YBX2/ROPN1/STRBP/ADCY10/KDM3A/TEX15/TEX11/CYP26B1/CELF4/YTHDC2/LIN28A/ADGB/IFT56/RSPH6A/SHCBP1L/SPACA1/ROPN1L/TSSK1B/TSSK6/HORMAD1/ZMYND15/SPIRE2/ACRBP/M…	88	ENSG00000271564
GO:0007281	germ cell development	71/1391	371/18888	6.73777998653767e-14	2.97398122183565e-11	2.67462283910045e-11	AMH/BRDT/CDKN1C/DAZL/DIAPH2/DMRT1/PTK2B/FANCG/GDF9/HMGB2/INHBB/NDN/PIK3CA/PTCH1/RARA/RNF2/SPINK2/SRC/SYCP1/TNFAIP6/TNP1/TNP2/DNALI1/FXR1/NME5/AKAP4/PIWIL1/MARF1/REC8/EHMT2/SOX30/TDRD7/SPO11/SYCP3/YBX2/ROPN1/STRBP/ADCY10/KDM3A/CELF4/YTHDC2/LIN28A/ADGB/IFT56/RSPH6A/SPACA1/ROPN1L/TSSK1B/TSSK6/HORMAD1/ZMYND15/ACRBP/MAEL/TDRD12/CATSPER2/CCDC38/IQCF1/SUN5/CCDC42/VPS13B/CCDC63/FAM9A/PLD6/OOSP2/KDM1B/TMP…	71	ENSG00000271564
GO:0019953	sexual reproduction	426/3958	1093/18888	7.47208071137066e-45	1.97636534815754e-41	1.81040650288394e-41	TOP3A/ACR/ACRV1/ACVR2A/NR0B1/ALDOA/AMH/BMAL1/AXL/BAX/BBS1/BBS2/BCL2L2/BCL6/BRDT/CCNE1/CDK1/SEPTIN7/CDC20/CDC25A/CDC25B/CDC25C/CDK2/CDKN1C/CLGN/CENPC/CKS2/CREM/CSNK2A2/CXADR/CYLC2/DAZL/ACE/DIAPH2/DMRT1/DUSP1/STX2/ERCC4/ETV5/FANCA/FANCC/FANCD2/PTK2B/FANCG/FOXO3/MTOR/GALNT3/NR6A1/GDF9/B4GALT1/GLI1/HMGB2/HOXD9/HSPA1L/IL1A/ING2/INHBB/INSL3/INSR/JAG2/LFNG/LIMK2/SMAD1/MAK/SMCP/MEA1/MFGE8/MRE11/MSH4/MSH5…	426	ENSG00000271936
GO:0048232	male gamete generation	281/3958	653/18888	1.90894762567463e-38	2.88523798280536e-35	2.64295951723102e-35	ACRV1/ACVR2A/NR0B1/BMAL1/AXL/BAX/BBS2/BCL2L2/BCL6/BRDT/SEPTIN7/CDC25C/CREM/CSNK2A2/CYLC2/DAZL/ACE/DMRT1/ETV5/FANCA/FANCG/GALNT3/GLI1/HMGB2/IL1A/ING2/INHBB/INSL3/JAG2/LIMK2/MAK/MEA1/MSH4/MYBL1/SEPTIN2/NPHP1/ODF1/CLDN11/OVOL1/PAFAH1B2/PAFAH1B3/SERPINA5/PGM3/SEPTIN4/PRKACG/PRM1/PRM2/PTCH1/RFX2/SBF1/SLC4A2/SPAG4/SPINK2/SRC/SSTR3/SSX1/SYCP1/TAF4B/TCP11/TESK1/TNP1/TNP2/NR2C2/TYRO3/ZNF35/DNALI1/FXR1/NME…	281	ENSG00000271936
GO:0007283	spermatogenesis	273/3958	636/18888	3.97960570532312e-37	5.26302854528983e-34	4.8210828590671e-34	ACRV1/ACVR2A/NR0B1/BMAL1/AXL/BAX/BBS2/BCL2L2/BCL6/BRDT/SEPTIN7/CDC25C/CREM/CSNK2A2/CYLC2/DAZL/ACE/DMRT1/ETV5/FANCG/GALNT3/GLI1/HMGB2/IL1A/ING2/INHBB/INSL3/JAG2/LIMK2/MAK/MEA1/MSH4/MYBL1/SEPTIN2/NPHP1/ODF1/CLDN11/OVOL1/PAFAH1B2/PAFAH1B3/SERPINA5/PGM3/SEPTIN4/PRKACG/PRM1/PRM2/PTCH1/RFX2/SBF1/SLC4A2/SPAG4/SPINK2/SRC/SSTR3/SSX1/SYCP1/TAF4B/TCP11/TESK1/TNP1/TNP2/NR2C2/TYRO3/ZNF35/DNALI1/FXR1/NME5/FKBP…	273	ENSG00000271936
GO:0007276	gamete generation	327/3958	817/18888	5.59429769171205e-37	6.57640773092372e-34	6.02417530381203e-34	ACRV1/ACVR2A/NR0B1/AMH/BMAL1/AXL/BAX/BBS2/BCL2L2/BCL6/BRDT/SEPTIN7/CDC25B/CDC25C/CDKN1C/CREM/CSNK2A2/CXADR/CYLC2/DAZL/ACE/DIAPH2/DMRT1/ETV5/FANCA/FANCC/FANCD2/PTK2B/FANCG/FOXO3/MTOR/GALNT3/NR6A1/GDF9/GLI1/HMGB2/IL1A/ING2/INHBB/INSL3/JAG2/LIMK2/SMAD1/MAK/MEA1/MSH4/MYBL1/NDN/SEPTIN2/NPHP1/ODF1/CLDN11/OVOL1/PAFAH1B2/PAFAH1B3/SERPINA5/PGM3/PIK3CA/SEPTIN4/PRKACG/PRM1/PRM2/PTCH1/PTGDS/RARA/RFX2/RNF2/RP…	327	ENSG00000271936
GO:0022414	reproductive process	525/3958	1532/18888	9.27005536760354e-37	9.80771857892454e-34	8.98414734416061e-34	TOP3A/ACR/ACRV1/ACVR2A/ADA/NR0B1/ALDOA/AMBP/AMH/AMHR2/APP/BMAL1/AXL/BAX/BBS1/BBS2/BCL2L2/BCL6/BOK/BRDT/DDR1/CAD/CAPN2/CASP2/CBL/CCNE1/CDK1/SEPTIN7/CDC20/CDC25A/CDC25B/CDC25C/CDK2/CDKN1B/CDKN1C/CLGN/CENPC/CKS2/CREM/CSNK2A2/CXADR/CYLC2/DACH1/DAZL/ACE/DHCR24/DIAPH2/DMRT1/DUSP1/STX2/ERCC4/ETV5/FANCA/FANCC/FANCD2/PTK2B/FANCG/FBLN1/FOXO3/FLNA/MTOR/NR5A1/GALNT3/GATA4/GATA6/NR6A1/GDF9/GDF10/B4GALT1/GLI1/…	525	ENSG00000271936
GO:0000003	reproduction	526/3958	1542/18888	3.20075484972754e-36	3.07854421001067e-33	2.82003348339153e-33	TOP3A/ACR/ACRV1/ACVR2A/ADA/NR0B1/ALDOA/AMBP/AMH/AMHR2/APP/BMAL1/AXL/BAX/BBS1/BBS2/BCL2L2/BCL6/BOK/BRDT/DDR1/CAD/CAPN2/CASP2/CBL/CCNE1/CDK1/SEPTIN7/CDC20/CDC25A/CDC25B/CDC25C/CDK2/CDKN1B/CDKN1C/CLGN/CENPC/CKS2/CREM/CSNK2A2/CXADR/CYLC2/DACH1/DAZL/ACE/DHCR24/DIAPH2/DMRT1/DUSP1/STX2/ERCC4/ETV5/FANCA/FANCC/FANCD2/PTK2B/FANCG/FBLN1/FOXO3/FLNA/MTOR/NR5A1/GALNT3/GATA4/GATA6/NR6A1/GDF9/GDF10/B4GALT1/GLI1/…	526	ENSG00000271936
GO:0032504	multicellular organism reproduction	364/3958	974/18888	1.00294749064822e-33	8.16244957773708e-31	7.47703445052485e-31	ACR/ACRV1/ACVR2A/ADA/NR0B1/AMH/APP/BMAL1/AXL/BAX/BBS2/BCL2L2/BCL6/BRDT/CASP2/SEPTIN7/CDC25B/CDC25C/CDKN1C/CREM/CSNK2A2/CXADR/CYLC2/DAZL/ACE/DIAPH2/DMRT1/ETV5/FANCA/FANCC/FANCD2/PTK2B/FANCG/FOXO3/MTOR/NR5A1/GALNT3/NR6A1/GDF9/GDF10/B4GALT1/GLI1/NR3C1/HMGB2/IGF1R/IL1A/ING2/INHBB/INSL3/JAG2/JUNB/KISS1/LIMK2/SMAD1/MAK/SMCP/MEA1/MSH4/MYBL1/NDN/SEPTIN2/NPHP1/ODF1/CLDN11/OVOL1/PAFAH1B2/PAFAH1B3/SERPINA5/…	364	ENSG00000271936
GO:0048609	multicellular organismal reproductive process	350/3958	926/18888	1.46983868738608e-33	1.11077809375319e-30	1.01750411990704e-30	ACR/ACRV1/ACVR2A/ADA/NR0B1/AMH/BMAL1/AXL/BAX/BBS2/BCL2L2/BCL6/BRDT/CASP2/SEPTIN7/CDC25B/CDC25C/CDKN1C/CREM/CSNK2A2/CXADR/CYLC2/DAZL/ACE/DIAPH2/DMRT1/ETV5/FANCA/FANCC/FANCD2/PTK2B/FANCG/FOXO3/MTOR/NR5A1/GALNT3/NR6A1/GDF9/GDF10/B4GALT1/GLI1/HMGB2/IGF1R/IL1A/ING2/INHBB/INSL3/JAG2/JUNB/KISS1/LIMK2/SMAD1/MAK/SMCP/MEA1/MSH4/MYBL1/NDN/SEPTIN2/NPHP1/ODF1/CLDN11/OVOL1/PAFAH1B2/PAFAH1B3/SERPINA5/SERPINF1/P…	350	ENSG00000271936
GO:0003006	developmental process involved in reproduction	370/3958	1013/18888	6.54138331312155e-32	4.32548971580163e-29	3.96227080025725e-29	ACRV1/ACVR2A/NR0B1/AMH/AMHR2/BMAL1/AXL/BAX/BBS2/BCL2L2/BCL6/BOK/BRDT/CASP2/CBL/SEPTIN7/CDC25B/CDC25C/CDKN1B/CDKN1C/CREM/CSNK2A2/CYLC2/DACH1/DAZL/ACE/DHCR24/DIAPH2/DMRT1/ETV5/FANCA/FANCC/PTK2B/FANCG/FOXO3/FLNA/MTOR/NR5A1/GALNT3/GATA4/GATA6/GDF9/B4GALT1/GLI1/GNRH1/HMGB2/ID4/IDH1/IL1A/ING2/INHBB/INSL3/INSR/JAG2/JUNB/KRT8/LFNG/LHB/LIMK2/MAK/MDFI/MEA1/MAP3K4/MSH4/MYBL1/NDN/SEPTIN2/NPHP1/ODF1/CLDN11/OV…	370	ENSG00000271936
GO:0007283	spermatogenesis	68/705	636/18888	4.47238900587803e-15	1.17033143637956e-11	1.1480406651919e-11	BCL2L2/CREM/MAK/MSH4/ODF1/SSX1/TNP2/DNALI1/FXR1/NME5/PIWIL1/CELF3/XRN2/SUN1/NPAP1/CATSPERZ/MORC1/SPMAP2/NME8/ARID4B/DDX4/ANKRD49/SPATA6L/CCDC87/KDM3A/DMRTC2/GMCL1/TSPY2/TSPY3/TSPY10/ELL3/SPATA9/IQCG/GARIN1B/RIMBP3/SPOCD1/CIMAP1A/CCDC38/SPATA25/M1AP/LRGUK/PSMA8/TERB2/ODF4/ZNF296/PLD6/TBATA/SPATA19/ARMC12/SPDYA/CATSPERD/MAJIN/MEIOC/C14orf39/H1-7/SEPTIN14/SPEM1/C3orf62/CATSPER4/SPATA31D4/SPATA31D3/S…	68	ENSG00000272288
GO:0048232	male gamete generation	69/705	653/18888	5.01212606586537e-15	1.17033143637956e-11	1.1480406651919e-11	BCL2L2/CREM/MAK/MSH4/ODF1/SSX1/TNP2/DNALI1/FXR1/NME5/PIWIL1/CELF3/XRN2/SUN1/NPAP1/CATSPERZ/MORC1/SPMAP2/NME8/ARID4B/DDX4/ANKRD49/SPATA6L/CCDC87/KDM3A/DMRTC2/GMCL1/TSPY2/TSPY3/TSPY10/ELL3/SPATA9/IQCG/GARIN1B/RIMBP3/SPOCD1/CIMAP1A/CCDC38/SPATA25/M1AP/LRGUK/PSMA8/TERB2/ODF4/ZNF296/PLD6/TBATA/SPATA19/ARMC12/SPDYA/CATSPERD/MAJIN/MEIOC/C14orf39/H1-7/SEPTIN14/SPEM1/C3orf62/CATSPER4/SPATA31D4/SPATA31D3/S…	69	ENSG00000272288
GO:0019953	sexual reproduction	91/705	1093/18888	3.73253412034069e-13	5.53520364022478e-10	5.42977713113e-10	BCL2L2/CDK1/CREM/MAK/SMCP/MSH4/NUMA1/ODF1/SHB/SSX1/TNP2/ZP3/DNALI1/OR2H2/FXR1/NME5/PIWIL1/CELF3/XRN2/SUN1/NPAP1/CATSPERZ/OR10J1/DKKL1/MORC1/SPMAP2/NME8/ARID4B/DDX4/ANKRD49/SPATA6L/FANCL/CCDC87/KDM3A/DMRTC2/GMCL1/TSPY2/TSPY3/TSPY10/LIN28A/ELL3/SPATA9/IQCG/GARIN1B/FUT10/RIMBP3/SPOCD1/CIMAP1A/CCDC38/DCST2/SPATA25/M1AP/H1-8/LRGUK/PSMA8/FREY1/TERB2/C16orf92/ODF4/LCN6/ZNF296/PAQR7/PLD6/TBATA/SPATA19/OO…	91	ENSG00000272288
GO:0007276	gamete generation	75/705	817/18888	4.74107378177712e-13	5.53520364022478e-10	5.42977713113e-10	BCL2L2/CREM/MAK/MSH4/ODF1/SHB/SSX1/TNP2/ZP3/DNALI1/FXR1/NME5/PIWIL1/CELF3/XRN2/SUN1/NPAP1/CATSPERZ/MORC1/SPMAP2/NME8/ARID4B/DDX4/ANKRD49/SPATA6L/FANCL/CCDC87/KDM3A/DMRTC2/GMCL1/TSPY2/TSPY3/TSPY10/LIN28A/ELL3/SPATA9/IQCG/GARIN1B/RIMBP3/SPOCD1/CIMAP1A/CCDC38/SPATA25/M1AP/LRGUK/PSMA8/TERB2/ODF4/ZNF296/PAQR7/PLD6/TBATA/SPATA19/OOSP2/ARMC12/SPDYA/CATSPERD/MAJIN/MEIOC/C14orf39/H1-7/SEPTIN14/SPEM1/C3orf…	75	ENSG00000272288
GO:0032504	multicellular organism reproduction	82/705	974/18888	3.52095412338015e-12	3.28857115123706e-09	3.22593523051587e-09	BCL2L2/CASP2/CREM/MAK/SMCP/MSH4/ODF1/SHB/SSX1/TNP2/ZP3/DNALI1/FXR1/NME5/PIWIL1/CITED2/CELF3/XRN2/SUN1/NPAP1/CATSPERZ/DKKL1/MORC1/SPMAP2/NME8/ARID4B/DDX4/ANKRD49/SPATA6L/FANCL/CCDC87/KDM3A/DMRTC2/GMCL1/TSPY2/TSPY3/TSPY10/LIN28A/ELL3/SPATA9/IQCG/GARIN1B/RIMBP3/SPOCD1/CIMAP1A/CCDC38/DCST2/SPATA25/M1AP/LRGUK/PSMA8/FREY1/TERB2/C16orf92/ODF4/ZNF296/PAQR7/PLD6/TBATA/SPATA19/OOSP2/ARMC12/SPDYA/CATSPERD/M…	82	ENSG00000272288
GO:0048609	multicellular organismal reproductive process	79/705	926/18888	4.69375791195414e-12	3.65330824147097e-09	3.583725339092e-09	BCL2L2/CASP2/CREM/MAK/SMCP/MSH4/ODF1/SHB/SSX1/TNP2/ZP3/DNALI1/FXR1/NME5/PIWIL1/CITED2/CELF3/XRN2/SUN1/NPAP1/CATSPERZ/DKKL1/MORC1/SPMAP2/NME8/ARID4B/DDX4/ANKRD49/SPATA6L/FANCL/CCDC87/KDM3A/DMRTC2/GMCL1/TSPY2/TSPY3/TSPY10/LIN28A/ELL3/SPATA9/IQCG/GARIN1B/RIMBP3/SPOCD1/CIMAP1A/CCDC38/SPATA25/M1AP/LRGUK/PSMA8/TERB2/ODF4/ZNF296/PAQR7/PLD6/TBATA/SPATA19/OOSP2/ARMC12/SPDYA/CATSPERD/MAJIN/MEIOC/C14orf39/H…	79	ENSG00000272288
GO:0003006	developmental process involved in reproduction	77/705	1013/18888	2.01755745686158e-09	1.34599904622051e-06	1.32036241387393e-06	BCL2L2/CASP2/CREM/MAK/MSH4/ODF1/SHB/SSX1/TNP2/ZP3/DNALI1/FXR1/NME5/PIWIL1/CITED2/CELF3/XRN2/SUN1/NPAP1/CATSPERZ/MORC1/SPMAP2/NME8/ARID4B/DDX4/ANKRD49/SPATA6L/CCDC87/KDM3A/DMRTC2/GMCL1/TSPY2/TSPY3/TSPY10/LIN28A/ELL3/SPATA9/IQCG/GARIN1B/RIMBP3/SPOCD1/CIMAP1A/CCDC38/SPATA25/M1AP/LRGUK/PSMA8/TERB2/ODF4/ZNF296/PAQR7/PLD6/TBATA/SPATA19/OOSP2/ARMC12/SPDYA/CATSPERD/MAJIN/MEIOC/C14orf39/H1-7/SEPTIN14/SPEM…	77	ENSG00000272288
GO:0022414	reproductive process	100/705	1532/18888	2.24277603216043e-08	1.30922050877365e-05	1.28428438052134e-05	BCL2L2/CASP2/CDK1/CREM/MAK/SMCP/MSH4/NUMA1/ODF1/SHB/SSX1/TNP2/ZP3/DNALI1/OR2H2/FXR1/NME5/PIWIL1/CITED2/CELF3/XRN2/SUN1/NPAP1/CATSPERZ/TTLL3/OR10J1/DKKL1/MORC1/SPMAP2/NME8/ARID4B/DDX4/ANKRD49/SPATA6L/FANCL/CCDC87/KDM3A/DMRTC2/GMCL1/TSPY2/TSPY3/TSPY10/LIN28A/ELL3/SPATA9/IQCG/GARIN1B/FUT10/RIMBP3/SPOCD1/CIMAP1A/CCDC38/DCST2/SPATA25/M1AP/H1-8/LRGUK/PSMA8/FREY1/TERB2/C16orf92/ODF4/LCN6/ZNF296/PAQR7/TT…	100	ENSG00000272288
GO:0000003	reproduction	100/705	1542/18888	3.10484222961435e-08	1.61106813469989e-05	1.58038285184581e-05	BCL2L2/CASP2/CDK1/CREM/MAK/SMCP/MSH4/NUMA1/ODF1/SHB/SSX1/TNP2/ZP3/DNALI1/OR2H2/FXR1/NME5/PIWIL1/CITED2/CELF3/XRN2/SUN1/NPAP1/CATSPERZ/TTLL3/OR10J1/DKKL1/MORC1/SPMAP2/NME8/ARID4B/DDX4/ANKRD49/SPATA6L/FANCL/CCDC87/KDM3A/DMRTC2/GMCL1/TSPY2/TSPY3/TSPY10/LIN28A/ELL3/SPATA9/IQCG/GARIN1B/FUT10/RIMBP3/SPOCD1/CIMAP1A/CCDC38/DCST2/SPATA25/M1AP/H1-8/LRGUK/PSMA8/FREY1/TERB2/C16orf92/ODF4/LCN6/ZNF296/PAQR7/TT…	100	ENSG00000272288
GO:0007281	germ cell development	36/705	371/18888	1.7722687604723e-07	6.89707925950468e-05	6.76571372418897e-05	SHB/TNP2/ZP3/DNALI1/FXR1/NME5/PIWIL1/CATSPERZ/ARID4B/DDX4/KDM3A/DMRTC2/GMCL1/LIN28A/IQCG/GARIN1B/RIMBP3/CCDC38/TERB2/PAQR7/PLD6/OOSP2/ARMC12/SPDYA/CATSPERD/MAJIN/MEIOC/C14orf39/H1-7/SEPTIN14/SPEM1/CATSPER4/FSIP2/SPACDR/RIMBP3B/SPANXB1	36	ENSG00000272288
GO:0022412	cellular process involved in reproduction in multicellular organism	42/705	482/18888	3.33555146810794e-07	0.000119823271969724	0.000117541052544176	SHB/TNP2/ZP3/DNALI1/FXR1/NME5/PIWIL1/CATSPERZ/ARID4B/DDX4/KDM3A/DMRTC2/GMCL1/LIN28A/IQCG/GARIN1B/RIMBP3/CCDC38/DCST2/M1AP/FREY1/TERB2/C16orf92/PAQR7/PLD6/OOSP2/ARMC12/SPDYA/CATSPERD/MAJIN/MEIOC/C14orf39/H1-7/SEPTIN14/SPEM1/CATSPER4/TEX19/FSIP2/SPACDR/RIMBP3B/MEIKIN/SPANXB1	42	ENSG00000272288
GO:0007286	spermatid development	24/705	214/18888	1.6317966600267e-06	0.000423360577906928	0.00041529702131206	TNP2/DNALI1/FXR1/NME5/PIWIL1/CATSPERZ/KDM3A/DMRTC2/IQCG/GARIN1B/RIMBP3/CCDC38/PLD6/ARMC12/CATSPERD/MEIOC/H1-7/SEPTIN14/SPEM1/CATSPER4/FSIP2/SPACDR/RIMBP3B/SPANXB1	24	ENSG00000272288
GO:0048515	spermatid differentiation	24/705	222/18888	3.12656004813781e-06	0.000730051771240179	0.000716146806815567	TNP2/DNALI1/FXR1/NME5/PIWIL1/CATSPERZ/KDM3A/DMRTC2/IQCG/GARIN1B/RIMBP3/CCDC38/PLD6/ARMC12/CATSPERD/MEIOC/H1-7/SEPTIN14/SPEM1/CATSPER4/FSIP2/SPACDR/RIMBP3B/SPANXB1	24	ENSG00000272288
GO:0019953	sexual reproduction	200/1506	1093/18888	3.45043421098524e-30	8.84461302749215e-27	7.75802892069943e-27	ACR/NR0B1/AXL/BCL2L2/BCL6/BRCA2/BRDT/CCNE1/CDK1/SEPTIN7/CDC20/CDC25C/CDK2/CDKN1C/CENPC/CREM/CSNK2A2/CYLC2/DAZL/ACE/DMRT1/ATN1/FANCA/FANCD2/FOXO3/NR6A1/GDF9/HMGB2/HOXD9/IGF2R/INHBB/INSR/SMCP/MFGE8/MSH2/MSH4/MST1R/MYBL1/NDN/SEPTIN2/NUMA1/ODF1/SERPINA5/PIK3CA/PRKACG/PTCH1/RAD51/RARA/RB1/RPA1/SHB/SNRPA1/SPINK2/SRC/SRPK1/SSX1/AURKA/SYCP1/TERF1/TNP1/TNP2/TOP2A/NR2C2/WT1/ZP3/DNALI1/FXR1/NME5/RAD54L/YBX3…	200	ENSG00000272502
GO:0022414	reproductive process	248/1506	1532/18888	6.16424237402157e-29	1.18507559640565e-25	1.03948592454553e-25	ACR/NR0B1/AXL/BCL2L2/BCL6/BRCA2/BRDT/DDR1/CAD/CAPN2/CASP2/CCNE1/CDK1/SEPTIN7/CDC20/CDC25C/CDK2/CDKN1B/CDKN1C/CENPC/CREM/CRIP1/CSNK2A2/CYLC2/CYP19A1/DACH1/DAZL/ACE/DMRT1/ATN1/FANCA/FANCD2/FOXO3/FLNA/NR6A1/GDF9/GNRH1/HMGB2/HOXD9/ID4/IDH1/IGF2R/IGFBP2/IGFBP7/RBPJ/INHBB/INSR/LHB/SMCP/MFGE8/MSH2/MSH4/MST1R/MYBL1/NASP/NDN/SEPTIN2/NKX3-1/NUMA1/ODF1/SERPINA5/PGK2/SERPINB5/SERPINE2/PIK3CA/MED1/PRKACG/PTCH…	248	ENSG00000272502
GO:0000003	reproduction	248/1506	1542/18888	1.69589591909201e-28	2.17357326963625e-25	1.90654404377922e-25	ACR/NR0B1/AXL/BCL2L2/BCL6/BRCA2/BRDT/DDR1/CAD/CAPN2/CASP2/CCNE1/CDK1/SEPTIN7/CDC20/CDC25C/CDK2/CDKN1B/CDKN1C/CENPC/CREM/CRIP1/CSNK2A2/CYLC2/CYP19A1/DACH1/DAZL/ACE/DMRT1/ATN1/FANCA/FANCD2/FOXO3/FLNA/NR6A1/GDF9/GNRH1/HMGB2/HOXD9/ID4/IDH1/IGF2R/IGFBP2/IGFBP7/RBPJ/INHBB/INSR/LHB/SMCP/MFGE8/MSH2/MSH4/MST1R/MYBL1/NASP/NDN/SEPTIN2/NKX3-1/NUMA1/ODF1/SERPINA5/PGK2/SERPINB5/SERPINE2/PIK3CA/MED1/PRKACG/PTCH…	248	ENSG00000272502
GO:0007276	gamete generation	162/1506	817/18888	2.00415298055155e-28	2.20170520292021e-25	1.93121989464276e-25	NR0B1/AXL/BCL2L2/BCL6/BRCA2/BRDT/SEPTIN7/CDC25C/CDKN1C/CREM/CSNK2A2/CYLC2/DAZL/ACE/DMRT1/ATN1/FANCA/FANCD2/FOXO3/NR6A1/GDF9/HMGB2/IGF2R/INHBB/MSH2/MSH4/MYBL1/NDN/SEPTIN2/ODF1/SERPINA5/PIK3CA/PRKACG/PTCH1/RARA/RB1/SHB/SNRPA1/SPINK2/SRC/SRPK1/SSX1/AURKA/SYCP1/TNP1/TNP2/TOP2A/NR2C2/WT1/ZP3/DNALI1/FXR1/NME5/YBX3/PDE5A/CCNA1/CCNB2/PTTG1/PIWIL1/MARF1/REC8/BCL2L11/NDC80/MERTK/EHMT2/CCNI/SOX30/XRN2/SETX/…	162	ENSG00000272502
GO:0032504	multicellular organism reproduction	181/1506	974/18888	3.94909035590669e-28	3.7960631046153e-25	3.32970671061185e-25	ACR/NR0B1/AXL/BCL2L2/BCL6/BRCA2/BRDT/CASP2/SEPTIN7/CDC25C/CDKN1C/CREM/CSNK2A2/CYLC2/DAZL/ACE/DMRT1/ATN1/FANCA/FANCD2/FOXO3/NR6A1/GDF9/HMGB2/IGF2R/INHBB/SMCP/MSH2/MSH4/MYBL1/NDN/SEPTIN2/ODF1/SERPINA5/SERPINE2/PIK3CA/MED1/PRKACG/PTCH1/RARA/RB1/SHB/SNRPA1/SP3/SPINK2/SRC/SRPK1/SSX1/AURKA/SYCP1/TNP1/TNP2/TOP2A/NR2C2/WT1/ZP3/DNALI1/FXR1/NME5/YBX3/PDE5A/CCNA1/CCNB2/PTTG1/PIWIL1/MARF1/REC8/BCL2L11/PARP2/…	181	ENSG00000272502
GO:0003006	developmental process involved in reproduction	185/1506	1013/18888	8.66358637272154e-28	7.40255324513651e-25	6.49312999723972e-25	NR0B1/AXL/BCL2L2/BCL6/BRCA2/BRDT/CASP2/SEPTIN7/CDC25C/CDKN1B/CDKN1C/CREM/CRIP1/CSNK2A2/CYLC2/CYP19A1/DACH1/DAZL/ACE/DMRT1/ATN1/FANCA/FOXO3/FLNA/GDF9/GNRH1/HMGB2/ID4/IDH1/IGF2R/INHBB/INSR/LHB/MSH2/MSH4/MYBL1/NASP/NDN/SEPTIN2/NKX3-1/ODF1/SERPINA5/SERPINB5/SERPINE2/PIK3CA/MED1/PRKACG/PTCH1/RARA/RARG/RB1/SHB/SMARCC1/SNAI1/SNRPA1/SPINK2/SRC/SRPK1/SSX1/STK3/AURKA/SYCP1/TNP1/TNP2/NR2C2/WT1/ZP3/DNALI1/CS…	185	ENSG00000272502
GO:0048232	male gamete generation	138/1506	653/18888	4.28319626356898e-27	3.29377792668455e-24	2.88912859546842e-24	NR0B1/AXL/BCL2L2/BCL6/BRCA2/BRDT/SEPTIN7/CDC25C/CREM/CSNK2A2/CYLC2/DAZL/ACE/DMRT1/ATN1/FANCA/HMGB2/IGF2R/INHBB/MSH4/MYBL1/SEPTIN2/ODF1/SERPINA5/PRKACG/PTCH1/RB1/SNRPA1/SPINK2/SRC/SRPK1/SSX1/SYCP1/TNP1/TNP2/NR2C2/DNALI1/FXR1/NME5/YBX3/CCNA1/PTTG1/PIWIL1/REC8/BCL2L11/MERTK/EHMT2/CCNI/SOX30/XRN2/SETX/MAST2/SEPTIN6/SIRT1/TDRD7/SPO11/CATSPERZ/VCX/MORC1/SYCP3/YBX2/SPMAP2/NME8/SUFU/ARID4B/DDX4/ANKRD49/S…	138	ENSG00000272502
GO:0048609	multicellular organismal reproductive process	172/1506	926/18888	1.05239418920891e-26	7.35719210456046e-24	6.45334159277577e-24	ACR/NR0B1/AXL/BCL2L2/BCL6/BRCA2/BRDT/CASP2/SEPTIN7/CDC25C/CDKN1C/CREM/CSNK2A2/CYLC2/DAZL/ACE/DMRT1/ATN1/FANCA/FANCD2/FOXO3/NR6A1/GDF9/HMGB2/IGF2R/INHBB/SMCP/MSH2/MSH4/MYBL1/NDN/SEPTIN2/ODF1/SERPINA5/SERPINE2/PIK3CA/MED1/PRKACG/PTCH1/RARA/RB1/SHB/SNRPA1/SP3/SPINK2/SRC/SRPK1/SSX1/AURKA/SYCP1/TNP1/TNP2/TOP2A/NR2C2/WT1/ZP3/DNALI1/FXR1/NME5/YBX3/PDE5A/CCNA1/CCNB2/PTTG1/PIWIL1/MARF1/REC8/BCL2L11/PARP2/…	172	ENSG00000272502
GO:0007283	spermatogenesis	132/1506	636/18888	3.67899886284296e-25	2.3576251046052e-22	2.06798462395594e-22	NR0B1/AXL/BCL2L2/BCL6/BRCA2/BRDT/SEPTIN7/CDC25C/CREM/CSNK2A2/CYLC2/DAZL/ACE/DMRT1/ATN1/HMGB2/IGF2R/INHBB/MSH4/MYBL1/SEPTIN2/ODF1/SERPINA5/PRKACG/PTCH1/RB1/SNRPA1/SPINK2/SRC/SRPK1/SSX1/SYCP1/TNP1/TNP2/NR2C2/DNALI1/FXR1/NME5/YBX3/CCNA1/PTTG1/PIWIL1/REC8/BCL2L11/MERTK/EHMT2/CCNI/SOX30/XRN2/SETX/MAST2/SEPTIN6/SIRT1/TDRD7/SPO11/CATSPERZ/VCX/MORC1/SYCP3/YBX2/SPMAP2/NME8/SUFU/ARID4B/DDX4/ANKRD49/SOHLH2/…	132	ENSG00000272502
GO:0022412	cellular process involved in reproduction in multicellular organism	105/1506	482/18888	7.51493469573629e-22	3.21054710056734e-19	2.81612289650749e-19	BRCA2/BRDT/CDKN1C/DAZL/DMRT1/FANCA/FOXO3/GDF9/HMGB2/INHBB/MSH2/MYBL1/NDN/SERPINA5/PIK3CA/PTCH1/RARA/SHB/SPINK2/SRC/SRPK1/AURKA/SYCP1/TNP1/TNP2/TOP2A/WT1/ZP3/DNALI1/FXR1/NME5/PDE5A/CCNA1/CCNB2/PIWIL1/MARF1/REC8/NDC80/EHMT2/SOX30/MAST2/NCAPH/TDRD7/SPO11/CATSPERZ/SYCP3/YBX2/SUFU/ARID4B/DDX4/SOHLH2/PIWIL2/STRBP/ADCY10/KDM3A/TEX11/YTHDC2/BRME1/TUT7/LIN28A/HORMAD1/GARIN1B/MAEL/RIMBP3/TDRD12/CCDC38/TDRD…	105	ENSG00000272502
GO:0019953	sexual reproduction	468/4471	1093/18888	3.57636519180163e-47	9.85288610341348e-44	9.07455609982928e-44	TOP3A/ACR/ACRV1/ACVR2A/NR0B1/ALDOA/AMH/BMAL1/ATP1A4/AXL/BAX/BBS1/BCL2L2/BCL6/BRDT/CCNE1/CDK1/SEPTIN7/CDC20/CDC25A/CDC25B/CDC25C/CDK2/CDKN1C/CLGN/CENPC/CETN2/CKS2/CREM/CSNK2A2/CXADR/CYLC1/CYLC2/DAZL/ACE/DIAPH2/DMRT1/DNMT3A/ATN1/DUSP1/ERCC4/ETV5/FANCA/FANCC/FANCD2/PTK2B/FANCG/FOXO3/MTOR/GALNT3/GAMT/NR6A1/GDF9/B4GALT1/HMGB2/HOXD9/HSF2/HSPA1L/IGF2R/ING2/INHBB/INSL3/INSR/JAG2/LIMK2/SMAD1/MAK/SMCP/MDK/…	468	ENSG00000273142
GO:0048232	male gamete generation	313/4471	653/18888	3.810825129363e-43	6.99921548759672e-40	6.446311560933e-40	ACRV1/ACVR2A/NR0B1/BMAL1/ATP1A4/AXL/BAX/BCL2L2/BCL6/BRDT/SEPTIN7/CDC25C/CETN2/CREM/CSNK2A2/CYLC1/CYLC2/DAZL/ACE/DMRT1/DNMT3A/ATN1/ETV5/FANCA/FANCG/GALNT3/GAMT/HMGB2/HSF2/IGF2R/ING2/INHBB/INSL3/JAG2/LIMK2/MAK/MEA1/MSH4/MYBL1/SEPTIN2/NPHP1/NPR2/ODF1/ODF2/CLDN11/OVOL1/PAFAH1B2/PAFAH1B3/SERPINA5/PLN/SEPTIN4/PRKACG/PRM2/PTCH1/NECTIN2/RB1/RFX2/SBF1/SLC4A2/SPAG4/SPINK2/SRC/SSTR3/SSX1/SYCP1/TESK1/TNP1/TN…	313	ENSG00000273142
GO:0007283	spermatogenesis	304/4471	636/18888	1.32001900502978e-41	1.81832617942852e-38	1.67468726927594e-38	ACRV1/ACVR2A/NR0B1/BMAL1/ATP1A4/AXL/BAX/BCL2L2/BCL6/BRDT/SEPTIN7/CDC25C/CETN2/CREM/CSNK2A2/CYLC1/CYLC2/DAZL/ACE/DMRT1/DNMT3A/ATN1/ETV5/FANCG/GALNT3/GAMT/HMGB2/HSF2/IGF2R/ING2/INHBB/INSL3/JAG2/LIMK2/MAK/MEA1/MSH4/MYBL1/SEPTIN2/NPHP1/NPR2/ODF1/ODF2/CLDN11/OVOL1/PAFAH1B2/PAFAH1B3/SERPINA5/PLN/SEPTIN4/PRKACG/PRM2/PTCH1/NECTIN2/RB1/RFX2/SBF1/SLC4A2/SPAG4/SPINK2/SRC/SSTR3/SSX1/SYCP1/TESK1/TNP1/TNP2/NR2…	304	ENSG00000273142
GO:0007276	gamete generation	361/4471	817/18888	8.23504923065067e-40	1.00833602801967e-36	9.28682393940745e-37	ACRV1/ACVR2A/NR0B1/AMH/BMAL1/ATP1A4/AXL/BAX/BCL2L2/BCL6/BRDT/SEPTIN7/CDC25B/CDC25C/CDKN1C/CETN2/CREM/CSNK2A2/CXADR/CYLC1/CYLC2/DAZL/ACE/DIAPH2/DMRT1/DNMT3A/ATN1/ETV5/FANCA/FANCC/FANCD2/PTK2B/FANCG/FOXO3/MTOR/GALNT3/GAMT/NR6A1/GDF9/HMGB2/HSF2/IGF2R/ING2/INHBB/INSL3/JAG2/LIMK2/SMAD1/MAK/MDK/MEA1/MMP2/MSH4/MYBL1/NDN/SEPTIN2/NODAL/NPHP1/NPR2/ODF1/ODF2/CLDN11/OVOL1/PAFAH1B2/PAFAH1B3/SERPINA5/PLN/SEPTI…	361	ENSG00000273142
GO:0022414	reproductive process	575/4471	1532/18888	4.52847535232263e-37	4.15864986521628e-34	3.83013678483288e-34	TOP3A/ACR/ACRV1/ACVR2A/NR0B1/ALDOA/AMH/AMHR2/APP/BMAL1/ATP1A4/AXL/BAX/BBS1/BCL2L2/BCL6/BOK/BRDT/DDR1/CAD/CAPN2/CASP2/CBL/CCNE1/CDK1/SEPTIN7/CDC20/CDC25A/CDC25B/CDC25C/CDK2/CDKN1B/CDKN1C/CLGN/CEBPB/CENPC/CETN2/CKS2/CREM/CSNK2A2/CXADR/CYLC1/CYLC2/DACH1/DAZL/ACE/DHCR24/DIAPH2/DMRT1/DNMT3A/ATN1/DUSP1/ERCC4/ETV5/FANCA/FANCC/FANCD2/PTK2B/FANCG/FOXO3/FLNA/MTOR/NR5A1/GALNT3/GAMT/GAS8/GATA4/GATA6/NR6A1/GD…	575	ENSG00000273142
GO:0000003	reproduction	576/4471	1542/18888	1.88726146301866e-36	1.59981702480505e-33	1.47343927339482e-33	TOP3A/ACR/ACRV1/ACVR2A/NR0B1/ALDOA/AMH/AMHR2/APP/BMAL1/ATP1A4/AXL/BAX/BBS1/BCL2L2/BCL6/BOK/BRDT/DDR1/CAD/CAPN2/CASP2/CBL/CCNE1/CDK1/SEPTIN7/CDC20/CDC25A/CDC25B/CDC25C/CDK2/CDKN1B/CDKN1C/CLGN/CEBPB/CENPC/CETN2/CKS2/CREM/CSNK2A2/CXADR/CYLC1/CYLC2/DACH1/DAZL/ACE/DHCR24/DIAPH2/DMRT1/DNMT3A/ATN1/DUSP1/ERCC4/ETV5/FANCA/FANCC/FANCD2/PTK2B/FANCG/FOXO3/FLNA/MTOR/NR5A1/GALNT3/GAMT/GAS8/GATA4/GATA6/NR6A1/GD…	576	ENSG00000273142
GO:0048609	multicellular organismal reproductive process	383/4471	926/18888	1.62012914793518e-34	1.19025488068305e-31	1.09623054346604e-31	ACR/ACRV1/ACVR2A/NR0B1/AMH/BMAL1/ATP1A4/AXL/BAX/BCL2L2/BCL6/BRDT/CASP2/SEPTIN7/CDC25B/CDC25C/CDKN1C/CETN2/CREM/CSNK2A2/CXADR/CYLC1/CYLC2/DAZL/ACE/DIAPH2/DMRT1/DNMT3A/ATN1/ETV5/FANCA/FANCC/FANCD2/PTK2B/FANCG/FOXO3/MTOR/NR5A1/GALNT3/GAMT/NR6A1/GDF9/GDF10/B4GALT1/HMGB2/HSF2/IGF1R/IGF2R/ING2/INHBB/INSL3/JAG2/JUNB/KISS1/LGALS9/LIMK2/SMAD1/MAK/SMCP/MDK/MEA1/MMP2/MSH4/MYBL1/NDN/SEPTIN2/NODAL/NPHP1/NPR2/…	383	ENSG00000273142
GO:0032504	multicellular organism reproduction	396/4471	974/18888	9.57772215783926e-34	6.59665613621179e-31	6.07555243722935e-31	ACR/ACRV1/ACVR2A/NR0B1/AMH/APP/BMAL1/ATP1A4/AXL/BAX/BCL2L2/BCL6/BRDT/CASP2/SEPTIN7/CDC25B/CDC25C/CDKN1C/CETN2/CREM/CSNK2A2/CXADR/CYLC1/CYLC2/DAZL/ACE/DIAPH2/DMRT1/DNMT3A/ATN1/ETV5/FANCA/FANCC/FANCD2/PTK2B/FANCG/FOXO3/MTOR/NR5A1/GALNT3/GAMT/NR6A1/GDF9/GDF10/B4GALT1/NR3C1/HMGB2/HSF2/IGF1R/IGF2R/ING2/INHBB/INSL3/JAG2/JUNB/KISS1/LGALS9/LIMK2/SMAD1/MAK/SMCP/MDK/MEA1/MMP2/MSH4/MYBL1/NDN/SEPTIN2/NODAL/N…	396	ENSG00000273142
GO:0003006	developmental process involved in reproduction	408/4471	1013/18888	1.07455781464978e-33	6.96566301025916e-31	6.41540956585336e-31	ACRV1/ACVR2A/NR0B1/AMH/AMHR2/BMAL1/ATP1A4/AXL/BAX/BCL2L2/BCL6/BOK/BRDT/CASP2/CBL/SEPTIN7/CDC25B/CDC25C/CDKN1B/CDKN1C/CEBPB/CETN2/CREM/CSNK2A2/CYLC1/CYLC2/DACH1/DAZL/ACE/DHCR24/DIAPH2/DMRT1/DNMT3A/ATN1/ETV5/FANCA/FANCC/PTK2B/FANCG/FOXO3/FLNA/MTOR/NR5A1/GALNT3/GAMT/GATA4/GATA6/GDF9/B4GALT1/GJB5/GNRH1/HMGB2/HSF2/ID4/IDH1/IGF2R/ING2/INHA/INHBB/INSL3/INSR/JAG2/JUNB/KRT8/LHB/LIMK2/MAK/MDK/MEA1/MAP3K4/M…	408	ENSG00000273142
GO:0048609	multicellular organismal reproductive process	133/984	926/18888	2.17560894493883e-27	1.55469015205329e-23	1.30284624081653e-23	ACR/ACRV1/ADA/NR0B1/AMH/AXL/BCL2L2/BCL6/BRDT/CASP2/SEPTIN7/CDKN1C/CYLC2/DAZL/ACE/DMRT1/FANCA/FANCD2/PTK2B/GDF9/GLI1/HMGB2/IGF1R/INHBB/KISS1/LGALS9/SMCP/MSH4/MYBL1/NDN/ODF1/OPRL1/PAFAH1B3/SERPINA5/SERPINE2/PRKACG/PTCH1/RARA/RNF2/SHB/SP3/SRC/AURKA/SYCP1/TSPAN8/TNP2/NR2C2/UCHL1/WT1/ZP3/FXR1/NME5/YBX3/CCNA1/CCNB2/PTTG1/PIWIL1/MARF1/DLEC1/REC8/BCL2L11/PARP2/CITED2/NDC80/MERTK/PRDX4/EHMT2/SOX30/CELF3/X…	133	ENSG00000275212
GO:0032504	multicellular organism reproduction	136/984	974/18888	8.85500490085392e-27	3.1638932510751e-23	2.65137488847147e-23	ACR/ACRV1/ADA/NR0B1/AMH/AXL/BCL2L2/BCL6/BRDT/CASP2/SEPTIN7/CDKN1C/CYLC2/DAZL/ACE/DMRT1/FANCA/FANCD2/PTK2B/GDF9/GLI1/HMGB2/IGF1R/INHBB/KISS1/LGALS9/SMCP/MSH4/MYBL1/NDN/ODF1/OPRL1/PAFAH1B3/SERPINA5/SERPINE2/PRKACG/PTCH1/RARA/RNF2/SHB/SP3/SRC/AURKA/SYCP1/TSPAN8/TNP2/NR2C2/UCHL1/WT1/ZP3/FXR1/NME5/YBX3/CCNA1/CCNB2/PTTG1/PIWIL1/MARF1/DLEC1/REC8/BCL2L11/PARP2/CITED2/NDC80/MERTK/PRDX4/EHMT2/SOX30/CELF3/X…	136	ENSG00000275212
GO:0007276	gamete generation	120/984	817/18888	1.3924101684063e-25	2.48754076585786e-22	2.08458459159565e-22	ACRV1/NR0B1/AMH/AXL/BCL2L2/BCL6/BRDT/SEPTIN7/CDKN1C/CYLC2/DAZL/ACE/DMRT1/FANCA/FANCD2/PTK2B/GDF9/GLI1/HMGB2/INHBB/MSH4/MYBL1/NDN/ODF1/PAFAH1B3/SERPINA5/PRKACG/PTCH1/RARA/RNF2/SHB/SRC/AURKA/SYCP1/TSPAN8/TNP2/NR2C2/UCHL1/WT1/ZP3/FXR1/NME5/YBX3/CCNA1/CCNB2/PTTG1/PIWIL1/MARF1/DLEC1/REC8/BCL2L11/NDC80/MERTK/PRDX4/EHMT2/SOX30/CELF3/XRN2/MAST2/SIRT1/TDRD7/VCX/MORC1/DDX25/SYCP3/YBX2/NME8/SUFU/ANKRD49/SOH…	120	ENSG00000275212
GO:0022414	reproductive process	177/984	1532/18888	6.37822123355905e-25	9.11575378700259e-22	7.63909486267735e-22	ACR/ACRV1/ADA/NR0B1/AMH/AMHR2/AXL/BCL2L2/BCL6/BRDT/DDR1/CAPN2/CASP2/CDK1/SEPTIN7/CDC20/CDK2/CDKN1C/CRIP1/CYLC2/DACH1/DAZL/ACE/DMRT1/FANCA/FANCD2/PTK2B/FBLN1/FOSB/GDF9/GJB5/GLI1/GNRH1/HMGB2/HOXD9/ID4/IGF1R/IGFBP2/INHBB/INSR/KISS1/LGALS9/LHB/SMCP/MFGE8/MSH4/MYBL1/NASP/NDN/ODF1/OPRL1/PAFAH1B3/SERPINA5/PGK2/SERPINE2/PRKACG/PTCH1/RAD51/RARA/RNF2/SHB/SP3/SRC/SRD5A2/AURKA/SYCP1/TEAD3/TERF1/TSPAN8/TNP2/N…	177	ENSG00000275212
GO:0003006	developmental process involved in reproduction	135/984	1013/18888	1.32086705158436e-24	1.38046012336304e-21	1.15683969564311e-21	ACRV1/NR0B1/AMH/AMHR2/AXL/BCL2L2/BCL6/BRDT/CASP2/SEPTIN7/CDKN1C/CRIP1/CYLC2/DACH1/DAZL/ACE/DMRT1/FANCA/PTK2B/GDF9/GJB5/GLI1/GNRH1/HMGB2/ID4/INHBB/INSR/LHB/MSH4/MYBL1/NASP/NDN/ODF1/PAFAH1B3/SERPINA5/SERPINE2/PRKACG/PTCH1/RARA/RNF2/SHB/SRC/SRD5A2/AURKA/SYCP1/TSPAN8/TNP2/NR2C2/WT1/ZP3/CSDE1/FXR1/NME5/UTF1/YBX3/HESX1/CCNA1/PTTG1/PIWIL1/MARF1/DLEC1/REC8/BCL2L11/PARP2/CITED2/MERTK/PRDX4/EHMT2/SOX30/CEL…	135	ENSG00000275212
GO:0000003	reproduction	177/984	1542/18888	1.35225592828734e-24	1.38046012336304e-21	1.15683969564311e-21	ACR/ACRV1/ADA/NR0B1/AMH/AMHR2/AXL/BCL2L2/BCL6/BRDT/DDR1/CAPN2/CASP2/CDK1/SEPTIN7/CDC20/CDK2/CDKN1C/CRIP1/CYLC2/DACH1/DAZL/ACE/DMRT1/FANCA/FANCD2/PTK2B/FBLN1/FOSB/GDF9/GJB5/GLI1/GNRH1/HMGB2/HOXD9/ID4/IGF1R/IGFBP2/INHBB/INSR/KISS1/LGALS9/LHB/SMCP/MFGE8/MSH4/MYBL1/NASP/NDN/ODF1/OPRL1/PAFAH1B3/SERPINA5/PGK2/SERPINE2/PRKACG/PTCH1/RAD51/RARA/RNF2/SHB/SP3/SRC/SRD5A2/AURKA/SYCP1/TEAD3/TERF1/TSPAN8/TNP2/N…	177	ENSG00000275212
GO:0019953	sexual reproduction	140/984	1093/18888	7.93367782634773e-24	7.08675771838511e-21	5.93877541501214e-21	ACR/ACRV1/NR0B1/AMH/AXL/BCL2L2/BCL6/BRDT/CDK1/SEPTIN7/CDC20/CDK2/CDKN1C/CYLC2/DAZL/ACE/DMRT1/FANCA/FANCD2/PTK2B/GDF9/GLI1/HMGB2/HOXD9/INHBB/INSR/SMCP/MFGE8/MSH4/MYBL1/NDN/ODF1/PAFAH1B3/SERPINA5/PRKACG/PTCH1/RAD51/RARA/RNF2/SHB/SRC/AURKA/SYCP1/TERF1/TSPAN8/TNP2/NR2C2/UCHL1/WT1/ZP3/FXR1/NME5/RAD54L/YBX3/CCNA1/CCNB2/EXO1/PTTG1/PIWIL1/MARF1/NCAPD2/DLEC1/REC8/BCL2L11/NDC80/MERTK/PRDX4/EHMT2/SOX30/CELF…	140	ENSG00000275212
GO:0048232	male gamete generation	100/984	653/18888	9.32041774571361e-23	7.40041169009661e-20	6.20162064975026e-20	ACRV1/NR0B1/AXL/BCL2L2/BCL6/BRDT/SEPTIN7/CYLC2/DAZL/ACE/DMRT1/FANCA/GLI1/HMGB2/INHBB/MSH4/MYBL1/ODF1/PAFAH1B3/SERPINA5/PRKACG/PTCH1/SRC/SYCP1/TSPAN8/TNP2/NR2C2/FXR1/NME5/YBX3/CCNA1/PTTG1/PIWIL1/DLEC1/REC8/BCL2L11/MERTK/PRDX4/EHMT2/SOX30/CELF3/XRN2/MAST2/SIRT1/TDRD7/VCX/MORC1/DDX25/SYCP3/YBX2/NME8/SUFU/ANKRD49/SOHLH2/STRBP/KDM3A/TEX11/CATSPERG/PROK2/TSPY2/TSPY3/TSPY10/YTHDC2/BOLL/ADGB/IFT56/ELL3/S…	100	ENSG00000275212
GO:0007283	spermatogenesis	96/984	636/18888	2.05446769365084e-21	1.33465692171172e-18	1.1184561444191e-18	ACRV1/NR0B1/AXL/BCL2L2/BCL6/BRDT/SEPTIN7/CYLC2/DAZL/ACE/DMRT1/GLI1/HMGB2/INHBB/MSH4/MYBL1/ODF1/PAFAH1B3/SERPINA5/PRKACG/PTCH1/SRC/SYCP1/TSPAN8/TNP2/NR2C2/FXR1/NME5/YBX3/CCNA1/PTTG1/PIWIL1/DLEC1/REC8/BCL2L11/MERTK/PRDX4/EHMT2/SOX30/CELF3/XRN2/MAST2/SIRT1/TDRD7/VCX/MORC1/DDX25/SYCP3/YBX2/NME8/SUFU/ANKRD49/SOHLH2/STRBP/KDM3A/CATSPERG/PROK2/TSPY2/TSPY3/TSPY10/YTHDC2/BOLL/ADGB/IFT56/ELL3/SHCBP1L/TSSK3…	96	ENSG00000275212
GO:0022412	cellular process involved in reproduction in multicellular organism	74/984	482/18888	3.9908113901849e-17	2.03702415673295e-14	1.70704706757608e-14	AMH/BRDT/CDKN1C/DAZL/DMRT1/FANCA/PTK2B/GDF9/GLI1/HMGB2/INHBB/MYBL1/NDN/SERPINA5/PTCH1/RARA/RNF2/SHB/SRC/AURKA/SYCP1/TNP2/UCHL1/WT1/ZP3/FXR1/NME5/CCNA1/CCNB2/PIWIL1/MARF1/REC8/NDC80/PRDX4/EHMT2/SOX30/MAST2/TDRD7/DDX25/SYCP3/YBX2/SUFU/SOHLH2/STRBP/KDM3A/TEX11/DMRTA2/YTHDC2/TUT7/LIN28A/ADGB/IFT56/SHCBP1L/HORMAD1/ZMYND15/ACRBP/MAEL/TDRD12/IQCF1/SUN5/RPL10L/CCDC42/TBC1D21/AGO4/PLD6/KDM1B/MEIOB/MEIOC/T…	74	ENSG00000275212
GO:0007281	germ cell development	59/984	371/18888	1.40453751111664e-14	5.57601391913306e-12	4.67275666710091e-12	AMH/BRDT/CDKN1C/DAZL/DMRT1/PTK2B/GDF9/GLI1/HMGB2/INHBB/NDN/PTCH1/RARA/RNF2/SHB/SRC/AURKA/SYCP1/TNP2/WT1/ZP3/FXR1/NME5/PIWIL1/MARF1/REC8/EHMT2/SOX30/TDRD7/DDX25/SYCP3/YBX2/SUFU/SOHLH2/STRBP/KDM3A/DMRTA2/YTHDC2/TUT7/LIN28A/ADGB/IFT56/HORMAD1/ZMYND15/ACRBP/MAEL/TDRD12/IQCF1/SUN5/CCDC42/TBC1D21/PLD6/KDM1B/MEIOC/H1-7/NANOS3/MEIOSIN/SOHLH1/MEIG1	59	ENSG00000275212
GO:0019953	sexual reproduction	286/2215	1093/18888	3.62506638361034e-42	2.76326259953723e-38	2.3155340912007e-38	ACR/NR0B1/AMH/ANG/AXL/BCL2L2/BCL6/BRDT/CCIN/CCNE1/CDK1/SEPTIN7/CDC20/CDC25A/CDC25B/CDC25C/CDK2/CDKN1C/CENPC/COL6A1/CXADR/CYLC1/CYLC2/DAZL/ACE/DIAPH2/DMRT1/DNMT3A/ATN1/DUSP1/ETV5/FANCA/FANCD2/PTK2B/FOXJ1/FOXO3/MTOR/ADAM2/GALNT3/NR6A1/GDF9/B4GALT1/GLI1/HMGB2/HOXD9/IGF2R/INHBB/INSR/SMAD1/SMCP/MEA1/MFGE8/MMP2/MSH2/MYBL1/NDN/SEPTIN2/NEK2/NUMA1/ODF1/CLDN11/OVOL1/SERPINA5/PIK3CA/PLAT/PLK1/PRKACG/PRM1/PT…	286	ENSG00000275549
GO:0022414	reproductive process	360/2215	1532/18888	5.96301812588958e-42	2.76326259953723e-38	2.3155340912007e-38	A2M/ACR/NR0B1/ALPL/AMH/AMHR2/ANG/AXL/BCL2L2/BCL6/BOK/BRDT/DDR1/CAD/CAPN2/CASP2/CCIN/CCNE1/CDK1/SEPTIN7/CDC20/CDC25A/CDC25B/CDC25C/CDK2/CDKN1B/CDKN1C/CEBPB/CENPC/COL6A1/CXADR/CYLC1/CYLC2/CYP1B1/CYP17A1/DAZL/ACE/DIAPH2/DMRT1/DNMT3A/ATN1/DUSP1/EGR1/ETV5/FANCA/FANCD2/PTK2B/FBLN1/FOXJ1/FOXO3/FLNA/FOS/MTOR/ADAM2/NR5A1/GALNT3/GATA4/GATA6/NR6A1/GDF9/GDF10/B4GALT1/GLI1/HMGB2/HOXD9/ID4/IDH1/IGF1R/IGF2R/IGF…	360	ENSG00000275549
GO:0000003	reproduction	361/2215	1542/18888	1.09063937619164e-41	3.36934857951471e-38	2.82341660264629e-38	A2M/ACR/NR0B1/ALPL/AMH/AMHR2/ANG/AXL/BCL2L2/BCL6/BOK/BRDT/DDR1/CAD/CAPN2/CASP2/CCIN/CCNE1/CDK1/SEPTIN7/CDC20/CDC25A/CDC25B/CDC25C/CDK2/CDKN1B/CDKN1C/CEBPB/CENPC/COL6A1/CXADR/CYLC1/CYLC2/CYP1B1/CYP17A1/DAZL/ACE/DIAPH2/DMRT1/DNMT3A/ATN1/DUSP1/EGR1/ETV5/FANCA/FANCD2/PTK2B/FBLN1/FOXJ1/FOXO3/FLNA/FOS/MTOR/ADAM2/NR5A1/GALNT3/GATA4/GATA6/NR6A1/GDF9/GDF10/B4GALT1/GLI1/HMGB2/HOXD9/ID4/IDH1/IGF1R/IGF2R/IGF…	361	ENSG00000275549
GO:0032504	multicellular organism reproduction	256/2215	974/18888	5.42037966402412e-38	1.25590196815439e-34	1.05240950424131e-34	A2M/ACR/NR0B1/AMH/ANG/AXL/BCL2L2/BCL6/BRDT/CASP2/CCIN/SEPTIN7/CDC25B/CDC25C/CDKN1C/CXADR/CYLC1/CYLC2/CYP1B1/DAZL/ACE/DIAPH2/DMRT1/DNMT3A/ATN1/EGR1/ETV5/FANCA/FANCD2/PTK2B/FOXJ1/FOXO3/MTOR/ADAM2/NR5A1/GALNT3/NR6A1/GDF9/GDF10/B4GALT1/GLI1/HMGB2/IGF1R/IGF2R/INHBB/KISS1/LGALS9/SMAD1/SMCP/MEA1/MMP2/MSH2/MYBL1/NDN/SEPTIN2/ODF1/CLDN11/OVOL1/SERPINA5/PDGFRA/SERPINF1/SERPINE2/PIK3CA/PLK1/MED1/PRKACG/PRM1/…	256	ENSG00000275549
GO:0048609	multicellular organismal reproductive process	243/2215	926/18888	6.51199447123034e-36	1.00588607932271e-32	8.42903424714692e-33	A2M/ACR/NR0B1/AMH/ANG/AXL/BCL2L2/BCL6/BRDT/CASP2/CCIN/SEPTIN7/CDC25B/CDC25C/CDKN1C/CXADR/CYLC1/CYLC2/CYP1B1/DAZL/ACE/DIAPH2/DMRT1/DNMT3A/ATN1/EGR1/ETV5/FANCA/FANCD2/PTK2B/FOXJ1/FOXO3/MTOR/NR5A1/GALNT3/NR6A1/GDF9/GDF10/B4GALT1/GLI1/HMGB2/IGF1R/IGF2R/INHBB/KISS1/LGALS9/SMAD1/SMCP/MEA1/MMP2/MSH2/MYBL1/NDN/SEPTIN2/ODF1/CLDN11/OVOL1/SERPINA5/PDGFRA/SERPINF1/SERPINE2/PIK3CA/PLK1/MED1/PRKACG/PRM1/PTCH1/…	243	ENSG00000275549
GO:0003006	developmental process involved in reproduction	258/2215	1013/18888	8.73755886563522e-36	1.1568527938101e-32	9.69409162566266e-33	A2M/NR0B1/ALPL/AMH/AMHR2/ANG/AXL/BCL2L2/BCL6/BOK/BRDT/CASP2/CCIN/SEPTIN7/CDC25B/CDC25C/CDKN1B/CDKN1C/CEBPB/COL6A1/CYLC1/CYLC2/CYP1B1/CYP17A1/DAZL/ACE/DIAPH2/DMRT1/DNMT3A/ATN1/ETV5/FANCA/PTK2B/FOXJ1/FOXO3/FLNA/MTOR/ADAM2/NR5A1/GALNT3/GATA4/GATA6/GDF9/B4GALT1/GLI1/HMGB2/ID4/IDH1/IGF2R/INHBB/INSR/KRT8/KRT19/LHB/MEA1/MAP3K4/MMP2/MSH2/MYBL1/NASP/NDN/SEPTIN2/NKX3-1/ODF1/CLDN11/OVOL1/SERPINA5/PDGFRA/SER…	258	ENSG00000275549
GO:0007276	gamete generation	222/2215	817/18888	3.12409395177113e-35	3.61926284312685e-32	3.03283752317992e-32	NR0B1/AMH/ANG/AXL/BCL2L2/BCL6/BRDT/CCIN/SEPTIN7/CDC25B/CDC25C/CDKN1C/CXADR/CYLC1/CYLC2/DAZL/ACE/DIAPH2/DMRT1/DNMT3A/ATN1/ETV5/FANCA/FANCD2/PTK2B/FOXJ1/FOXO3/MTOR/GALNT3/NR6A1/GDF9/GLI1/HMGB2/IGF2R/INHBB/SMAD1/MEA1/MMP2/MSH2/MYBL1/NDN/SEPTIN2/ODF1/CLDN11/OVOL1/SERPINA5/PIK3CA/PLK1/PRKACG/PRM1/PTCH1/PTGDS/RARA/RB1/RFX2/SHB/SNRPA1/SOX9/SPINK2/SRC/SRPK1/SSTR3/SSX1/AURKA/SYCP1/TAF4B/TGFBR1/TNP2/TOP2A/…	222	ENSG00000275549
GO:0048232	male gamete generation	185/2215	653/18888	6.78551418620438e-32	6.98757171974913e-29	5.85538288489075e-29	NR0B1/AXL/BCL2L2/BCL6/BRDT/CCIN/SEPTIN7/CDC25C/CYLC1/CYLC2/DAZL/ACE/DMRT1/DNMT3A/ATN1/ETV5/FANCA/FOXJ1/GALNT3/GLI1/HMGB2/IGF2R/INHBB/MEA1/MYBL1/SEPTIN2/ODF1/CLDN11/OVOL1/SERPINA5/PRKACG/PRM1/PTCH1/RB1/RFX2/SNRPA1/SOX9/SPINK2/SRC/SRPK1/SSTR3/SSX1/SYCP1/TAF4B/TNP2/NR2C2/DNALI1/FXR1/NME5/YBX3/CCNA1/HERC2/PTTG1/PIWIL1/SLC22A14/REC8/BCL2L11/MERTK/EHMT2/PRSS21/CCNI/TDRKH/ZPBP/SOX30/ADAM29/XRN2/SETX/MAS…	185	ENSG00000275549
GO:0007283	spermatogenesis	179/2215	636/18888	1.74550040171516e-30	1.61772977230961e-27	1.35561073303731e-27	NR0B1/AXL/BCL2L2/BCL6/BRDT/CCIN/SEPTIN7/CDC25C/CYLC1/CYLC2/DAZL/ACE/DMRT1/DNMT3A/ATN1/ETV5/FOXJ1/GALNT3/GLI1/HMGB2/IGF2R/INHBB/MEA1/MYBL1/SEPTIN2/ODF1/CLDN11/OVOL1/SERPINA5/PRKACG/PRM1/PTCH1/RB1/RFX2/SNRPA1/SOX9/SPINK2/SRC/SRPK1/SSTR3/SSX1/SYCP1/TAF4B/TNP2/NR2C2/DNALI1/FXR1/NME5/YBX3/CCNA1/HERC2/PTTG1/PIWIL1/SLC22A14/REC8/BCL2L11/MERTK/EHMT2/PRSS21/CCNI/TDRKH/ZPBP/SOX30/ADAM29/XRN2/SETX/MAST2/SEP…	179	ENSG00000275549
GO:0022412	cellular process involved in reproduction in multicellular organism	149/2215	482/18888	3.04298225308263e-30	2.56385086559725e-27	2.14843282901853e-27	AMH/ANG/BRDT/CDC25B/CDKN1C/CXADR/DAZL/DIAPH2/DMRT1/DNMT3A/ETV5/FANCA/PTK2B/FOXO3/MTOR/ADAM2/GDF9/GLI1/HMGB2/INHBB/MSH2/MYBL1/NDN/SERPINA5/PIK3CA/PLK1/PRM1/PTCH1/PTGDS/RARA/RFX2/SFRP1/SHB/SPINK2/SRC/SRPK1/AURKA/SYCP1/TAF4B/TGFBR1/TNP2/TOP2A/UCHL1/WT1/DNALI1/FXR1/NME5/CCNA1/CCNB2/PIWIL1/SLC22A14/MARF1/REC8/NDC80/EHMT2/TDRKH/ZPBP/SOX30/MAST2/TDRD7/SPO11/CATSPERZ/SYCP3/DHH/YBX2/SUFU/TUBA8/MOV10L1/DDX…	149	ENSG00000275549
GO:0007281	germ cell development	111/2215	371/18888	1.60640027978243e-21	8.27117655167974e-19	6.93100658727178e-19	AMH/ANG/BRDT/CDC25B/CDKN1C/DAZL/DIAPH2/DMRT1/DNMT3A/ETV5/PTK2B/FOXO3/MTOR/GDF9/GLI1/HMGB2/INHBB/MSH2/NDN/PIK3CA/PRM1/PTCH1/RARA/RFX2/SHB/SPINK2/SRC/SRPK1/AURKA/SYCP1/TAF4B/TNP2/WT1/DNALI1/FXR1/NME5/PIWIL1/SLC22A14/MARF1/REC8/EHMT2/TDRKH/ZPBP/SOX30/TDRD7/SPO11/CATSPERZ/SYCP3/DHH/YBX2/SUFU/TUBA8/MOV10L1/DDX4/PCSK4/SOHLH2/STRBP/ADCY10/KDM3A/JAM2/YTHDC2/TUT7/LIN28A/ADGB/BBOF1/CFAP43/RSPH6A/JAM3/SPATA…	111	ENSG00000275549
GO:0048609	multicellular organismal reproductive process	124/1049	926/18888	2.13973499850708e-20	3.97188309097876e-17	3.23888308195071e-17	ACR/ACRV1/NR0B1/AXL/BCL2L2/BCL6/BRDT/CASP2/SEPTIN7/CREM/CSNK2A2/CXADR/CYLC2/DAZL/ACE/DIAPH2/DMRT1/FANCA/FANCD2/PTK2B/NR5A1/GDF9/B4GALT1/HMGB2/IGF1R/INHBB/KISS1/MSH2/MSH4/MYBL1/NDN/SEPTIN2/PAFAH1B3/SERPINA5/PDGFRA/PIK3CA/PRKACG/PRM2/PTCH1/RARA/RB1/RNF2/SP3/SRC/SSTR3/AURKA/SYCP1/TNP2/TOP2A/NR2C2/UCHL1/WT1/ZP3/DNALI1/FXR1/NME5/YBX3/CCNA1/CCNB2/PTTG1/PIWIL1/MARF1/REC8/BCL2L11/PARP2/CITED2/NDC80/MERTK…	124	ENSG00000278338
GO:0007276	gamete generation	114/1049	817/18888	3.37031630004764e-20	5.00491970557075e-17	4.08127565428927e-17	ACRV1/NR0B1/AXL/BCL2L2/BCL6/BRDT/SEPTIN7/CREM/CSNK2A2/CXADR/CYLC2/DAZL/ACE/DIAPH2/DMRT1/FANCA/FANCD2/PTK2B/GDF9/HMGB2/INHBB/MSH2/MSH4/MYBL1/NDN/SEPTIN2/PAFAH1B3/SERPINA5/PIK3CA/PRKACG/PRM2/PTCH1/RARA/RB1/RNF2/SRC/SSTR3/AURKA/SYCP1/TNP2/TOP2A/NR2C2/UCHL1/WT1/ZP3/DNALI1/FXR1/NME5/YBX3/CCNA1/CCNB2/PTTG1/PIWIL1/MARF1/REC8/BCL2L11/NDC80/MERTK/PRDX4/EHMT2/PRSS21/SOX30/XRN2/SETX/MAST2/SUN1/SIRT1/TDRD7/S…	114	ENSG00000278338
GO:0032504	multicellular organism reproduction	127/1049	974/18888	6.92759699879475e-20	8.57290128600851e-17	6.99079612931008e-17	ACR/ACRV1/NR0B1/AXL/BCL2L2/BCL6/BRDT/CASP2/SEPTIN7/CREM/CSNK2A2/CXADR/CYLC2/DAZL/ACE/DIAPH2/DMRT1/FANCA/FANCD2/PTK2B/NR5A1/GDF9/B4GALT1/HMGB2/IGF1R/INHBB/KISS1/MSH2/MSH4/MYBL1/NDN/SEPTIN2/PAFAH1B3/SERPINA5/PDGFRA/PIK3CA/PRKACG/PRM2/PTCH1/RARA/RB1/RNF2/SP3/SRC/SSTR3/AURKA/SYCP1/THRA/TNP2/TOP2A/NR2C2/UCHL1/WT1/ZP3/DNALI1/FXR1/NME5/YBX3/CCNA1/CCNB2/PTTG1/PIWIL1/MARF1/REC8/BCL2L11/PARP2/CITED2/NDC80/…	127	ENSG00000278338
GO:0019953	sexual reproduction	135/1049	1093/18888	5.00520273671895e-19	4.12929225779313e-16	3.36724282357981e-16	ACR/ACRV1/NR0B1/AXL/BCL2L2/BCL6/BRDT/CDK1/SEPTIN7/CDC20/CDK2/CREM/CSNK2A2/CXADR/CYLC2/DAZL/ACE/DIAPH2/DMRT1/FANCA/FANCD2/PTK2B/GDF9/B4GALT1/HMGB2/HOXD9/INHBB/INSR/MFGE8/MSH2/MSH4/MSH5/MST1R/MYBL1/NDN/SEPTIN2/PAFAH1B3/SERPINA5/PIK3CA/PRKACG/PRM2/PTCH1/RAD51/RARA/RB1/RNF2/RPA1/SELENOP/SRC/SSTR3/AURKA/SYCP1/TERF1/TNP2/TOP2A/NR2C2/UCHL1/WT1/ZP3/DNALI1/FXR1/NME5/YBX3/CCNA1/CCNB2/EXO1/PTTG1/PIWIL1/MARF…	135	ENSG00000278338
GO:0000003	reproduction	166/1049	1542/18888	2.65801334035975e-17	1.40969636086937e-14	1.14954080704882e-14	ACR/ACRV1/NR0B1/AMHR2/AXL/BCL2L2/BCL6/BRDT/DDR1/CAD/CAPN2/CASP2/CDK1/SEPTIN7/CDC20/CDK2/CREM/CSNK2A2/CXADR/CYLC2/DACH1/DAZL/ACE/DIAPH2/DMRT1/FANCA/FANCD2/PTK2B/NR5A1/GDF9/B4GALT1/HMGB2/HOXD9/ID4/IGF1R/IGFBP2/RBPJ/INHBB/INSR/KISS1/MFGE8/MSH2/MSH4/MSH5/MST1R/MYBL1/NASP/NDN/SEPTIN2/PAFAH1B3/SERPINA5/PDGFRA/PGK2/PIK3CA/PRKACG/PRM2/PTCH1/RAD51/RARA/RB1/RNF2/RPA1/SELENOP/SMARCC1/SP3/SRC/SSTR3/AURKA/SYC…	166	ENSG00000278338
GO:0022414	reproductive process	165/1049	1532/18888	3.23483245963428e-17	1.57855740026834e-14	1.28723900993705e-14	ACR/ACRV1/NR0B1/AMHR2/AXL/BCL2L2/BCL6/BRDT/DDR1/CAD/CAPN2/CASP2/CDK1/SEPTIN7/CDC20/CDK2/CREM/CSNK2A2/CXADR/CYLC2/DACH1/DAZL/ACE/DIAPH2/DMRT1/FANCA/FANCD2/PTK2B/NR5A1/GDF9/B4GALT1/HMGB2/HOXD9/ID4/IGF1R/IGFBP2/RBPJ/INHBB/INSR/KISS1/MFGE8/MSH2/MSH4/MSH5/MST1R/MYBL1/NASP/NDN/SEPTIN2/PAFAH1B3/SERPINA5/PDGFRA/PGK2/PIK3CA/PRKACG/PRM2/PTCH1/RAD51/RARA/RB1/RNF2/RPA1/SMARCC1/SP3/SRC/SSTR3/AURKA/SYCP1/TEAD3…	165	ENSG00000278338
GO:0048232	male gamete generation	93/1049	653/18888	3.4016051722954e-17	1.57855740026834e-14	1.28723900993705e-14	ACRV1/NR0B1/AXL/BCL2L2/BCL6/BRDT/SEPTIN7/CREM/CSNK2A2/CYLC2/DAZL/ACE/DMRT1/FANCA/HMGB2/INHBB/MSH4/MYBL1/SEPTIN2/PAFAH1B3/SERPINA5/PRKACG/PRM2/PTCH1/RB1/SRC/SSTR3/SYCP1/TNP2/NR2C2/DNALI1/FXR1/NME5/YBX3/CCNA1/PTTG1/PIWIL1/REC8/BCL2L11/MERTK/PRDX4/EHMT2/PRSS21/SOX30/XRN2/SETX/MAST2/SUN1/SIRT1/TDRD7/SPO11/MORC1/DDX25/SYCP3/YBX2/NME8/SUFU/ARID4B/STRBP/ADCY10/KDM3A/TEX11/CYP26B1/PRDM9/CATSPERG/PROK2/TS…	93	ENSG00000278338
GO:0003006	developmental process involved in reproduction	122/1049	1013/18888	2.19221037295859e-16	8.56692737853554e-14	6.98592468989352e-14	ACRV1/NR0B1/AMHR2/AXL/BCL2L2/BCL6/BRDT/CASP2/SEPTIN7/CREM/CSNK2A2/CYLC2/DACH1/DAZL/ACE/DIAPH2/DMRT1/FANCA/PTK2B/NR5A1/GDF9/B4GALT1/HMGB2/ID4/INHBB/INSR/MSH2/MSH4/MYBL1/NASP/NDN/SEPTIN2/PAFAH1B3/SERPINA5/PDGFRA/PIK3CA/PRKACG/PRM2/PTCH1/RARA/RB1/RNF2/SMARCC1/SRC/SSTR3/AURKA/SYCP1/TNP2/NR2C2/WT1/ZP3/DNALI1/CSDE1/FXR1/NME5/YBX3/CCNA1/PTTG1/PIWIL1/MARF1/REC8/BCL2L11/PARP2/CITED2/MERTK/PRDX4/SPINT2/EHM…	122	ENSG00000278338
GO:0007276	gamete generation	88/1042	817/18888	1.11195881011435e-09	5.22694771341084e-07	4.69129569572453e-07	ACRV1/ACVR2A/AXL/BCL2L2/BRCA2/CREM/CYLC2/DAZL/ACE/DMRT1/GALNT3/IGF2R/MSH4/PAFAH1B2/PAFAH1B3/PIK3CA/PRKACG/SHB/SLC4A2/SOS1/SRC/TNP1/TNP2/NR2C2/TYRO3/DNALI1/FXR1/NME5/YBX3/PDE5A/DYNLL1/CCNB2/MARF1/NDC80/MERTK/EHMT2/PRSS21/ABHD2/XRN2/SUN1/SIRT1/TDRD7/FBXO5/MORC1/YBX2/NME8/VPS54/ANKRD49/FANCL/KDM3A/TEX11/CYP26B1/SPIRE1/CATSPERG/VIPAS39/YTHDC2/TUT7/LIN28A/SHCBP1L/TSSK3/TSSK6/KATNAL1/HORMAD1/IQCG/SPIRE…	88	ENSG00000282692
GO:0048232	male gamete generation	75/1042	653/18888	1.22145389032801e-09	5.38279461293927e-07	4.8311715714816e-07	ACRV1/ACVR2A/AXL/BCL2L2/BRCA2/CREM/CYLC2/DAZL/ACE/DMRT1/GALNT3/IGF2R/MSH4/PAFAH1B2/PAFAH1B3/PRKACG/SLC4A2/SRC/TNP1/TNP2/NR2C2/TYRO3/DNALI1/FXR1/NME5/YBX3/DYNLL1/MERTK/EHMT2/PRSS21/ABHD2/XRN2/SUN1/SIRT1/TDRD7/MORC1/YBX2/NME8/VPS54/ANKRD49/KDM3A/TEX11/CYP26B1/CATSPERG/VIPAS39/YTHDC2/SHCBP1L/TSSK3/TSSK6/KATNAL1/HORMAD1/IQCG/ACRBP/MAEL/TDRD12/RPL39L/GTSF1/CALR3/IQCF1/SUN5/PIWIL4/PNLDC1/VPS13B/TBC1D21…	75	ENSG00000282692
GO:0019953	sexual reproduction	108/1042	1093/18888	1.90137442403622e-09	7.44810614659965e-07	6.68483218555891e-07	ACRV1/ACVR2A/AXL/BCL2L2/BRCA2/CDK1/CDC20/CDK2/CREM/CYLC2/DAZL/ACE/DMRT1/GALNT3/B4GALT1/HOXD9/IGF2R/INSR/MSH4/PAFAH1B2/PAFAH1B3/PIK3CA/PRKACG/SHB/SLC4A2/SOS1/SRC/TNP1/TNP2/NR2C2/TYRO3/DNALI1/FXR1/NME5/YBX3/PDE5A/DYNLL1/PKMYT1/CCNB2/MARF1/PKDREJ/NDC80/MERTK/EHMT2/PRSS21/ABHD2/XRN2/SUN1/SIRT1/TDRD7/PRND/FBXO5/MORC1/CECR2/YBX2/NME8/VPS54/LY6K/ANKRD49/FANCL/TRIM36/KDM3A/TEX11/CYP26B1/SPIRE1/CATSPERG/V…	108	ENSG00000282692
GO:0032504	multicellular organism reproduction	98/1042	974/18888	4.51417415601805e-09	1.59147209870416e-06	1.4283797382095e-06	ACRV1/ACVR2A/AXL/BCL2L2/BRCA2/CASP2/CREM/CYLC2/DAZL/ACE/DMRT1/GALNT3/B4GALT1/IGF1R/IGF2R/MSH4/PAFAH1B2/PAFAH1B3/SERPINE2/PIK3CA/PRKACG/SHB/SLC4A2/SOS1/SRC/THRA/TNP1/TNP2/NR2C2/TYRO3/DNALI1/FXR1/FZD4/NME5/YBX3/PDE5A/DYNLL1/CCNB2/MARF1/PARP2/NDC80/MERTK/EHMT2/PRSS21/ABHD2/XRN2/SUN1/SIRT1/TDRD7/MAPK8IP2/FBXO5/MORC1/YBX2/NME8/VPS54/ANKRD49/FANCL/KDM3A/TEX11/CYP26B1/SPIRE1/CATSPERG/VIPAS39/YTHDC2/TUT7…	98	ENSG00000282692
GO:0022414	reproductive process	19/70	1532/18888	1.92219580850021e-06	0.000236129025882477	0.000183241028345902	BCL2L2/CDK1/LHB/SMARCC1/TEAD3/TNP2/FXR1/NME5/PIWIL1/XRN2/ZNF318/NUPR1/CELF4/PRDM9/OSR1/H1-8/PSMA8/CDC26/MEIOC	19	ENSG00000283052
GO:0000003	reproduction	19/70	1542/18888	2.11774911105361e-06	0.000236129025882477	0.000183241028345902	BCL2L2/CDK1/LHB/SMARCC1/TEAD3/TNP2/FXR1/NME5/PIWIL1/XRN2/ZNF318/NUPR1/CELF4/PRDM9/OSR1/H1-8/PSMA8/CDC26/MEIOC	19	ENSG00000283052
GO:0048609	multicellular organismal reproductive process	116/1045	926/18888	5.31609190445344e-17	3.74943962021101e-13	3.18070172472772e-13	ACR/ADA/NR0B1/AXL/BCL2L2/CASP2/CDC25C/CREM/CSNK2A2/CYLC2/DAZL/ACE/DIAPH2/DMRT1/FANCD2/FOXO3/GDF9/B4GALT1/HMGB2/IL1A/INHBB/SMCP/MSH4/NDN/NOS3/ODF1/OPRL1/PAFAH1B2/PAFAH1B3/SERPINA5/SERPINE2/PRKACG/PTCH1/PTN/RARA/RB1/SHB/SNRPA1/SRC/SYCP1/TSPAN8/TNP1/TNP2/NR2C2/WT1/ZP3/DNALI1/FXR1/NME5/YBX3/CCNB2/PIWIL1/MARF1/REC8/BCL2L11/PARP2/CITED2/NDC80/MERTK/EHMT2/PRSS21/SOX30/CELF3/XRN2/SETX/SIRT1/TDRD7/NPAP1/V…	116	ENSG00000283217
GO:0007276	gamete generation	106/1045	817/18888	1.17151253722669e-16	4.13133896252992e-13	3.50467224294552e-13	NR0B1/AXL/BCL2L2/CDC25C/CREM/CSNK2A2/CYLC2/DAZL/ACE/DIAPH2/DMRT1/FANCD2/FOXO3/GDF9/HMGB2/IL1A/INHBB/MSH4/NDN/NOS3/ODF1/PAFAH1B2/PAFAH1B3/SERPINA5/PRKACG/PTCH1/PTN/RARA/RB1/SHB/SNRPA1/SRC/SYCP1/TSPAN8/TNP1/TNP2/NR2C2/WT1/ZP3/DNALI1/FXR1/NME5/YBX3/CCNB2/PIWIL1/MARF1/REC8/BCL2L11/NDC80/MERTK/EHMT2/PRSS21/SOX30/CELF3/XRN2/SETX/SIRT1/TDRD7/NPAP1/VCX/MORC1/DDX25/SYCP3/YBX2/SPMAP2/NME8/ARID4B/SPATA6/PCS…	106	ENSG00000283217
GO:0032504	multicellular organism reproduction	118/1045	974/18888	3.49203083183924e-16	6.15732336424053e-13	5.22334296004585e-13	ACR/ADA/NR0B1/AXL/BCL2L2/CASP2/CDC25C/CREM/CSNK2A2/CYLC2/DAZL/ACE/DIAPH2/DMRT1/FANCD2/FOXO3/GDF9/B4GALT1/HMGB2/IL1A/INHBB/SMCP/MSH4/NDN/NOS3/ODF1/OPRL1/PAFAH1B2/PAFAH1B3/SERPINA5/SERPINE2/PRKACG/PTCH1/PTN/RARA/RB1/SHB/SNRPA1/SRC/SYCP1/THRA/TSPAN8/TNP1/TNP2/NR2C2/WT1/ZP3/DNALI1/FXR1/NME5/YBX3/CCNB2/PIWIL1/MARF1/REC8/BCL2L11/PARP2/CITED2/NDC80/MERTK/EHMT2/PRSS21/SOX30/CELF3/XRN2/SETX/SIRT1/TDRD7/MA…	118	ENSG00000283217
GO:0019953	sexual reproduction	126/1045	1093/18888	1.49586168039005e-15	1.7583854052985e-12	1.49166277041e-12	ACR/NR0B1/AXL/BCL2L2/CCNE1/CDK1/CDC20/CDC25C/CDK2/CREM/CSNK2A2/CYLC2/DAZL/ACE/DIAPH2/DMRT1/FANCD2/FOXO3/GDF9/B4GALT1/HMGB2/IL1A/INHBB/INSR/SMCP/MSH4/NDN/NOS3/NUMA1/ODF1/PAFAH1B2/PAFAH1B3/SERPINA5/PRKACG/PTCH1/PTN/RARA/RB1/SHB/SNRPA1/SRC/SYCP1/TSPAN8/TNP1/TNP2/NR2C2/WT1/ZP3/DNALI1/OR2H2/FXR1/NME5/YBX3/PKMYT1/CCNB2/PIWIL1/MARF1/REC8/BCL2L11/NDC80/MERTK/CCT2/EHMT2/PRSS21/SOX30/CELF3/XRN2/SETX/SIRT1/…	126	ENSG00000283217
GO:0048232	male gamete generation	89/1045	653/18888	2.05502224200118e-15	2.06290451823001e-12	1.74999056491368e-12	NR0B1/AXL/BCL2L2/CDC25C/CREM/CSNK2A2/CYLC2/DAZL/ACE/DMRT1/HMGB2/IL1A/INHBB/MSH4/ODF1/PAFAH1B2/PAFAH1B3/SERPINA5/PRKACG/PTCH1/RB1/SNRPA1/SRC/SYCP1/TSPAN8/TNP1/TNP2/NR2C2/DNALI1/FXR1/NME5/YBX3/PIWIL1/REC8/BCL2L11/MERTK/EHMT2/PRSS21/SOX30/CELF3/XRN2/SETX/SIRT1/TDRD7/NPAP1/VCX/MORC1/DDX25/SYCP3/YBX2/SPMAP2/NME8/ARID4B/SPATA6/PCSK4/ANKRD49/STRBP/ADCY10/CATSPERG/TSPY2/TSPY3/TSPY10/YTHDC2/BOLL/HORMAD1/M…	89	ENSG00000283217
GO:0003006	developmental process involved in reproduction	118/1045	1013/18888	6.25508729528952e-15	4.90190341040855e-12	4.15835277034218e-12	NR0B1/AXL/BCL2L2/CASP2/CDC25C/CREM/CRIP1/CSNK2A2/CYLC2/DAZL/ACE/DIAPH2/DMRT1/FOXO3/GDF9/B4GALT1/GNRH1/HMGB2/IL1A/INHBB/INSR/LHB/MSH4/NDN/NKX3-1/NOS3/ODF1/PAFAH1B2/PAFAH1B3/SERPINA5/SERPINE2/PRKACG/PTCH1/PTN/RARA/RB1/RBP4/SHB/SMARCC1/SNAI1/SNRPA1/SRC/SYCP1/TSPAN8/TNP1/TNP2/NR2C2/WT1/ZP3/DNALI1/CSDE1/NCOA4/FXR1/NME5/YBX3/HESX1/PIWIL1/MARF1/REC8/BCL2L11/PARP2/CITED2/MERTK/EHMT2/PRSS21/SOX30/CELF3/XR…	118	ENSG00000283217
GO:0007283	spermatogenesis	86/1045	636/18888	1.00160095922473e-14	7.064291565412e-12	5.99273668656142e-12	NR0B1/AXL/BCL2L2/CDC25C/CREM/CSNK2A2/CYLC2/DAZL/ACE/DMRT1/HMGB2/IL1A/INHBB/MSH4/ODF1/PAFAH1B2/PAFAH1B3/SERPINA5/PRKACG/PTCH1/RB1/SNRPA1/SRC/SYCP1/TSPAN8/TNP1/TNP2/NR2C2/DNALI1/FXR1/NME5/YBX3/PIWIL1/REC8/BCL2L11/MERTK/EHMT2/PRSS21/SOX30/CELF3/XRN2/SETX/SIRT1/TDRD7/NPAP1/VCX/MORC1/DDX25/SYCP3/YBX2/SPMAP2/NME8/ARID4B/SPATA6/PCSK4/ANKRD49/STRBP/ADCY10/CATSPERG/TSPY2/TSPY3/TSPY10/YTHDC2/BOLL/HORMAD1/M…	86	ENSG00000283217
GO:0022414	reproductive process	156/1045	1532/18888	2.67839114261684e-14	1.71733570262514e-11	1.45683973728556e-11	ACR/ADA/NR0B1/AXL/BCL2L2/CAPN2/CASP2/CCNE1/CDK1/CDC20/CDC25C/CDK2/CREM/CRIP1/CSNK2A2/CYLC2/DAZL/ACE/DIAPH2/DMRT1/FANCD2/FOXO3/FOSB/GDF9/B4GALT1/GNRH1/HMGB2/IGFBP2/IL1A/INHBB/INSR/LHB/SMCP/MSH4/NDN/NKX3-1/NOS3/NUMA1/ODF1/OPRL1/PAFAH1B2/PAFAH1B3/SERPINA5/PGK2/SERPINE2/PRKACG/PTCH1/PTN/RARA/RB1/RBP4/SHB/SMARCC1/SNAI1/SNRPA1/SRC/SYCP1/TEAD3/THRA/TSPAN8/TNP1/TNP2/NR2C2/WT1/ZP3/DNALI1/CSDE1/OR2H2/NCOA4…	156	ENSG00000283217
GO:0000003	reproduction	156/1045	1542/18888	4.64632641543557e-14	2.73087835067225e-11	2.31664204783647e-11	ACR/ADA/NR0B1/AXL/BCL2L2/CAPN2/CASP2/CCNE1/CDK1/CDC20/CDC25C/CDK2/CREM/CRIP1/CSNK2A2/CYLC2/DAZL/ACE/DIAPH2/DMRT1/FANCD2/FOXO3/FOSB/GDF9/B4GALT1/GNRH1/HMGB2/IGFBP2/IL1A/INHBB/INSR/LHB/SMCP/MSH4/NDN/NKX3-1/NOS3/NUMA1/ODF1/OPRL1/PAFAH1B2/PAFAH1B3/SERPINA5/PGK2/SERPINE2/PRKACG/PTCH1/PTN/RARA/RB1/RBP4/SHB/SMARCC1/SNAI1/SNRPA1/SRC/SYCP1/TEAD3/THRA/TSPAN8/TNP1/TNP2/NR2C2/WT1/ZP3/DNALI1/CSDE1/OR2H2/NCOA4…	156	ENSG00000283217
GO:0048232	male gamete generation	83/814	653/18888	5.09665606951445e-19	1.75564811429862e-16	1.4851308645904e-16	NR0B1/BCL2L2/BCL6/BRDT/SEPTIN7/CSNK2A2/DMRT1/HMGB2/ING2/INHBB/SEPTIN2/ODF1/SERPINA5/PRKACG/PRM2/PTCH1/SNRPA1/SYCP1/TSPAN8/TNP1/TNP2/NR2C2/FXR1/NME5/FKBP6/PIWIL1/REC8/MERTK/EHMT2/CCNI/SOX30/CELF3/XRN2/SETX/MAST2/SEPTIN6/TDRD7/SPO11/VCX/SYCP3/NME8/ARID4B/DDX4/LGR4/NDC1/CFAP44/ADCY10/KDM3A/EIF5A2/PRDM9/CATSPERG/DMRTC2/TSPY2/TSPY3/TSPY10/YTHDC2/BOLL/ELL3/RSPH6A/HORMAD1/ZMYND15/MAEL/TDRD12/RPL39L/TDRD…	83	ENSG00000284668
GO:0007276	gamete generation	95/814	817/18888	5.67500413226221e-19	1.84626801102931e-16	1.56178768692549e-16	NR0B1/BCL2L2/BCL6/BRDT/SEPTIN7/CSNK2A2/CXADR/DMRT1/FANCD2/GDF9/HMGB2/ING2/INHBB/NDN/SEPTIN2/ODF1/SERPINA5/PRKACG/PRM2/PTCH1/RARA/SHB/SNRPA1/SYCP1/TSPAN8/TNP1/TNP2/NR2C2/ZNF148/KMT2D/FXR1/NME5/FKBP6/PIWIL1/REC8/MERTK/EHMT2/CCNI/SOX30/CELF3/XRN2/SETX/MAST2/SEPTIN6/NCAPH/TDRD7/SPO11/VCX/SYCP3/NME8/ARID4B/DDX4/LGR4/NDC1/CFAP44/ADCY10/KDM3A/EIF5A2/CELF4/PRDM9/CATSPERG/DMRTC2/TSPY2/TSPY3/TSPY10/YTHDC2/…	95	ENSG00000284668
GO:0007283	spermatogenesis	80/814	636/18888	4.34927963232407e-18	1.27346907634449e-15	1.07724789209037e-15	NR0B1/BCL2L2/BCL6/BRDT/SEPTIN7/CSNK2A2/DMRT1/HMGB2/ING2/INHBB/SEPTIN2/ODF1/SERPINA5/PRKACG/PRM2/PTCH1/SNRPA1/SYCP1/TSPAN8/TNP1/TNP2/NR2C2/FXR1/NME5/FKBP6/PIWIL1/REC8/MERTK/EHMT2/CCNI/SOX30/CELF3/XRN2/SETX/MAST2/SEPTIN6/TDRD7/SPO11/VCX/SYCP3/NME8/ARID4B/DDX4/LGR4/NDC1/CFAP44/ADCY10/KDM3A/EIF5A2/CATSPERG/DMRTC2/TSPY2/TSPY3/TSPY10/YTHDC2/BOLL/ELL3/RSPH6A/HORMAD1/ZMYND15/MAEL/TDRD12/RPL39L/TDRD9/LRGU…	80	ENSG00000284668
GO:0048232	male gamete generation	37/328	653/18888	2.67811785083492e-10	6.31300872975218e-07	5.76587729884727e-07	NR0B1/BCL2L2/BRDT/SEPTIN7/CYLC2/DMRT1/HMGB2/MSH4/MYBL1/SEPTIN2/SERPINA5/SYCP1/TNP2/FXR1/PIWIL1/REC8/MERTK/SETX/MAST2/SPO11/SYCP3/ANKRD49/KDM3A/PRDM9/CATSPERG/BOLL/HORMAD1/IQCG/TDRD12/RPL39L/RPL10L/PSMA8/VPS13B/ZNF296/PLD6/ARMC12/SPDYA	37	ENSG00000285923
GO:0007283	spermatogenesis	36/328	636/18888	4.89507009285514e-10	6.31300872975218e-07	5.76587729884727e-07	NR0B1/BCL2L2/BRDT/SEPTIN7/CYLC2/DMRT1/HMGB2/MSH4/MYBL1/SEPTIN2/SERPINA5/SYCP1/TNP2/FXR1/PIWIL1/REC8/MERTK/SETX/MAST2/SPO11/SYCP3/ANKRD49/KDM3A/CATSPERG/BOLL/HORMAD1/IQCG/TDRD12/RPL39L/RPL10L/PSMA8/VPS13B/ZNF296/PLD6/ARMC12/SPDYA	36	ENSG00000285923
GO:0007276	gamete generation	40/328	817/18888	3.42219810238258e-09	2.20674740968637e-06	2.01549456661374e-06	NR0B1/BCL2L2/BRDT/SEPTIN7/CYLC2/DMRT1/FANCD2/HMGB2/MSH4/MYBL1/SEPTIN2/SERPINA5/SYCP1/TNP2/FXR1/PIWIL1/REC8/MERTK/SETX/MAST2/SPO11/SYCP3/ANKRD49/KDM3A/PRDM9/CATSPERG/BOLL/HORMAD1/IQCG/TDRD12/RPL39L/RPL10L/PSMA8/VPS13B/ZNF296/PLD6/OOSP2/ARMC12/KDM1B/SPDYA	40	ENSG00000285923
GO:0022414	reproductive process	59/328	1532/18888	4.84384729640631e-09	2.51816144875314e-06	2.29991919126778e-06	NR0B1/BCL2L2/BRDT/CAD/CAPN2/CDK1/SEPTIN7/CYLC2/DMRT1/FANCD2/HMGB2/LHB/MSH4/MST1R/MYBL1/NASP/SEPTIN2/SERPINA5/PGK2/SYCP1/TEAD3/TERF1/TNP2/CSDE1/FXR1/PIWIL1/REC8/PARP2/MERTK/SETX/MAST2/MAPK8IP2/SPO11/ZNF318/NUPR1/ANAPC4/SYCP3/ANKRD49/KDM3A/PRDM9/CATSPERG/BOLL/HORMAD1/IQCG/TDRD12/RPL39L/OSR1/H1-8/RPL10L/PSMA8/VPS13B/ZNF296/TTLL9/PLD6/OOSP2/ARMC12/KDM1B/SPDYA/CDC26	59	ENSG00000285923
GO:0000003	reproduction	59/328	1542/18888	6.1548608835759e-09	2.64590630650613e-06	2.4165927469198e-06	NR0B1/BCL2L2/BRDT/CAD/CAPN2/CDK1/SEPTIN7/CYLC2/DMRT1/FANCD2/HMGB2/LHB/MSH4/MST1R/MYBL1/NASP/SEPTIN2/SERPINA5/PGK2/SYCP1/TEAD3/TERF1/TNP2/CSDE1/FXR1/PIWIL1/REC8/PARP2/MERTK/SETX/MAST2/MAPK8IP2/SPO11/ZNF318/NUPR1/ANAPC4/SYCP3/ANKRD49/KDM3A/PRDM9/CATSPERG/BOLL/HORMAD1/IQCG/TDRD12/RPL39L/OSR1/H1-8/RPL10L/PSMA8/VPS13B/ZNF296/TTLL9/PLD6/OOSP2/ARMC12/KDM1B/SPDYA/CDC26	59	ENSG00000285923
GO:0019953	sexual reproduction	47/328	1093/18888	8.17139352948716e-09	3.126206381976e-06	2.85526651094215e-06	NR0B1/BCL2L2/BRDT/CDK1/SEPTIN7/CYLC2/DMRT1/FANCD2/HMGB2/MSH4/MST1R/MYBL1/SEPTIN2/SERPINA5/SYCP1/TERF1/TNP2/FXR1/PIWIL1/REC8/MERTK/SETX/MAST2/SPO11/ZNF318/ANAPC4/SYCP3/ANKRD49/KDM3A/PRDM9/CATSPERG/BOLL/HORMAD1/IQCG/TDRD12/RPL39L/H1-8/RPL10L/PSMA8/VPS13B/ZNF296/PLD6/OOSP2/ARMC12/KDM1B/SPDYA/CDC26	47	ENSG00000285923
GO:0003006	developmental process involved in reproduction	44/328	1013/18888	1.93762479789731e-08	5.54263608137459e-06	5.06227076904803e-06	NR0B1/BCL2L2/BRDT/SEPTIN7/CYLC2/DMRT1/HMGB2/LHB/MSH4/MYBL1/NASP/SEPTIN2/SERPINA5/SYCP1/TNP2/CSDE1/FXR1/PIWIL1/REC8/PARP2/MERTK/SETX/MAST2/SPO11/NUPR1/SYCP3/ANKRD49/KDM3A/CATSPERG/BOLL/HORMAD1/IQCG/TDRD12/RPL39L/OSR1/RPL10L/PSMA8/VPS13B/ZNF296/PLD6/OOSP2/ARMC12/KDM1B/SPDYA	44	ENSG00000285923
GO:0048609	multicellular organismal reproductive process	41/328	926/18888	3.68098811892296e-08	9.49449535474195e-06	8.67163306331535e-06	NR0B1/BCL2L2/BRDT/SEPTIN7/CYLC2/DMRT1/FANCD2/HMGB2/MSH4/MYBL1/SEPTIN2/SERPINA5/SYCP1/TNP2/FXR1/PIWIL1/REC8/PARP2/MERTK/SETX/MAST2/SPO11/SYCP3/ANKRD49/KDM3A/PRDM9/CATSPERG/BOLL/HORMAD1/IQCG/TDRD12/RPL39L/RPL10L/PSMA8/VPS13B/ZNF296/PLD6/OOSP2/ARMC12/KDM1B/SPDYA	41	ENSG00000285923
GO:0032504	multicellular organism reproduction	42/328	974/18888	5.17081266763877e-08	1.2503671381934e-05	1.14200119245154e-05	NR0B1/BCL2L2/BRDT/SEPTIN7/CYLC2/DMRT1/FANCD2/HMGB2/MSH4/MYBL1/SEPTIN2/SERPINA5/SYCP1/TNP2/FXR1/PIWIL1/REC8/PARP2/MERTK/SETX/MAST2/MAPK8IP2/SPO11/SYCP3/ANKRD49/KDM3A/PRDM9/CATSPERG/BOLL/HORMAD1/IQCG/TDRD12/RPL39L/RPL10L/PSMA8/VPS13B/ZNF296/PLD6/OOSP2/ARMC12/KDM1B/SPDYA	42	ENSG00000285923
GO:0007289	spermatid nucleus differentiation	7/328	27/18888	2.94304801388629e-07	5.57197225545349e-05	5.08906445608341e-05	BRDT/HMGB2/SYCP1/TNP2/PIWIL1/SYCP3/KDM3A	7	ENSG00000285923
GO:0035092	sperm DNA condensation	2/44	17/18888	0.000705432853351513	0.0471454646517263	0.0386689726083061	TNP2/PIWIL1	2	ENSG00000286050
GO:0007276	gamete generation	60/442	817/18888	2.98960024940334e-15	3.83117271961038e-12	3.14773436785863e-12	NR0B1/BCL2L2/BCL6/SEPTIN7/CSNK2A2/CYLC2/DAZL/ACE/DMRT1/FANCD2/GDF9/HMGB2/NDN/SERPINA5/PRKACG/PTCH1/RARA/SRC/SYCP1/TSPAN8/TNP2/NR2C2/ZP3/FXR1/NME5/YBX3/PIWIL1/MARF1/REC8/NDC80/MERTK/EHMT2/CELF3/MAST2/TDRD7/SPO11/DDX25/SYCP3/YBX2/NME8/STRBP/KDM3A/TEX11/CELF4/PRDM9/CATSPERG/YTHDC2/BOLL/LIN28A/HORMAD1/MAEL/TDRD12/RPL39L/RPL10L/PSMA8/PIWIL4/PNLDC1/AGO4/PLD6/SOHLH1	60	ENSG00000286479
GO:0032504	multicellular organism reproduction	65/442	974/18888	1.78386532775578e-14	1.4462335718226e-11	1.18824168241621e-11	NR0B1/BCL2L2/BCL6/CASP2/SEPTIN7/CSNK2A2/CYLC2/DAZL/ACE/DMRT1/FANCD2/GDF9/HMGB2/NDN/OPRL1/SERPINA5/PRKACG/PTCH1/RARA/SRC/SYCP1/TSPAN8/TNP2/NR2C2/ZP3/FXR1/NME5/YBX3/PIWIL1/MARF1/REC8/PARP2/NDC80/MERTK/EHMT2/CELF3/MAST2/TDRD7/MAPK8IP2/SPO11/DDX25/SYCP3/YBX2/NME8/STRBP/KDM3A/TEX11/CELF4/PRDM9/CATSPERG/YTHDC2/BOLL/LIN28A/HORMAD1/PPP1R1B/MAEL/TDRD12/RPL39L/RPL10L/PSMA8/PIWIL4/PNLDC1/AGO4/PLD6/SOHLH1	65	ENSG00000286479
GO:0048609	multicellular organismal reproductive process	63/442	926/18888	1.97495805750258e-14	1.4462335718226e-11	1.18824168241621e-11	NR0B1/BCL2L2/BCL6/CASP2/SEPTIN7/CSNK2A2/CYLC2/DAZL/ACE/DMRT1/FANCD2/GDF9/HMGB2/NDN/OPRL1/SERPINA5/PRKACG/PTCH1/RARA/SRC/SYCP1/TSPAN8/TNP2/NR2C2/ZP3/FXR1/NME5/YBX3/PIWIL1/MARF1/REC8/PARP2/NDC80/MERTK/EHMT2/CELF3/MAST2/TDRD7/SPO11/DDX25/SYCP3/YBX2/NME8/STRBP/KDM3A/TEX11/CELF4/PRDM9/CATSPERG/YTHDC2/BOLL/LIN28A/HORMAD1/MAEL/TDRD12/RPL39L/RPL10L/PSMA8/PIWIL4/PNLDC1/AGO4/PLD6/SOHLH1	63	ENSG00000286479
GO:0048232	male gamete generation	51/442	653/18888	4.05360124540621e-14	2.30875110932803e-11	1.89689574068658e-11	NR0B1/BCL2L2/BCL6/SEPTIN7/CSNK2A2/CYLC2/DAZL/ACE/DMRT1/HMGB2/SERPINA5/PRKACG/PTCH1/SRC/SYCP1/TSPAN8/TNP2/NR2C2/FXR1/NME5/YBX3/PIWIL1/REC8/MERTK/EHMT2/CELF3/MAST2/TDRD7/SPO11/DDX25/SYCP3/YBX2/NME8/STRBP/KDM3A/TEX11/PRDM9/CATSPERG/YTHDC2/BOLL/HORMAD1/MAEL/TDRD12/RPL39L/RPL10L/PSMA8/PIWIL4/PNLDC1/AGO4/PLD6/SOHLH1	51	ENSG00000286479
GO:0003006	developmental process involved in reproduction	64/442	1013/18888	3.54233400110887e-13	1.65072764451674e-10	1.35625630032886e-10	NR0B1/AMHR2/BCL2L2/BCL6/CASP2/SEPTIN7/CSNK2A2/CYLC2/DAZL/ACE/DMRT1/GDF9/HMGB2/LHB/NDN/SERPINA5/PRKACG/PTCH1/RARA/SRC/SYCP1/TSPAN8/TNP2/NR2C2/ZP3/CSDE1/FXR1/NME5/YBX3/PIWIL1/MARF1/REC8/PARP2/MERTK/EHMT2/CELF3/MAST2/TDRD7/SPO11/NUPR1/DDX25/SYCP3/YBX2/NME8/STRBP/KDM3A/TEX11/CELF4/CATSPERG/YTHDC2/BOLL/LIN28A/HORMAD1/MAEL/TDRD12/RPL39L/OSR1/RPL10L/PSMA8/PIWIL4/PNLDC1/AGO4/PLD6/SOHLH1	64	ENSG00000286479
GO:0007283	spermatogenesis	48/442	636/18888	8.4957595500586e-13	3.34994334258465e-10	2.75235092791777e-10	NR0B1/BCL2L2/BCL6/SEPTIN7/CSNK2A2/CYLC2/DAZL/ACE/DMRT1/HMGB2/SERPINA5/PRKACG/PTCH1/SRC/SYCP1/TSPAN8/TNP2/NR2C2/FXR1/NME5/YBX3/PIWIL1/REC8/MERTK/EHMT2/CELF3/MAST2/TDRD7/SPO11/DDX25/SYCP3/YBX2/NME8/STRBP/KDM3A/CATSPERG/YTHDC2/BOLL/HORMAD1/MAEL/TDRD12/RPL39L/RPL10L/PSMA8/PIWIL4/PNLDC1/PLD6/SOHLH1	48	ENSG00000286479
GO:0019953	sexual reproduction	65/442	1093/18888	3.41437282783003e-12	1.09387969471604e-09	8.98743795009732e-10	NR0B1/BCL2L2/BCL6/CDK1/SEPTIN7/CSNK2A2/CYLC2/DAZL/ACE/DMRT1/FANCD2/GDF9/HMGB2/MFGE8/NDN/SERPINA5/PRKACG/PTCH1/RARA/SRC/SYCP1/TERF1/TSPAN8/TNP2/NR2C2/ZP3/FXR1/NME5/YBX3/PIWIL1/MARF1/REC8/NDC80/MERTK/EHMT2/CELF3/MAST2/TDRD7/SPO11/DDX25/SYCP3/YBX2/NME8/STRBP/KDM3A/TEX11/CELF4/PRDM9/CATSPERG/YTHDC2/BOLL/LIN28A/HORMAD1/MAEL/TDRD12/RPL39L/H1-8/RPL10L/PSMA8/PIWIL4/PNLDC1/AGO4/PLD6/CDC26/SOHLH1	65	ENSG00000286479
GO:0022414	reproductive process	79/442	1532/18888	1.65453661701488e-11	4.463765630957e-09	3.66747978098424e-09	NR0B1/AMHR2/BCL2L2/BCL6/CAPN2/CASP2/CDK1/SEPTIN7/CSNK2A2/CYLC2/DAZL/ACE/DMRT1/FANCD2/GDF9/HMGB2/LHB/MFGE8/NDN/OPRL1/SERPINA5/PGK2/PRKACG/PTCH1/RARA/SRC/SYCP1/TEAD3/TERF1/TSPAN8/TNP2/NR2C2/ZP3/CSDE1/FXR1/NME5/YBX3/PIWIL1/MARF1/REC8/PARP2/NDC80/MERTK/EHMT2/CELF3/MAST2/TDRD7/MAPK8IP2/SPO11/NUPR1/DDX25/SYCP3/YBX2/NME8/STRBP/KDM3A/TEX11/CELF4/PRDM9/CATSPERG/YTHDC2/BOLL/LIN28A/HORMAD1/PPP1R1B/MAEL/TDRD…	79	ENSG00000286479
GO:0022414	reproductive process	118/698	1532/18888	8.74868528566985e-15	6.56916906387735e-12	5.56347315600558e-12	ADA/NR0B1/AMHR2/AXL/BCL2L2/BCL6/BRDT/CAD/CAPN2/CASP2/CDK1/SEPTIN7/CDC20/CSNK2A2/CYLC2/DACH1/DAZL/DIAPH2/DMRT1/ATN1/FANCA/FANCD2/FOSB/GDF9/HMGB2/INSR/LHB/MDFI/MSH4/MST1R/MYBL1/NASP/NDN/SEPTIN2/OPRL1/SERPINA5/PGK2/MED1/PRKACG/PRM2/RARA/RNF2/SHB/SMARCC1/SRC/SYCP1/TEAD3/TERF1/TSPAN8/TNP1/TNP2/NR2C2/CSDE1/FXR1/RECK/RAD54L/YBX3/HESX1/EXO1/PIWIL1/MARF1/NCAPD2/REC8/PARP2/NDC80/MERTK/PRDX4/MAGED2/EHMT2/CC…	118	ENSG00000286558
GO:0000003	reproduction	118/698	1542/18888	1.3911185310378e-14	8.35644901594407e-12	7.07713248474283e-12	ADA/NR0B1/AMHR2/AXL/BCL2L2/BCL6/BRDT/CAD/CAPN2/CASP2/CDK1/SEPTIN7/CDC20/CSNK2A2/CYLC2/DACH1/DAZL/DIAPH2/DMRT1/ATN1/FANCA/FANCD2/FOSB/GDF9/HMGB2/INSR/LHB/MDFI/MSH4/MST1R/MYBL1/NASP/NDN/SEPTIN2/OPRL1/SERPINA5/PGK2/MED1/PRKACG/PRM2/RARA/RNF2/SHB/SMARCC1/SRC/SYCP1/TEAD3/TERF1/TSPAN8/TNP1/TNP2/NR2C2/CSDE1/FXR1/RECK/RAD54L/YBX3/HESX1/EXO1/PIWIL1/MARF1/NCAPD2/REC8/PARP2/NDC80/MERTK/PRDX4/MAGED2/EHMT2/CC…	118	ENSG00000286558
GO:0007276	gamete generation	75/698	817/18888	2.86001684454495e-13	1.04427693373595e-10	8.84405109958707e-11	NR0B1/AXL/BCL2L2/BCL6/BRDT/SEPTIN7/CSNK2A2/CYLC2/DAZL/DIAPH2/DMRT1/ATN1/FANCA/FANCD2/GDF9/HMGB2/MSH4/MYBL1/NDN/SEPTIN2/SERPINA5/PRKACG/PRM2/RARA/RNF2/SHB/SRC/SYCP1/TSPAN8/TNP1/TNP2/NR2C2/FXR1/YBX3/PIWIL1/MARF1/REC8/NDC80/MERTK/PRDX4/EHMT2/CCNI/CELF3/SETX/MAST2/SUN1/NCAPH/TDRD7/SYCP3/YBX2/ARID4B/DDX4/ANKRD49/STRBP/KDM3A/TEX11/EIF5A2/CATSPERG/BOLL/LIN28A/ELL3/HORMAD1/MAEL/TDRD12/RPL39L/RPL10L/PSMA8…	75	ENSG00000286558
GO:0032504	multicellular organism reproduction	84/698	974/18888	2.95533675270704e-13	1.04427693373595e-10	8.84405109958707e-11	ADA/NR0B1/AXL/BCL2L2/BCL6/BRDT/CASP2/SEPTIN7/CSNK2A2/CYLC2/DAZL/DIAPH2/DMRT1/ATN1/FANCA/FANCD2/GDF9/HMGB2/MSH4/MYBL1/NDN/SEPTIN2/OPRL1/SERPINA5/MED1/PRKACG/PRM2/RARA/RNF2/SHB/SRC/SYCP1/TSPAN8/TNP1/TNP2/NR2C2/FXR1/YBX3/PIWIL1/MARF1/REC8/PARP2/NDC80/MERTK/PRDX4/EHMT2/CCNI/CELF3/SETX/MAST2/SUN1/NCAPH/TDRD7/MAPK8IP2/SYCP3/YBX2/ARID4B/DDX4/ANKRD49/STRBP/KDM3A/TEX11/EIF5A2/CATSPERG/CSMD1/BOLL/LIN28A/EL…	84	ENSG00000286558
GO:0003006	developmental process involved in reproduction	86/698	1013/18888	3.5659748008706e-13	1.19004503493498e-10	1.00785708845659e-10	NR0B1/AMHR2/AXL/BCL2L2/BCL6/BRDT/CASP2/SEPTIN7/CSNK2A2/CYLC2/DACH1/DAZL/DIAPH2/DMRT1/ATN1/FANCA/GDF9/HMGB2/INSR/LHB/MDFI/MSH4/MYBL1/NASP/NDN/SEPTIN2/SERPINA5/MED1/PRKACG/PRM2/RARA/RNF2/SHB/SMARCC1/SRC/SYCP1/TSPAN8/TNP1/TNP2/NR2C2/CSDE1/FXR1/YBX3/HESX1/PIWIL1/MARF1/REC8/PARP2/MERTK/PRDX4/EHMT2/CCNI/CELF3/SETX/MAST2/SUN1/TDRD7/CD2AP/NUPR1/SYCP3/YBX2/ARID4B/DDX4/ANKRD49/STRBP/KDM3A/TEX11/EIF5A2/CATS…	86	ENSG00000286558
GO:0048609	multicellular organismal reproductive process	81/698	926/18888	3.89935338693218e-13	1.23281135764745e-10	1.04407617280018e-10	ADA/NR0B1/AXL/BCL2L2/BCL6/BRDT/CASP2/SEPTIN7/CSNK2A2/CYLC2/DAZL/DIAPH2/DMRT1/ATN1/FANCA/FANCD2/GDF9/HMGB2/MSH4/MYBL1/NDN/SEPTIN2/OPRL1/SERPINA5/MED1/PRKACG/PRM2/RARA/RNF2/SHB/SRC/SYCP1/TSPAN8/TNP1/TNP2/NR2C2/FXR1/YBX3/PIWIL1/MARF1/REC8/PARP2/NDC80/MERTK/PRDX4/EHMT2/CCNI/CELF3/SETX/MAST2/SUN1/NCAPH/TDRD7/SYCP3/YBX2/ARID4B/DDX4/ANKRD49/STRBP/KDM3A/TEX11/EIF5A2/CATSPERG/CSMD1/BOLL/LIN28A/ELL3/HORMAD…	81	ENSG00000286558
GO:0019953	sexual reproduction	90/698	1093/18888	5.39168247212632e-13	1.61939183050314e-10	1.37147375725192e-10	NR0B1/AXL/BCL2L2/BCL6/BRDT/CDK1/SEPTIN7/CDC20/CSNK2A2/CYLC2/DAZL/DIAPH2/DMRT1/ATN1/FANCA/FANCD2/GDF9/HMGB2/INSR/MSH4/MST1R/MYBL1/NDN/SEPTIN2/SERPINA5/PRKACG/PRM2/RARA/RNF2/SHB/SRC/SYCP1/TERF1/TSPAN8/TNP1/TNP2/NR2C2/FXR1/RAD54L/YBX3/EXO1/PIWIL1/MARF1/NCAPD2/REC8/NDC80/MERTK/PRDX4/EHMT2/CCNI/CELF3/SETX/MAST2/SUN1/NCAPH/TDRD7/ZNF318/ANAPC4/SYCP3/YBX2/ARID4B/DDX4/ANKRD49/STRBP/KDM3A/TEX11/EIF5A2/CATS…	90	ENSG00000286558
GO:0022414	reproductive process	163/905	1532/18888	4.98760387674184e-23	6.80807929175261e-20	5.57771616700056e-20	ACR/ACRV1/NR0B1/AXL/BCL2L2/BCL6/BRCA2/DDR1/CAD/CAPN2/CASP2/CDK1/SEPTIN7/CDC20/CYLC2/CYP19A1/DACH1/DAZL/ACE/DMRT1/FANCA/FANCD2/PTK2B/FBLN1/GDF9/B4GALT1/GNRH1/HMGB2/HOXD9/ID4/IGF1R/IGFBP2/RBPJ/INHBB/INSR/KISS1/LHB/MFGE8/MSH2/MSH4/MYBL1/NASP/NDN/SEPTIN2/NKX3-1/ODF1/PAFAH1B3/SERPINA5/PGK2/SERPINB5/SERPINE2/PIK3CA/PRKACG/PTCH1/RAD51/RARA/RARG/RB1/RNF2/SHB/SP3/SRC/AURKA/SYCP1/TEAD3/TERF1/TNP2/NR2C2/WT1…	163	ENSG00000286734
GO:0000003	reproduction	163/905	1542/18888	9.92681420376937e-23	1.12917511567877e-19	9.25109421937243e-20	ACR/ACRV1/NR0B1/AXL/BCL2L2/BCL6/BRCA2/DDR1/CAD/CAPN2/CASP2/CDK1/SEPTIN7/CDC20/CYLC2/CYP19A1/DACH1/DAZL/ACE/DMRT1/FANCA/FANCD2/PTK2B/FBLN1/GDF9/B4GALT1/GNRH1/HMGB2/HOXD9/ID4/IGF1R/IGFBP2/RBPJ/INHBB/INSR/KISS1/LHB/MFGE8/MSH2/MSH4/MYBL1/NASP/NDN/SEPTIN2/NKX3-1/ODF1/PAFAH1B3/SERPINA5/PGK2/SERPINB5/SERPINE2/PIK3CA/PRKACG/PTCH1/RAD51/RARA/RARG/RB1/RNF2/SHB/SP3/SRC/AURKA/SYCP1/TEAD3/TERF1/TNP2/NR2C2/WT1…	163	ENSG00000286734
GO:0003006	developmental process involved in reproduction	124/905	1013/18888	1.4690765629216e-22	1.25330594274249e-19	1.0268071976631e-19	ACRV1/NR0B1/AXL/BCL2L2/BCL6/BRCA2/CASP2/SEPTIN7/CYLC2/CYP19A1/DACH1/DAZL/ACE/DMRT1/FANCA/PTK2B/GDF9/B4GALT1/GNRH1/HMGB2/ID4/INHBB/INSR/LHB/MSH2/MSH4/MYBL1/NASP/NDN/SEPTIN2/NKX3-1/ODF1/PAFAH1B3/SERPINA5/SERPINB5/SERPINE2/PIK3CA/PRKACG/PTCH1/RARA/RARG/RB1/RNF2/SHB/SRC/AURKA/SYCP1/TNP2/NR2C2/WT1/ZP3/DNALI1/CSDE1/FXR1/NME5/UTF1/YBX3/HESX1/PTTG1/PIWIL1/MARF1/REC8/BCL2L11/PARP2/CITED2/MERTK/EHMT2/SOX30…	124	ENSG00000286734
GO:0048609	multicellular organismal reproductive process	117/905	926/18888	1.94002552358701e-22	1.47118602205348e-19	1.20531176389406e-19	ACR/ACRV1/NR0B1/AXL/BCL2L2/BCL6/BRCA2/CASP2/SEPTIN7/CYLC2/DAZL/ACE/DMRT1/FANCA/FANCD2/PTK2B/GDF9/B4GALT1/HMGB2/IGF1R/INHBB/KISS1/MSH2/MSH4/MYBL1/NDN/SEPTIN2/ODF1/PAFAH1B3/SERPINA5/SERPINE2/PIK3CA/PRKACG/PTCH1/RARA/RB1/RNF2/SHB/SP3/SRC/AURKA/SYCP1/TNP2/NR2C2/WT1/ZP3/DNALI1/FXR1/NME5/YBX3/CCNB2/PTTG1/PIWIL1/MARF1/REC8/BCL2L11/PARP2/CITED2/NDC80/MERTK/EHMT2/SOX30/XRN2/SETX/MAST2/SIRT1/TDRD7/SPO11/FB…	117	ENSG00000286734
GO:0007276	gamete generation	108/905	817/18888	2.83589059938934e-22	1.93549533408322e-19	1.58571061725854e-19	ACRV1/NR0B1/AXL/BCL2L2/BCL6/BRCA2/SEPTIN7/CYLC2/DAZL/ACE/DMRT1/FANCA/FANCD2/PTK2B/GDF9/HMGB2/INHBB/MSH2/MSH4/MYBL1/NDN/SEPTIN2/ODF1/PAFAH1B3/SERPINA5/PIK3CA/PRKACG/PTCH1/RARA/RB1/RNF2/SHB/SRC/AURKA/SYCP1/TNP2/NR2C2/WT1/ZP3/DNALI1/FXR1/NME5/YBX3/CCNB2/PTTG1/PIWIL1/MARF1/REC8/BCL2L11/NDC80/MERTK/EHMT2/SOX30/XRN2/SETX/MAST2/SIRT1/TDRD7/SPO11/FBXO5/VCX/MORC1/SYCP3/YBX2/NME8/ANKRD49/STRBP/ADCY10/KDM3A…	108	ENSG00000286734
GO:0032504	multicellular organism reproduction	120/905	974/18888	4.50273413127878e-22	2.75066221629267e-19	2.25355969816027e-19	ACR/ACRV1/NR0B1/AXL/BCL2L2/BCL6/BRCA2/CASP2/SEPTIN7/CYLC2/DAZL/ACE/DMRT1/FANCA/FANCD2/PTK2B/GDF9/B4GALT1/HMGB2/IGF1R/INHBB/KISS1/MSH2/MSH4/MYBL1/NDN/SEPTIN2/ODF1/PAFAH1B3/SERPINA5/SERPINE2/PIK3CA/PRKACG/PTCH1/RARA/RB1/RNF2/SHB/SP3/SRC/AURKA/SYCP1/TNP2/NR2C2/WT1/ZP3/DNALI1/FXR1/NME5/YBX3/CCNB2/PTTG1/PIWIL1/MARF1/REC8/BCL2L11/PARP2/CITED2/NDC80/MERTK/EHMT2/SOX30/XRN2/SETX/MAST2/SIRT1/TDRD7/MAPK8IP2…	120	ENSG00000286734
GO:0019953	sexual reproduction	129/905	1093/18888	4.83632917150359e-22	2.75066221629267e-19	2.25355969816027e-19	ACR/ACRV1/NR0B1/AXL/BCL2L2/BCL6/BRCA2/CDK1/SEPTIN7/CDC20/CYLC2/DAZL/ACE/DMRT1/FANCA/FANCD2/PTK2B/GDF9/B4GALT1/HMGB2/HOXD9/INHBB/INSR/MFGE8/MSH2/MSH4/MYBL1/NDN/SEPTIN2/ODF1/PAFAH1B3/SERPINA5/PIK3CA/PRKACG/PTCH1/RAD51/RARA/RB1/RNF2/SHB/SRC/AURKA/SYCP1/TERF1/TNP2/NR2C2/WT1/ZP3/DNALI1/FXR1/NME5/RAD54L/YBX3/CCNB2/EXO1/PTTG1/PIWIL1/MARF1/NCAPD2/REC8/BCL2L11/NDC80/MERTK/EHMT2/SOX30/XRN2/SETX/MAST2/SIRT1…	129	ENSG00000286734
GO:0048232	male gamete generation	88/905	653/18888	8.42186055403466e-19	4.1056570200919e-16	3.36367844082948e-16	ACRV1/NR0B1/AXL/BCL2L2/BCL6/BRCA2/SEPTIN7/CYLC2/DAZL/ACE/DMRT1/FANCA/HMGB2/INHBB/MSH4/MYBL1/SEPTIN2/ODF1/PAFAH1B3/SERPINA5/PRKACG/PTCH1/RB1/SRC/SYCP1/TNP2/NR2C2/DNALI1/FXR1/NME5/YBX3/PTTG1/PIWIL1/REC8/BCL2L11/MERTK/EHMT2/SOX30/XRN2/SETX/MAST2/SIRT1/TDRD7/SPO11/VCX/MORC1/SYCP3/YBX2/NME8/ANKRD49/STRBP/ADCY10/KDM3A/TEX11/CYP26B1/PRDM9/CATSPERG/YTHDC2/BOLL/ADGB/ELL3/TSSK3/HORMAD1/ACRBP/MAEL/TDRD12/RP…	88	ENSG00000286734
GO:0007283	spermatogenesis	83/905	636/18888	6.20285342819126e-17	2.35191525818919e-14	1.92687470237146e-14	ACRV1/NR0B1/AXL/BCL2L2/BCL6/BRCA2/SEPTIN7/CYLC2/DAZL/ACE/DMRT1/HMGB2/INHBB/MSH4/MYBL1/SEPTIN2/ODF1/PAFAH1B3/SERPINA5/PRKACG/PTCH1/RB1/SRC/SYCP1/TNP2/NR2C2/DNALI1/FXR1/NME5/YBX3/PTTG1/PIWIL1/REC8/BCL2L11/MERTK/EHMT2/SOX30/XRN2/SETX/MAST2/SIRT1/TDRD7/SPO11/VCX/MORC1/SYCP3/YBX2/NME8/ANKRD49/STRBP/ADCY10/KDM3A/CYP26B1/CATSPERG/YTHDC2/BOLL/ADGB/ELL3/TSSK3/HORMAD1/ACRBP/MAEL/TDRD12/RPL39L/GTSF1/CALR3/I…	83	ENSG00000286734
GO:0032504	multicellular organism reproduction	90/612	974/18888	1.19542876920295e-19	1.18227905274171e-16	9.2949829914166e-17	ACR/NR0B1/AXL/BCL2L2/BCL6/BRDT/CASP2/SEPTIN7/CXADR/CYLC2/DAZL/ACE/DMRT1/DNMT3A/FANCD2/GDF9/HMGB2/IGF1R/INHBB/MSH2/MYBL1/NDN/SEPTIN2/ODF1/OPRL1/SERPINA5/PIK3CA/PRKACG/PTCH1/RARA/SHB/SP3/SRC/AURKA/SYCP1/TNP2/NR2C2/WT1/FXR1/NME5/YBX3/CCNB2/PTTG1/PIWIL1/MARF1/REC8/PARP2/NDC80/MERTK/EHMT2/XRN2/SETX/MAST2/SIRT1/TDRD7/MAPK8IP2/SPO11/VCX/SYCP3/YBX2/NME8/STRBP/KDM3A/TEX11/CELF4/CATSPERG/CSMD1/YTHDC2/BOLL/…	90	ENSG00000287198
GO:0048609	multicellular organismal reproductive process	87/612	926/18888	1.82475820929797e-19	1.54687360199631e-16	1.21613960655768e-16	ACR/NR0B1/AXL/BCL2L2/BCL6/BRDT/CASP2/SEPTIN7/CXADR/CYLC2/DAZL/ACE/DMRT1/DNMT3A/FANCD2/GDF9/HMGB2/IGF1R/INHBB/MSH2/MYBL1/NDN/SEPTIN2/ODF1/OPRL1/SERPINA5/PIK3CA/PRKACG/PTCH1/RARA/SHB/SP3/SRC/AURKA/SYCP1/TNP2/NR2C2/WT1/FXR1/NME5/YBX3/CCNB2/PTTG1/PIWIL1/MARF1/REC8/PARP2/NDC80/MERTK/EHMT2/XRN2/SETX/MAST2/SIRT1/TDRD7/SPO11/VCX/SYCP3/YBX2/NME8/STRBP/KDM3A/TEX11/CELF4/CATSPERG/CSMD1/YTHDC2/BOLL/LIN28A/EL…	87	ENSG00000287198
GO:0007276	gamete generation	80/612	817/18888	5.3149731630651e-19	3.50433897218092e-16	2.75508316476076e-16	NR0B1/AXL/BCL2L2/BCL6/BRDT/SEPTIN7/CXADR/CYLC2/DAZL/ACE/DMRT1/DNMT3A/FANCD2/GDF9/HMGB2/INHBB/MSH2/MYBL1/NDN/SEPTIN2/ODF1/SERPINA5/PIK3CA/PRKACG/PTCH1/RARA/SHB/SRC/AURKA/SYCP1/TNP2/NR2C2/WT1/FXR1/NME5/YBX3/CCNB2/PTTG1/PIWIL1/MARF1/REC8/NDC80/MERTK/EHMT2/XRN2/SETX/MAST2/SIRT1/TDRD7/SPO11/VCX/SYCP3/YBX2/NME8/STRBP/KDM3A/TEX11/CELF4/CATSPERG/YTHDC2/BOLL/LIN28A/ELL3/HORMAD1/MAEL/TDRD12/RPL39L/RPL10L/P…	80	ENSG00000287198
GO:0019953	sexual reproduction	94/612	1093/18888	2.11236017476698e-18	1.1395222979152e-15	8.95883281776769e-16	ACR/NR0B1/AXL/BCL2L2/BCL6/BRDT/CDK1/SEPTIN7/CDC20/CDK2/CXADR/CYLC2/DAZL/ACE/DMRT1/DNMT3A/FANCD2/GDF9/HMGB2/HOXD9/INHBB/INSR/MFGE8/MSH2/MYBL1/NDN/SEPTIN2/ODF1/SERPINA5/PIK3CA/PRKACG/PTCH1/RAD51/RARA/SHB/SRC/AURKA/SYCP1/TERF1/TNP2/NR2C2/WT1/FXR1/NME5/YBX3/CCNB2/PTTG1/PIWIL1/MARF1/REC8/NDC80/MERTK/EHMT2/XRN2/SETX/MAST2/SIRT1/TDRD7/SPO11/PRND/VCX/ANAPC4/SYCP3/YBX2/NME8/STRBP/KDM3A/TEX11/CELF4/CATSPER…	94	ENSG00000287198
GO:0022414	reproductive process	113/612	1532/18888	5.23920456994754e-17	2.07262932787125e-14	1.62948453712333e-14	ACR/NR0B1/AMHR2/AXL/BCL2L2/BCL6/BRDT/CAPN2/CASP2/CDK1/SEPTIN7/CDC20/CDK2/CXADR/CYLC2/DAZL/ACE/DMRT1/DNMT3A/FANCD2/GDF9/HMGB2/HOXD9/IGF1R/INHBB/INSR/MFGE8/MSH2/MYBL1/NASP/NDN/SEPTIN2/ODF1/OPRL1/SERPINA5/PGK2/PIK3CA/PRKACG/PTCH1/RAD51/RARA/RARG/SHB/SP3/SRC/AURKA/SYCP1/TEAD3/TERF1/TNP2/NR2C2/WT1/CSDE1/FXR1/NME5/UTF1/YBX3/CCNB2/PTTG1/PIWIL1/MARF1/REC8/PARP2/NDC80/MERTK/MAGED2/EHMT2/XRN2/SETX/MAST2/SI…	113	ENSG00000287198
GO:0000003	reproduction	113/612	1542/18888	8.43274835335909e-17	3.12749554555205e-14	2.45881188829523e-14	ACR/NR0B1/AMHR2/AXL/BCL2L2/BCL6/BRDT/CAPN2/CASP2/CDK1/SEPTIN7/CDC20/CDK2/CXADR/CYLC2/DAZL/ACE/DMRT1/DNMT3A/FANCD2/GDF9/HMGB2/HOXD9/IGF1R/INHBB/INSR/MFGE8/MSH2/MYBL1/NASP/NDN/SEPTIN2/ODF1/OPRL1/SERPINA5/PGK2/PIK3CA/PRKACG/PTCH1/RAD51/RARA/RARG/SHB/SP3/SRC/AURKA/SYCP1/TEAD3/TERF1/TNP2/NR2C2/WT1/CSDE1/FXR1/NME5/UTF1/YBX3/CCNB2/PTTG1/PIWIL1/MARF1/REC8/PARP2/NDC80/MERTK/MAGED2/EHMT2/XRN2/SETX/MAST2/SI…	113	ENSG00000287198
GO:0003006	developmental process involved in reproduction	86/612	1013/18888	1.5984506632274e-16	5.57953307975965e-14	4.38658411109836e-14	NR0B1/AMHR2/AXL/BCL2L2/BCL6/BRDT/CASP2/SEPTIN7/CYLC2/DAZL/ACE/DMRT1/DNMT3A/GDF9/HMGB2/INHBB/INSR/MSH2/MYBL1/NASP/NDN/SEPTIN2/ODF1/SERPINA5/PIK3CA/PRKACG/PTCH1/RARA/RARG/SHB/SRC/AURKA/SYCP1/TNP2/NR2C2/WT1/CSDE1/FXR1/NME5/UTF1/YBX3/PTTG1/PIWIL1/MARF1/REC8/PARP2/MERTK/EHMT2/XRN2/SETX/MAST2/SIRT1/TDRD7/SPO11/NUPR1/VCX/SYCP3/YBX2/NME8/STRBP/KDM3A/TEX11/CELF4/CATSPERG/CSMD1/YTHDC2/BOLL/LIN28A/ELL3/HORM…	86	ENSG00000287198
GO:0048232	male gamete generation	64/612	653/18888	2.32538350353704e-15	7.17752317054618e-13	5.64291109074569e-13	NR0B1/AXL/BCL2L2/BCL6/BRDT/SEPTIN7/CYLC2/DAZL/ACE/DMRT1/DNMT3A/HMGB2/INHBB/MYBL1/SEPTIN2/ODF1/SERPINA5/PRKACG/PTCH1/SRC/SYCP1/TNP2/NR2C2/FXR1/NME5/YBX3/PTTG1/PIWIL1/REC8/MERTK/EHMT2/XRN2/SETX/MAST2/SIRT1/TDRD7/SPO11/VCX/SYCP3/YBX2/NME8/STRBP/KDM3A/TEX11/CATSPERG/YTHDC2/BOLL/ELL3/HORMAD1/MAEL/TDRD12/RPL39L/RPL10L/PSMA8/PIWIL4/CCDC42/PNLDC1/AGO4/PLD6/MEIOB/NANOS2/H1-7/SOHLH1/MORN2	64	ENSG00000287198
GO:0048232	male gamete generation	48/407	653/18888	1.03030010649092e-13	2.59310268907347e-11	2.15135795089435e-11	NR0B1/BCL2L2/BRDT/SEPTIN7/CYLC2/DAZL/DMRT1/FANCA/HMGB2/MSH4/MYBL1/SEPTIN2/SERPINA5/PRKACG/SRC/SYCP1/TNP2/NR2C2/FXR1/NME5/YBX3/PIWIL1/REC8/MERTK/EHMT2/CELF3/SETX/MAST2/TDRD7/SPO11/SYCP3/YBX2/NME8/STRBP/KDM3A/PRDM9/YTHDC2/BOLL/HORMAD1/MAEL/TDRD12/RPL39L/RPL10L/PSMA8/PIWIL4/PNLDC1/AGO4/MEIOB	48	ENSG00000287721
GO:0019953	sexual reproduction	211/2043	1093/18888	8.13395440020122e-18	8.82127354701822e-15	8.15642980051757e-15	TOP3A/ACR/ACRV1/NR0B1/ALDOA/BMAL1/AXL/BCL2L2/BCL6/BRDT/CDK1/SEPTIN7/CDC20/CLGN/CREM/CSNK2A2/CXADR/CYLC1/CYLC2/DAZL/ACE/DIAPH2/DMRT1/ERCC4/FANCC/FANCD2/PTK2B/FANCG/GDF9/B4GALT1/HMGB2/HOXD9/HSPA1L/ING2/INHBB/JAG2/LIMK2/MAK/MFGE8/MSH4/MSH5/MST1R/MYBL1/NDN/SEPTIN2/ODF1/PAFAH1B2/PAFAH1B3/SERPINA5/PIK3CA/PRKACG/PRM2/PTCH1/RBBP8/RNF2/RPS6KA2/SOS1/SPAG4/SRC/SSTR3/STXBP1/SYCP1/TERF1/TNFAIP6/TNP1/TNP2/TYRO…	211	ENSG00000287876
GO:0048232	male gamete generation	143/2043	653/18888	5.62431588262522e-17	3.42848531100524e-14	3.17008645206024e-14	ACRV1/NR0B1/BMAL1/AXL/BCL2L2/BCL6/BRDT/SEPTIN7/CREM/CSNK2A2/CYLC1/CYLC2/DAZL/ACE/DMRT1/FANCG/HMGB2/ING2/INHBB/JAG2/LIMK2/MAK/MSH4/MYBL1/SEPTIN2/ODF1/PAFAH1B2/PAFAH1B3/SERPINA5/PRKACG/PRM2/PTCH1/SPAG4/SRC/SSTR3/SYCP1/TNP1/TNP2/TYRO3/DNALI1/FXR1/NME5/FKBP6/YBX3/DYNLL1/PTTG1/PIWIL1/PCYT1B/DLEC1/REC8/WFDC2/MERTK/EHMT2/PRSS21/CCNI/ABHD2/SOX30/CELF3/SETX/MAST2/SEPTIN6/SYNE1/SUN1/SPO11/RAI14/VCX/MORC1/S…	143	ENSG00000287876
GO:0007283	spermatogenesis	139/2043	636/18888	1.87067472634215e-16	9.54704348573207e-14	8.82749974579167e-14	ACRV1/NR0B1/BMAL1/AXL/BCL2L2/BCL6/BRDT/SEPTIN7/CREM/CSNK2A2/CYLC1/CYLC2/DAZL/ACE/DMRT1/FANCG/HMGB2/ING2/INHBB/JAG2/LIMK2/MAK/MSH4/MYBL1/SEPTIN2/ODF1/PAFAH1B2/PAFAH1B3/SERPINA5/PRKACG/PRM2/PTCH1/SPAG4/SRC/SSTR3/SYCP1/TNP1/TNP2/TYRO3/DNALI1/FXR1/NME5/FKBP6/YBX3/DYNLL1/PTTG1/PIWIL1/PCYT1B/DLEC1/REC8/WFDC2/MERTK/EHMT2/PRSS21/CCNI/ABHD2/SOX30/CELF3/SETX/MAST2/SEPTIN6/SYNE1/SUN1/SPO11/RAI14/VCX/MORC1/S…	139	ENSG00000287876
GO:0007276	gamete generation	165/2043	817/18888	6.31431663008076e-16	2.73915055412903e-13	2.53270563357081e-13	ACRV1/NR0B1/BMAL1/AXL/BCL2L2/BCL6/BRDT/SEPTIN7/CREM/CSNK2A2/CXADR/CYLC1/CYLC2/DAZL/ACE/DIAPH2/DMRT1/FANCC/FANCD2/PTK2B/FANCG/GDF9/HMGB2/ING2/INHBB/JAG2/LIMK2/MAK/MSH4/MYBL1/NDN/SEPTIN2/ODF1/PAFAH1B2/PAFAH1B3/SERPINA5/PIK3CA/PRKACG/PRM2/PTCH1/RNF2/RPS6KA2/SOS1/SPAG4/SRC/SSTR3/SYCP1/TNFAIP6/TNP1/TNP2/TYRO3/ZP3/DNALI1/FXR1/NME5/FKBP6/YBX3/DYNLL1/CCNB2/PTTG1/PIWIL1/PCYT1B/DLEC1/REC8/NDC80/WFDC2/MERTK…	165	ENSG00000287876

## Sheet: S6.GO_of_brain_related_lncRNAs
ID	Description	GeneRatio	BgRatio	pvalue	p.adjust	qvalue	geneID	Count	lncRNA
GO:1990090	cellular response to nerve growth factor stimulus	1/5	48/18888	0.0126433944029799	0.0403252035289201	0.0225232071267867	CSTF2	1	ENSG00000145063
GO:1990089	response to nerve growth factor	1/5	50/18888	0.0131674133971984	0.0403252035289201	0.0225232071267867	CSTF2	1	ENSG00000145063
GO:0022008	neurogenesis	356/2123	1741/18888	4.81409734808436e-32	4.21329799904343e-28	3.71800339398894e-28	APP/BMAL1/AXL/BCL6/DDR1/BRINP1/DNMT3A/EGFR/FOXO3/FLNA/MTOR/HMGB2/ID4/IGF1R/RBPJ/JAG2/PBX1/SERPINE2/MED1/RARA/RB1/SOS1/ABCC8/THRB/FXR1/FRS2/EHMT2/XRN2/SUN1/MAPK8IP2/VPS54/SUFU/PPP1R9B/LRRK2/VPS13B/ABL1/ACTB/KDM1A/SLC1A1/ULK2/SMURF1/PRICKLE1/CCND1/MDM2/TAOK3/BRSK1/CDK5R2/CAMK2A/SMARCD3/KLF4/ACTL6B/GJC2/CTDSP1/SIN3A/MTR/HDAC9/HDAC5/HDAC11/BIN1/EP300/NR2F6/FGFR1/HES1/ID3/NOTCH3/NR4A2/SKI/SOX2/SOX4/SO…	356	ENSG00000175772
GO:0048699	generation of neurons	319/2123	1508/18888	2.3239454695155e-31	1.01695853745998e-27	8.97409889991329e-28	APP/AXL/BCL6/DDR1/BRINP1/DNMT3A/EGFR/FOXO3/FLNA/ID4/IGF1R/RBPJ/JAG2/PBX1/MED1/RARA/RB1/SOS1/THRB/FRS2/EHMT2/XRN2/MAPK8IP2/VPS54/SUFU/PPP1R9B/LRRK2/VPS13B/ABL1/ACTB/KDM1A/ULK2/SMURF1/PRICKLE1/CCND1/MDM2/TAOK3/BRSK1/CDK5R2/CAMK2A/SMARCD3/KLF4/ACTL6B/CTDSP1/SIN3A/MTR/HDAC9/HDAC5/BIN1/EP300/NR2F6/FGFR1/HES1/ID3/NOTCH3/NR4A2/SOX2/SOX4/SOX12/ZEB1/BTG2/NCK2/KLF7/LDB1/CBFA2T2/OLIG2/CPEB3/MYT1L/DICER1/HEY…	319	ENSG00000175772
GO:0030182	neuron differentiation	305/2123	1426/18888	8.00898788786404e-31	1.75236654986465e-27	1.54636695087522e-27	APP/BCL6/DDR1/BRINP1/DNMT3A/EGFR/FOXO3/FLNA/ID4/IGF1R/RBPJ/JAG2/PBX1/MED1/RARA/RB1/SOS1/THRB/EHMT2/XRN2/MAPK8IP2/VPS54/SUFU/PPP1R9B/LRRK2/VPS13B/ABL1/ACTB/KDM1A/ULK2/SMURF1/PRICKLE1/CCND1/MDM2/TAOK3/BRSK1/CDK5R2/CAMK2A/KLF4/ACTL6B/CTDSP1/SIN3A/MTR/HDAC9/HDAC5/BIN1/EP300/NR2F6/FGFR1/HES1/ID3/NOTCH3/NR4A2/SOX2/SOX4/SOX12/ZEB1/BTG2/NCK2/KLF7/LDB1/CBFA2T2/OLIG2/CPEB3/MYT1L/DICER1/HEY1/ZMYND8/IMPACT/T…	305	ENSG00000175772
GO:0048666	neuron development	250/2123	1157/18888	7.73629277070701e-26	1.12846723882046e-22	9.95810176468023e-23	APP/DDR1/BRINP1/EGFR/FLNA/IGF1R/PBX1/RB1/SOS1/THRB/MAPK8IP2/VPS54/PPP1R9B/LRRK2/VPS13B/ABL1/ACTB/KDM1A/ULK2/SMURF1/PRICKLE1/MDM2/TAOK3/BRSK1/CDK5R2/CAMK2A/KLF4/ACTL6B/SIN3A/MTR/EP300/NR2F6/FGFR1/HES1/NOTCH3/NR4A2/BTG2/NCK2/KLF7/CBFA2T2/OLIG2/CPEB3/MYT1L/DICER1/ZMYND8/IMPACT/DAB2IP/ACTG1/ATL1/ARF4/EXT1/RAB8A/NCAM1/B4GALT6/FIG4/UST/B3GNT2/FUT9/B4GAT1/NMNAT2/ZDHHC17/PAQR3/MYO9A/SNAP25/SYT1/UNC13A/SY…	250	ENSG00000175772
GO:0031175	neuron projection development	226/2123	1010/18888	1.7018496146059e-25	2.1277982610044e-22	1.87766475524262e-22	APP/DDR1/EGFR/FLNA/IGF1R/RB1/SOS1/MAPK8IP2/VPS54/PPP1R9B/LRRK2/VPS13B/ABL1/ACTB/KDM1A/ULK2/SMURF1/PRICKLE1/MDM2/TAOK3/BRSK1/CDK5R2/CAMK2A/KLF4/ACTL6B/SIN3A/MTR/EP300/FGFR1/HES1/NOTCH3/NR4A2/BTG2/NCK2/KLF7/CBFA2T2/OLIG2/CPEB3/DICER1/ZMYND8/IMPACT/DAB2IP/ACTG1/ATL1/ARF4/EXT1/RAB8A/NCAM1/B4GALT6/UST/B3GNT2/FUT9/B4GAT1/NMNAT2/ZDHHC17/PAQR3/MYO9A/SNAP25/SYT1/UNC13A/SYT17/STX1B/GPR37/ENC1/APOE/BRAF/DVL…	226	ENSG00000175772
GO:0048812	neuron projection morphogenesis	148/2123	647/18888	8.04850949572954e-18	5.03146822190178e-15	4.43999354662914e-15	APP/DDR1/EGFR/IGF1R/SOS1/MAPK8IP2/VPS54/LRRK2/ABL1/ACTB/ULK2/SMURF1/PRICKLE1/TAOK3/BRSK1/CDK5R2/SIN3A/NOTCH3/NR4A2/KLF7/DICER1/IMPACT/DAB2IP/ACTG1/ATL1/EXT1/RAB8A/NCAM1/B4GALT6/UST/B3GNT2/B4GAT1/ZDHHC17/MYO9A/SNAP25/SYT1/UNC13A/SYT17/APOE/BRAF/DVL2/EDN3/EPHA4/FN1/PAK3/RET/TPBG/MAP3K13/TNIK/PAK6/SEMA6A/SHANK3/KIF1A/CNP/EPHA5/KIF5A/KIF5C/LIMK1/RAC1/CDKL5/TUBA1A/ATP9A/EEF2K/NIN/MAPT/CFL1/STMN1/MAP1B…	148	ENSG00000175772
GO:0050804	modulation of chemical synaptic transmission	119/2123	493/18888	2.30126131136452e-16	1.34270926647082e-13	1.18486696431449e-13	APP/EGFR/SERPINE2/RARA/VGF/FXR1/MAPK8IP2/CELF4/LRRK2/ABL1/SLC1A1/BRSK1/CAMK2A/FAM107A/KAT2A/SQSTM1/CPEB3/ZMYND8/RAB8A/CLSTN3/CLSTN1/ERC1/CACNA1A/SNAP25/STX1A/SYT1/BAIAP3/UNC13A/SYT12/STX1B/FBXO2/APOE/ARRB2/BRAF/EPHA4/GNAI2/JAK2/SHANK3/BCR/CACNA1B/KCNJ10/PRKAR1B/CDKL5/SYN1/SYN3/CAMKV/MAPT/MAP1B/NEFH/NEFL/VPS35/GFAP/BACE1/FMR1/TSHZ3/DBN1/OPHN1/PTPRD/S100B/SLC1A3/LRP8/NRXN1/PLPPR4/LZTS1/NTNG1/NLGN1/…	119	ENSG00000175772
GO:0099177	regulation of trans-synaptic signaling	119/2123	494/18888	2.70572917655452e-16	1.48003385957532e-13	1.30604835318293e-13	APP/EGFR/SERPINE2/RARA/VGF/FXR1/MAPK8IP2/CELF4/LRRK2/ABL1/SLC1A1/BRSK1/CAMK2A/FAM107A/KAT2A/SQSTM1/CPEB3/ZMYND8/RAB8A/CLSTN3/CLSTN1/ERC1/CACNA1A/SNAP25/STX1A/SYT1/BAIAP3/UNC13A/SYT12/STX1B/FBXO2/APOE/ARRB2/BRAF/EPHA4/GNAI2/JAK2/SHANK3/BCR/CACNA1B/KCNJ10/PRKAR1B/CDKL5/SYN1/SYN3/CAMKV/MAPT/MAP1B/NEFH/NEFL/VPS35/GFAP/BACE1/FMR1/TSHZ3/DBN1/OPHN1/PTPRD/S100B/SLC1A3/LRP8/NRXN1/PLPPR4/LZTS1/NTNG1/NLGN1/…	119	ENSG00000175772
GO:0007268	chemical synaptic transmission	158/2123	758/18888	4.4755257843926e-15	1.86522865071448e-12	1.64596153784905e-12	APP/EGFR/SERPINE2/RARA/ABCC8/VGF/FXR1/UNC13B/MAPK8IP2/VPS54/CELF4/LRRK2/ABL1/SLC1A1/BRSK1/CAMK2A/FAM107A/SLC1A2/KAT2A/SQSTM1/CPEB3/ZMYND8/EXT1/RAB8A/CLSTN3/CLSTN1/ERC1/CACNA1A/SNAP25/STX1A/SYT1/BAIAP3/UNC13A/SYT12/STX1B/FBXO2/APOE/ARRB2/BRAF/EPHA4/GNAI2/JAK2/MBP/TPBG/SHANK3/BCR/CACNA1B/CNP/KCNJ10/KIF5A/PRKAR1B/CDKL5/SYN1/SYN2/SYN3/KIF1B/RASD2/CAMKV/MAPT/MAP1B/NEFH/NEFL/VPS35/UNC119/GFAP/PPT1/BACE…	158	ENSG00000175772
GO:0022008	neurogenesis	848/5500	1741/18888	1.89046093307426e-73	7.58704987807135e-70	6.41297414068839e-70	ADCYAP1/JAG1/APP/BMAL1/AXL/BAX/BBS1/BCL6/BMP6/BMP7/BMPR1B/BMPR2/BOK/DDR1/CD9/CDKN1C/CEBPB/CNR1/CSF1/BRINP1/DNMT3A/DRD1/EDNRB/EGFR/ETV5/ACSL4/PTK2B/FGFR2/FOXO3/FLNA/MTOR/GFRA1/GJA1/NR3C1/HEXB/ID4/IGF1R/RBPJ/ITGA3/ITGB4/JAG2/KIT/MDK/NDP/NELL2/NOTCH1/NPR2/PBX1/SERPINF1/SERPINE2/SEPTIN4/MED1/PTCH1/PTN/RAB3A/RARA/RB1/RGS2/ROBO2/SALL1/SFRP2/SLIT3/SOS1/SOX15/SPP1/STXBP1/ABCC8/TGFB2/THRB/TYRO3/UCHL1/UCN/…	848	ENSG00000203930
GO:0048699	generation of neurons	740/5500	1508/18888	3.50620685642036e-65	1.05536826378253e-61	8.92052839154529e-62	ADCYAP1/JAG1/APP/AXL/BAX/BBS1/BCL6/BMP6/BMP7/BMPR1B/BMPR2/DDR1/CDKN1C/CEBPB/CNR1/BRINP1/DNMT3A/DRD1/EDNRB/EGFR/ETV5/ACSL4/PTK2B/FGFR2/FOXO3/FLNA/GFRA1/GJA1/ID4/IGF1R/RBPJ/ITGA3/JAG2/MDK/NDP/NELL2/NOTCH1/NPR2/PBX1/SERPINF1/SEPTIN4/MED1/PTCH1/PTN/RAB3A/RARA/RB1/RGS2/ROBO2/SALL1/SFRP2/SLIT3/SOS1/SOX15/SPP1/STXBP1/TGFB2/THRB/TYRO3/UCHL1/UCN/VEGFA/WNT3/FZD4/UNC5C/LARGE1/ADGRG1/SLIT2/FRS2/EHMT2/XRN2/RI…	740	ENSG00000203930
GO:0048666	neuron development	601/5500	1157/18888	1.49419077780829e-63	3.59801139296235e-60	3.04122872417906e-60	ADCYAP1/APP/BBS1/BMP7/BMPR1B/BMPR2/DDR1/CDKN1C/CNR1/BRINP1/DRD1/EDNRB/EGFR/PTK2B/FGFR2/FLNA/GFRA1/IGF1R/ITGA3/MDK/NDP/NELL2/NOTCH1/NPR2/PBX1/SERPINF1/PTCH1/PTN/RAB3A/RB1/RGS2/ROBO2/SFRP2/SLIT3/SOS1/SPP1/STXBP1/TGFB2/THRB/UCHL1/UCN/VEGFA/WNT3/FZD4/UNC5C/SLIT2/RIMS1/SYNE1/MAPK8IP2/VPS54/ZMIZ1/SPTBN4/ATAT1/PPP1R9B/IFT20/LRRK2/VPS13B/NPHP4/ABL1/ACTB/KDM1A/B2M/MT3/SLC11A2/NECTIN1/SLC39A12/EFNB1/FEZ1/U…	601	ENSG00000203930
GO:0030182	neuron differentiation	704/5500	1426/18888	3.65112153893596e-63	6.27992904696985e-60	5.30812677269667e-60	ADCYAP1/JAG1/APP/BBS1/BCL6/BMP6/BMP7/BMPR1B/BMPR2/DDR1/CDKN1C/CEBPB/CNR1/BRINP1/DNMT3A/DRD1/EDNRB/EGFR/ETV5/ACSL4/PTK2B/FGFR2/FOXO3/FLNA/GFRA1/ID4/IGF1R/RBPJ/ITGA3/JAG2/MDK/NDP/NELL2/NOTCH1/NPR2/PBX1/SERPINF1/MED1/PTCH1/PTN/RAB3A/RARA/RB1/RGS2/ROBO2/SALL1/SFRP2/SLIT3/SOS1/SOX15/SPP1/STXBP1/TGFB2/THRB/UCHL1/UCN/VEGFA/WNT3/FZD4/UNC5C/SLIT2/EHMT2/XRN2/RIMS1/SYNE1/MAPK8IP2/TTLL1/CHD5/VPS54/SUFU/ZMIZ1…	704	ENSG00000203930
GO:0031175	neuron projection development	539/5500	1010/18888	7.39148624771783e-62	1.11241868028153e-58	9.40274855828105e-59	ADCYAP1/APP/BBS1/BMP7/BMPR1B/BMPR2/DDR1/CNR1/EGFR/PTK2B/FGFR2/FLNA/GFRA1/IGF1R/ITGA3/MDK/NDP/NELL2/NOTCH1/NPR2/SERPINF1/PTCH1/PTN/RAB3A/RB1/RGS2/ROBO2/SFRP2/SLIT3/SOS1/SPP1/STXBP1/UCHL1/UCN/VEGFA/WNT3/FZD4/UNC5C/SLIT2/RIMS1/SYNE1/MAPK8IP2/VPS54/SPTBN4/PPP1R9B/IFT20/LRRK2/VPS13B/ABL1/ACTB/KDM1A/B2M/MT3/SLC11A2/NECTIN1/SLC39A12/EFNB1/FEZ1/ULK2/SMURF1/C9orf72/KATNB1/PRICKLE1/MDM2/TAOK3/CAMSAP3/BRSK1…	539	ENSG00000203930
GO:0099536	synaptic signaling	442/5500	789/18888	2.04445882594968e-58	2.73503158493713e-55	2.31179274026685e-55	ABAT/ADRA2A/APP/CNR1/CRH/CRHBP/DRD1/EGFR/STX2/PTK2B/GLRB/NR3C1/KIT/NPR2/SERPINE2/PLAT/PNOC/PTN/RAB3A/RARA/RPS6KA2/STXBP1/ABCC8/TAC1/UCN/VGF/FXR1/LARGE1/UNC13B/RIMS1/PLCB1/SYNE1/MAPK8IP2/VPS54/CELF4/SLC38A1/LRRK2/SHISA6/ABL1/SLC1A1/ATP2A2/PLK2/BRSK1/CDK5R1/CACNB4/CAMK2A/EIF4E/PPP3CA/FAM107A/SLC7A11/SLC1A2/SLC1A4/CTBP2/KAT2A/MEF2C/NFATC4/SNCA/TRPV1/SQSTM1/CPEB3/ZMYND8/GAD2/GPER1/HRAS/KRAS/RAB8A/SYT…	442	ENSG00000203930
GO:0099537	trans-synaptic signaling	431/5500	764/18888	4.2071723812179e-58	5.06543554698635e-55	4.28157290332785e-55	ABAT/ADRA2A/APP/CNR1/CRH/CRHBP/DRD1/EGFR/STX2/PTK2B/GLRB/NR3C1/KIT/NPR2/SERPINE2/PLAT/PNOC/PTN/RAB3A/RARA/RPS6KA2/STXBP1/ABCC8/TAC1/UCN/VGF/FXR1/LARGE1/UNC13B/RIMS1/PLCB1/SYNE1/MAPK8IP2/VPS54/CELF4/SLC38A1/LRRK2/SHISA6/ABL1/SLC1A1/ATP2A2/PLK2/BRSK1/CACNB4/CAMK2A/EIF4E/PPP3CA/FAM107A/SLC7A11/SLC1A2/SLC1A4/CTBP2/KAT2A/MEF2C/NFATC4/SNCA/TRPV1/SQSTM1/CPEB3/ZMYND8/GAD2/GPER1/HRAS/KRAS/RAB8A/SYT4/CLSTN…	431	ENSG00000203930
GO:0007268	chemical synaptic transmission	428/5500	758/18888	7.66809476130825e-58	7.69365507717928e-55	6.50308246950247e-55	ABAT/ADRA2A/APP/CNR1/CRH/CRHBP/DRD1/EGFR/STX2/PTK2B/GLRB/NR3C1/KIT/NPR2/SERPINE2/PLAT/PNOC/PTN/RAB3A/RARA/RPS6KA2/STXBP1/ABCC8/TAC1/UCN/VGF/FXR1/LARGE1/UNC13B/RIMS1/PLCB1/SYNE1/MAPK8IP2/VPS54/CELF4/SLC38A1/LRRK2/SHISA6/ABL1/SLC1A1/ATP2A2/PLK2/BRSK1/CACNB4/CAMK2A/EIF4E/PPP3CA/FAM107A/SLC7A11/SLC1A2/SLC1A4/CTBP2/KAT2A/MEF2C/NFATC4/SNCA/TRPV1/SQSTM1/CPEB3/ZMYND8/GAD2/GPER1/HRAS/KRAS/RAB8A/SYT4/CLSTN…	428	ENSG00000203930
GO:0098916	anterograde trans-synaptic signaling	428/5500	758/18888	7.66809476130825e-58	7.69365507717928e-55	6.50308246950247e-55	ABAT/ADRA2A/APP/CNR1/CRH/CRHBP/DRD1/EGFR/STX2/PTK2B/GLRB/NR3C1/KIT/NPR2/SERPINE2/PLAT/PNOC/PTN/RAB3A/RARA/RPS6KA2/STXBP1/ABCC8/TAC1/UCN/VGF/FXR1/LARGE1/UNC13B/RIMS1/PLCB1/SYNE1/MAPK8IP2/VPS54/CELF4/SLC38A1/LRRK2/SHISA6/ABL1/SLC1A1/ATP2A2/PLK2/BRSK1/CACNB4/CAMK2A/EIF4E/PPP3CA/FAM107A/SLC7A11/SLC1A2/SLC1A4/CTBP2/KAT2A/MEF2C/NFATC4/SNCA/TRPV1/SQSTM1/CPEB3/ZMYND8/GAD2/GPER1/HRAS/KRAS/RAB8A/SYT4/CLSTN…	428	ENSG00000203930
GO:0048812	neuron projection morphogenesis	368/5500	647/18888	1.01320631993685e-50	7.17588476002331e-48	6.0654357282659e-48	APP/BMP7/BMPR1B/BMPR2/DDR1/EGFR/FGFR2/IGF1R/NDP/NELL2/NOTCH1/NPR2/PTCH1/PTN/RAB3A/ROBO2/SLIT3/SOS1/SPP1/STXBP1/UCHL1/VEGFA/WNT3/FZD4/UNC5C/SLIT2/RIMS1/SYNE1/MAPK8IP2/VPS54/SPTBN4/LRRK2/ABL1/ACTB/MT3/SLC11A2/NECTIN1/SLC39A12/EFNB1/FEZ1/ULK2/SMURF1/C9orf72/PRICKLE1/TAOK3/BRSK1/ADAM17/CDK5R1/CDK5R2/PPP3CA/BRSK2/SIN3A/RERE/APBB1/APBB2/EFNA1/FOXG1/NFATC4/NOTCH2/NOTCH3/KLF7/SEMA4D/DICER1/BCL11A/FEZF2/I…	368	ENSG00000203930
GO:0099177	regulation of trans-synaptic signaling	299/5500	494/18888	7.55707112475206e-49	4.78879664957972e-46	4.04774313762343e-46	ADRA2A/APP/CNR1/CRH/DRD1/EGFR/PTK2B/KIT/SERPINE2/PLAT/PTN/RAB3A/RARA/STXBP1/UCN/VGF/FXR1/LARGE1/RIMS1/PLCB1/SYNE1/MAPK8IP2/CELF4/SLC38A1/LRRK2/SHISA6/ABL1/SLC1A1/ATP2A2/PLK2/BRSK1/CACNB4/CAMK2A/EIF4E/PPP3CA/FAM107A/SLC7A11/KAT2A/MEF2C/NFATC4/SNCA/SQSTM1/CPEB3/ZMYND8/GPER1/HRAS/KRAS/RAB8A/SYT4/CLSTN3/CSPG5/CLSTN1/ERC1/SYBU/CLSTN2/CACNA1A/GRIK2/KCNB1/SNAP25/STX1A/STX3/VAMP2/SYT1/BAIAP3/SYT7/CPLX2/C…	299	ENSG00000203930
GO:0050804	modulation of chemical synaptic transmission	298/5500	493/18888	1.6193920042257e-48	9.74873986543869e-46	8.24014836676528e-46	ADRA2A/APP/CNR1/CRH/DRD1/EGFR/PTK2B/KIT/SERPINE2/PLAT/PTN/RAB3A/RARA/STXBP1/UCN/VGF/FXR1/LARGE1/RIMS1/PLCB1/SYNE1/MAPK8IP2/CELF4/SLC38A1/LRRK2/SHISA6/ABL1/SLC1A1/ATP2A2/PLK2/BRSK1/CACNB4/CAMK2A/EIF4E/PPP3CA/FAM107A/SLC7A11/KAT2A/MEF2C/NFATC4/SNCA/SQSTM1/CPEB3/ZMYND8/GPER1/HRAS/KRAS/RAB8A/SYT4/CLSTN3/CSPG5/CLSTN1/ERC1/SYBU/CLSTN2/CACNA1A/GRIK2/KCNB1/SNAP25/STX1A/STX3/VAMP2/SYT1/BAIAP3/SYT7/CPLX2/C…	298	ENSG00000203930
GO:0048699	generation of neurons	93/529	1508/18888	2.73046874861279e-13	1.34041193113719e-10	1.11727123148979e-10	AXL/BCL6/BRINP1/DNMT3A/EGFR/NDN/RARA/EHMT2/SETX/MAPK8IP2/LRRK2/VPS13B/ACTB/KDM1A/C9orf72/CCND1/TAOK3/EIF4E/SMARCD3/BIN1/EP300/SOX12/CPEB3/MYT1L/DICER1/THAP11/ARF4/RAB8A/NCAM1/NMNAT2/BRAF/CSF1R/ERBB4/FN1/RET/PAK6/SEMA6A/CNP/DDX6/DHFR/MARK1/RAC1/RNF112/TUBA1A/BAG5/RAB35/CIT/PHGDH/MAPT/MAP4/NEFL/STMN2/OBSL1/CARM1/KIFAP3/ECT2/BRINP3/EIF4ENIF1/GFAP/PPT1/THOC2/FMR1/ADARB1/ALCAM/CCK/CTNNA2/DSCAM/ELAVL4/…	93	ENSG00000216863
GO:0022008	neurogenesis	102/529	1741/18888	3.71767419924817e-13	1.54426466738001e-10	1.28718824906763e-10	AXL/BCL6/BRINP1/DNMT3A/EGFR/HMGB2/NDN/RARA/FXR1/EHMT2/SETX/MAPK8IP2/LRRK2/VPS13B/ACTB/KDM1A/C9orf72/CCND1/TAOK3/EIF4E/SMARCD3/HDAC11/BIN1/EP300/SOX12/CPEB3/MYT1L/DICER1/THAP11/ARF4/KRAS/RAB8A/NCAM1/NMNAT2/BRAF/CSF1R/ERBB4/FN1/RET/PAK6/SEMA6A/CNP/DDX6/DHFR/MARK1/RAC1/RNF112/TUBA1A/BAG5/RAB35/CIT/PHGDH/NAV3/MAPT/MAP4/NEFL/STMN2/OBSL1/CARM1/KIFAP3/ECT2/BRINP3/EIF4ENIF1/GFAP/GPC1/PPT1/THOC2/FMR1/NAP1…	102	ENSG00000216863
GO:0030182	neuron differentiation	88/529	1426/18888	1.30904971799335e-12	4.41804279822754e-10	3.68256354877602e-10	BCL6/BRINP1/DNMT3A/EGFR/NDN/RARA/EHMT2/SETX/MAPK8IP2/LRRK2/VPS13B/ACTB/KDM1A/C9orf72/CCND1/TAOK3/EIF4E/BIN1/EP300/SOX12/CPEB3/MYT1L/DICER1/THAP11/ARF4/RAB8A/NCAM1/NMNAT2/BRAF/CSF1R/ERBB4/FN1/RET/PAK6/SEMA6A/CNP/DDX6/DHFR/MARK1/RAC1/RNF112/TUBA1A/BAG5/RAB35/PHGDH/MAPT/MAP4/NEFL/STMN2/OBSL1/CARM1/ECT2/BRINP3/EIF4ENIF1/GFAP/PPT1/THOC2/FMR1/ADARB1/ALCAM/CCK/CTNNA2/DSCAM/ELAVL4/NRDC/NUMB/NUMBL/NRXN1/L…	88	ENSG00000216863
GO:0022008	neurogenesis	328/1640	1741/18888	2.84261844230941e-45	2.49724030156882e-41	2.06104798217129e-41	AXL/BCL6/BMP7/DDR1/CDKN1C/BRINP1/DNMT3A/EDNRB/EGFR/PTK2B/FGFR2/FOXO3/FLNA/MTOR/HMGB2/ID4/IGF1R/RBPJ/KIT/NDN/NELL2/PBX1/SERPINE2/MED1/RARA/RB1/SFRP2/SOX15/THRB/TYRO3/UCHL1/FXR1/FZD4/SLIT2/EHMT2/XRN2/SETX/MAPK8IP2/PPP1R9B/LRRK2/VPS13B/ABL1/ACTB/KDM1A/MT3/SLC1A1/C9orf72/PRICKLE1/CCND1/MDM2/GIGYF2/TAOK3/BRSK1/CDK5R2/CAMK2A/EIF4E/SMARCD3/KLF4/CTDSP1/SIN3A/MTR/SLC7A5/HDAC5/SATB2/HDAC11/BIN1/EP300/HES1/…	328	ENSG00000225465
GO:0048699	generation of neurons	294/1640	1508/18888	2.97458340278471e-43	1.30658575967318e-39	1.07836476202006e-39	AXL/BCL6/BMP7/DDR1/CDKN1C/BRINP1/DNMT3A/EDNRB/EGFR/PTK2B/FGFR2/FOXO3/FLNA/ID4/IGF1R/RBPJ/NDN/NELL2/PBX1/MED1/RARA/RB1/SFRP2/SOX15/THRB/TYRO3/UCHL1/FZD4/SLIT2/EHMT2/XRN2/SETX/MAPK8IP2/PPP1R9B/LRRK2/VPS13B/ABL1/ACTB/KDM1A/MT3/C9orf72/PRICKLE1/CCND1/MDM2/GIGYF2/TAOK3/BRSK1/CDK5R2/CAMK2A/EIF4E/SMARCD3/KLF4/CTDSP1/SIN3A/MTR/HDAC5/SATB2/BIN1/EP300/HES1/PRKN/SOX2/SOX4/SOX12/NR2E1/BTG2/OLIG2/CPEB3/MYT1L/…	294	ENSG00000225465
GO:0030182	neuron differentiation	281/1640	1426/18888	3.91682107916336e-42	1.14697577268167e-38	9.46633810290428e-39	BCL6/BMP7/DDR1/CDKN1C/BRINP1/DNMT3A/EDNRB/EGFR/PTK2B/FGFR2/FOXO3/FLNA/ID4/IGF1R/RBPJ/NDN/NELL2/PBX1/MED1/RARA/RB1/SFRP2/SOX15/THRB/UCHL1/FZD4/SLIT2/EHMT2/XRN2/SETX/MAPK8IP2/PPP1R9B/LRRK2/VPS13B/ABL1/ACTB/KDM1A/MT3/C9orf72/PRICKLE1/CCND1/MDM2/GIGYF2/TAOK3/BRSK1/CDK5R2/CAMK2A/EIF4E/KLF4/CTDSP1/SIN3A/MTR/HDAC5/BIN1/EP300/HES1/PRKN/SOX2/SOX4/SOX12/NR2E1/BTG2/OLIG2/CPEB3/MYT1L/DICER1/FEZF2/THAP11/ACTG…	281	ENSG00000225465
GO:0048666	neuron development	239/1640	1157/18888	4.94336501001782e-39	1.08568654032516e-35	8.96049952342177e-36	BMP7/DDR1/CDKN1C/BRINP1/EDNRB/EGFR/PTK2B/FGFR2/FLNA/IGF1R/NDN/NELL2/PBX1/RB1/SFRP2/THRB/UCHL1/FZD4/SLIT2/SETX/MAPK8IP2/PPP1R9B/LRRK2/VPS13B/ABL1/ACTB/KDM1A/MT3/C9orf72/PRICKLE1/MDM2/TAOK3/BRSK1/CDK5R2/CAMK2A/KLF4/SIN3A/MTR/EP300/HES1/PRKN/NR2E1/BTG2/OLIG2/CPEB3/MYT1L/DICER1/FEZF2/ACTG1/ATL1/ARF4/EXT1/RAB8A/NCAM1/FIG4/CSPG5/B3GNT2/FUT9/NMNAT2/PAQR3/MYO9A/SNAP25/SYT1/UNC13A/SYT17/GPR37/ENC1/APOE/BR…	239	ENSG00000225465
GO:0031175	neuron projection development	215/1640	1010/18888	4.8309350895987e-37	8.48795295242492e-34	7.00536439940123e-34	BMP7/DDR1/EGFR/PTK2B/FGFR2/FLNA/IGF1R/NDN/NELL2/RB1/SFRP2/UCHL1/FZD4/SLIT2/SETX/MAPK8IP2/PPP1R9B/LRRK2/VPS13B/ABL1/ACTB/KDM1A/MT3/C9orf72/PRICKLE1/MDM2/TAOK3/BRSK1/CDK5R2/CAMK2A/KLF4/SIN3A/MTR/EP300/HES1/PRKN/NR2E1/BTG2/OLIG2/CPEB3/DICER1/FEZF2/ACTG1/ATL1/ARF4/EXT1/RAB8A/NCAM1/CSPG5/B3GNT2/FUT9/NMNAT2/PAQR3/MYO9A/SNAP25/SYT1/UNC13A/SYT17/GPR37/ENC1/APOE/BRAF/CSF1R/DVL2/EDN3/EPHA4/EPHB1/FN1/JAK2/N…	215	ENSG00000225465
GO:0007268	chemical synaptic transmission	175/1640	758/18888	1.01971596091666e-34	1.11977558958161e-31	9.24184676157101e-32	EGFR/PTK2B/KIT/SERPINE2/RARA/RPS6KA2/VGF/FXR1/MAPK8IP2/CELF4/LRRK2/ABL1/SLC1A1/BRSK1/CAMK2A/EIF4E/FAM107A/PRKN/NR2E1/SQSTM1/CPEB3/EXT1/GAD2/KRAS/RAB8A/CLSTN3/CSPG5/CLSTN1/GRIK2/SNAP25/STX1A/SYT1/CPLX1/UNC13A/APOE/BRAF/EPHA4/EPHB1/GNAI2/JAK2/KCNJ8/MBP/CX3CL1/RGS14/ATP1A2/CNP/DMPK/PRKAR1B/CDKL5/SYN1/SYN2/SYN3/RASD2/TUBB2B/MAPT/MAP1A/MAP1B/NEFH/NEFL/UNC119/GFAP/PPT1/BACE1/FMR1/CHRDL1/TYROBP/NR4A1/TS…	175	ENSG00000225465
GO:0098916	anterograde trans-synaptic signaling	175/1640	758/18888	1.01971596091666e-34	1.11977558958161e-31	9.24184676157101e-32	EGFR/PTK2B/KIT/SERPINE2/RARA/RPS6KA2/VGF/FXR1/MAPK8IP2/CELF4/LRRK2/ABL1/SLC1A1/BRSK1/CAMK2A/EIF4E/FAM107A/PRKN/NR2E1/SQSTM1/CPEB3/EXT1/GAD2/KRAS/RAB8A/CLSTN3/CSPG5/CLSTN1/GRIK2/SNAP25/STX1A/SYT1/CPLX1/UNC13A/APOE/BRAF/EPHA4/EPHB1/GNAI2/JAK2/KCNJ8/MBP/CX3CL1/RGS14/ATP1A2/CNP/DMPK/PRKAR1B/CDKL5/SYN1/SYN2/SYN3/RASD2/TUBB2B/MAPT/MAP1A/MAP1B/NEFH/NEFL/UNC119/GFAP/PPT1/BACE1/FMR1/CHRDL1/TYROBP/NR4A1/TS…	175	ENSG00000225465
GO:0099536	synaptic signaling	179/1640	789/18888	1.80869159884556e-34	1.76548396620647e-31	1.45710733717523e-31	EGFR/PTK2B/KIT/SERPINE2/RARA/RPS6KA2/VGF/FXR1/MAPK8IP2/CELF4/LRRK2/ABL1/SLC1A1/BRSK1/CAMK2A/EIF4E/FAM107A/PRKN/NR2E1/SQSTM1/CPEB3/EXT1/GAD2/KRAS/RAB8A/CLSTN3/CSPG5/CLSTN1/GRIK2/SNAP25/STX1A/SYT1/CPLX1/UNC13A/APOE/BRAF/EPHA4/EPHB1/GNAI2/JAK2/KCNJ8/MBP/CX3CL1/RGS14/GRK2/ATP1A2/CNP/DMPK/GNA15/PRKAR1B/CDKL5/SYN1/SYN2/SYN3/RASD2/TUBB2B/MAPT/MAP1A/MAP1B/NEFH/NEFL/UNC119/GFAP/PPT1/BACE1/AGRN/FMR1/CHRDL1…	179	ENSG00000225465
GO:0099537	trans-synaptic signaling	175/1640	764/18888	2.959357096922e-34	2.59979520964597e-31	2.14568965090513e-31	EGFR/PTK2B/KIT/SERPINE2/RARA/RPS6KA2/VGF/FXR1/MAPK8IP2/CELF4/LRRK2/ABL1/SLC1A1/BRSK1/CAMK2A/EIF4E/FAM107A/PRKN/NR2E1/SQSTM1/CPEB3/EXT1/GAD2/KRAS/RAB8A/CLSTN3/CSPG5/CLSTN1/GRIK2/SNAP25/STX1A/SYT1/CPLX1/UNC13A/APOE/BRAF/EPHA4/EPHB1/GNAI2/JAK2/KCNJ8/MBP/CX3CL1/RGS14/ATP1A2/CNP/DMPK/PRKAR1B/CDKL5/SYN1/SYN2/SYN3/RASD2/TUBB2B/MAPT/MAP1A/MAP1B/NEFH/NEFL/UNC119/GFAP/PPT1/BACE1/FMR1/CHRDL1/TYROBP/NR4A1/TS…	175	ENSG00000225465
GO:0050804	modulation of chemical synaptic transmission	124/1640	493/18888	2.30717222276365e-28	1.44775056978419e-25	1.19487235115759e-25	EGFR/PTK2B/KIT/SERPINE2/RARA/VGF/FXR1/MAPK8IP2/CELF4/LRRK2/ABL1/SLC1A1/BRSK1/CAMK2A/EIF4E/FAM107A/PRKN/NR2E1/SQSTM1/CPEB3/KRAS/RAB8A/CLSTN3/CSPG5/CLSTN1/GRIK2/SNAP25/STX1A/SYT1/CPLX1/UNC13A/APOE/BRAF/EPHA4/EPHB1/GNAI2/JAK2/CX3CL1/RGS14/ATP1A2/DMPK/PRKAR1B/CDKL5/SYN1/SYN3/TUBB2B/MAPT/MAP1A/MAP1B/NEFH/NEFL/GFAP/BACE1/FMR1/CHRDL1/TYROBP/TSHZ3/EFNB3/OPHN1/RELN/PTPRD/PTPRS/SLC1A3/PPFIA2/NRXN1/PLPPR4/L…	124	ENSG00000225465
GO:0099177	regulation of trans-synaptic signaling	124/1640	494/18888	2.82931940956027e-28	1.65703806753246e-25	1.36760365565271e-25	EGFR/PTK2B/KIT/SERPINE2/RARA/VGF/FXR1/MAPK8IP2/CELF4/LRRK2/ABL1/SLC1A1/BRSK1/CAMK2A/EIF4E/FAM107A/PRKN/NR2E1/SQSTM1/CPEB3/KRAS/RAB8A/CLSTN3/CSPG5/CLSTN1/GRIK2/SNAP25/STX1A/SYT1/CPLX1/UNC13A/APOE/BRAF/EPHA4/EPHB1/GNAI2/JAK2/CX3CL1/RGS14/ATP1A2/DMPK/PRKAR1B/CDKL5/SYN1/SYN3/TUBB2B/MAPT/MAP1A/MAP1B/NEFH/NEFL/GFAP/BACE1/FMR1/CHRDL1/TYROBP/TSHZ3/EFNB3/OPHN1/RELN/PTPRD/PTPRS/SLC1A3/PPFIA2/NRXN1/PLPPR4/L…	124	ENSG00000225465
GO:0061564	axon development	124/1640	522/18888	6.56688042220161e-26	2.88450222545206e-23	2.38066696569077e-23	BMP7/DDR1/FGFR2/FLNA/IGF1R/NDN/NELL2/UCHL1/SLIT2/ABL1/ACTB/MT3/C9orf72/PRICKLE1/BRSK1/CDK5R2/KLF4/SIN3A/MTR/NR2E1/OLIG2/FEZF2/ACTG1/ATL1/EXT1/RAB8A/NCAM1/CSPG5/B3GNT2/NMNAT2/SNAP25/APOE/BRAF/CSF1R/EDN3/EPHA4/EPHB1/FN1/JAK2/PAK1/RET/NRP1/MAP3K13/SEMA6A/CNP/DHFR/EPHA5/EPHB3/KIF5C/LIMK1/PTK2/RAC1/CDKL5/NIN/TUBB2B/TRIM32/MAPT/MAP1A/MAP1B/NEFH/NEFL/RPL24/FZD3/APOD/CREB1/POU3F2/BHLHE22/OLIG1/ADARB1/ALC…	124	ENSG00000225465
GO:0140243	regulation of translation at synapse	3/88	9/18888	8.0442141350347e-06	0.00433851282349538	0.00380759469058309	EEF2K/FMR1/FXR2	3	ENSG00000231187
GO:0099577	regulation of translation at presynapse, modulating synaptic transmission	2/88	3/18888	6.41879944987825e-05	0.0129820218873788	0.0113933690235339	FMR1/FXR2	2	ENSG00000231187
GO:0140244	regulation of translation at presynapse	2/88	3/18888	6.41879944987825e-05	0.0129820218873788	0.0113933690235339	FMR1/FXR2	2	ENSG00000231187
GO:0099547	regulation of translation at synapse, modulating synaptic transmission	2/88	6/18888	0.00031802793036426	0.0321605744580858	0.0282249788198281	FMR1/FXR2	2	ENSG00000231187
GO:0022008	neurogenesis	894/5780	1741/18888	2.11759987533379e-80	8.58051469485252e-77	7.16491775362939e-77	ADCYAP1/ADM/JAG1/APP/BMAL1/AXL/BAX/BBS1/BCL2/BCL6/BMP7/BMPR1B/BMPR2/BOK/C3/DDR1/CD9/CD38/CDKN1C/CEBPB/CNR1/COL6A1/CSF1/BRINP1/DNMT3A/DRD1/EDN1/EDNRB/EGFR/ETV5/ACSL4/PTK2B/FGFR2/FOXO3/FLNA/MTOR/GABRB1/GFRA1/GJA1/NR3C1/HEXB/HMGB2/ID4/IGF1R/RBPJ/ITGA3/ITGB4/JAG2/KIT/MDK/NDN/NDP/NELL2/NOTCH1/NPR2/P2RY1/PBX1/SERPINF1/SERPINE2/SEPTIN4/MED1/PTCH1/PTN/RAB3A/RAB13/RARA/RB1/RGS2/ROBO2/SALL1/SFRP1/SFRP2/SLI…	894	ENSG00000231764
GO:0048666	neuron development	638/5780	1157/18888	1.16077740947989e-71	3.52760254740938e-68	2.94562541042489e-68	ADCYAP1/ADM/APP/BBS1/BCL2/BMP7/BMPR1B/BMPR2/C3/DDR1/CD38/CDKN1C/CNR1/BRINP1/DRD1/EDN1/EDNRB/EGFR/PTK2B/FGFR2/FLNA/GABRB1/GFRA1/IGF1R/ITGA3/MDK/NDN/NDP/NELL2/NOTCH1/NPR2/PBX1/SERPINF1/PTCH1/PTN/RAB3A/RAB13/RB1/RGS2/ROBO2/SFRP1/SFRP2/SLIT3/SOS1/SPP1/STXBP1/TGFB2/THRB/UCHL1/UCN/VEGFA/WNT3/WNT7A/FZD4/NOG/SLIT2/RIMS1/SYNE1/MAPK8IP2/VPS54/ZMIZ1/SPTBN4/ATAT1/PPP1R9B/IFT20/LRRK2/VPS13B/NPHP4/ABL1/ACTB/KD…	638	ENSG00000231764
GO:0048699	generation of neurons	780/5780	1508/18888	2.82109191074791e-71	6.85863865341031e-68	5.72711353586149e-68	ADCYAP1/ADM/JAG1/APP/AXL/BAX/BBS1/BCL2/BCL6/BMP7/BMPR1B/BMPR2/C3/DDR1/CD38/CDKN1C/CEBPB/CNR1/BRINP1/DNMT3A/DRD1/EDN1/EDNRB/EGFR/ETV5/ACSL4/PTK2B/FGFR2/FOXO3/FLNA/GABRB1/GFRA1/GJA1/ID4/IGF1R/RBPJ/ITGA3/JAG2/MDK/NDN/NDP/NELL2/NOTCH1/NPR2/PBX1/SERPINF1/SEPTIN4/MED1/PTCH1/PTN/RAB3A/RAB13/RARA/RB1/RGS2/ROBO2/SALL1/SFRP1/SFRP2/SLIT3/SOS1/SOX9/SOX15/SPP1/STXBP1/NR2F2/TGFB2/THRB/TYRO3/UCHL1/UCN/VEGFA/WNT…	780	ENSG00000231764
GO:0031175	neuron projection development	575/5780	1010/18888	4.00243940733005e-71	8.10894223925069e-68	6.77114442190942e-68	ADCYAP1/ADM/APP/BBS1/BCL2/BMP7/BMPR1B/BMPR2/DDR1/CD38/CNR1/EDN1/EGFR/PTK2B/FGFR2/FLNA/GFRA1/IGF1R/ITGA3/MDK/NDN/NDP/NELL2/NOTCH1/NPR2/SERPINF1/PTCH1/PTN/RAB3A/RAB13/RB1/RGS2/ROBO2/SFRP1/SFRP2/SLIT3/SOS1/SPP1/STXBP1/UCHL1/UCN/VEGFA/WNT3/WNT7A/FZD4/NOG/SLIT2/RIMS1/SYNE1/MAPK8IP2/VPS54/SPTBN4/PPP1R9B/IFT20/LRRK2/VPS13B/ABL1/ACTB/KDM1A/B2M/MT3/SLC11A2/NECTIN1/SLC39A12/EFNB1/FEZ1/ULK2/SMURF1/KATNB1/PR…	575	ENSG00000231764
GO:0030182	neuron differentiation	744/5780	1426/18888	6.66337455237601e-70	1.15714258655261e-66	9.66239410655066e-67	ADCYAP1/ADM/JAG1/APP/BBS1/BCL2/BCL6/BMP7/BMPR1B/BMPR2/C3/DDR1/CD38/CDKN1C/CEBPB/CNR1/BRINP1/DNMT3A/DRD1/EDN1/EDNRB/EGFR/ETV5/ACSL4/PTK2B/FGFR2/FOXO3/FLNA/GABRB1/GFRA1/ID4/IGF1R/RBPJ/ITGA3/JAG2/MDK/NDN/NDP/NELL2/NOTCH1/NPR2/PBX1/SERPINF1/MED1/PTCH1/PTN/RAB3A/RAB13/RARA/RB1/RGS2/ROBO2/SALL1/SFRP1/SFRP2/SLIT3/SOS1/SOX9/SOX15/SPP1/STXBP1/TGFB2/THRB/UCHL1/UCN/VEGFA/WNT3/WNT7A/FZD4/NOG/SLIT2/EHMT2/XRN2…	744	ENSG00000231764
GO:0099536	synaptic signaling	471/5780	789/18888	9.56064563429296e-67	1.45274010413082e-63	1.21306981383536e-63	ABAT/ADRA2A/APP/CD38/CNR1/CRH/CRHBP/DRD1/EDN1/EGFR/STX2/PTK2B/GABRB1/GLRB/NR3C1/KIT/NPR2/P2RY1/SERPINE2/PLAT/PNOC/PTN/RAB3A/RARA/RPS6KA2/STXBP1/ABCC8/TAC1/UCN/VGF/WNT7A/FXR1/LARGE1/NOG/UNC13B/RIMS1/PLCB1/SYNE1/MAPK8IP2/VPS54/CELF4/SLC38A1/LRRK2/SHISA6/ABL1/SLC1A1/ATP2A2/PLK2/BRSK1/CDK5R1/CACNB4/CAMK2A/EIF4E/PPP3CA/FAM107A/SLC7A11/SLC1A2/SLC1A4/CTBP2/KAT2A/MEF2C/NFATC4/PRKN/SNCA/NR2E1/TRPV1/SQSTM1…	471	ENSG00000231764
GO:0099537	trans-synaptic signaling	459/5780	764/18888	3.21138956034292e-66	3.90376514955286e-63	3.25972942425124e-63	ABAT/ADRA2A/APP/CD38/CNR1/CRH/CRHBP/DRD1/EDN1/EGFR/STX2/PTK2B/GABRB1/GLRB/NR3C1/KIT/NPR2/P2RY1/SERPINE2/PLAT/PNOC/PTN/RAB3A/RARA/RPS6KA2/STXBP1/ABCC8/TAC1/UCN/VGF/WNT7A/FXR1/LARGE1/NOG/UNC13B/RIMS1/PLCB1/SYNE1/MAPK8IP2/VPS54/CELF4/SLC38A1/LRRK2/SHISA6/ABL1/SLC1A1/ATP2A2/PLK2/BRSK1/CACNB4/CAMK2A/EIF4E/PPP3CA/FAM107A/SLC7A11/SLC1A2/SLC1A4/CTBP2/KAT2A/MEF2C/NFATC4/PRKN/SNCA/NR2E1/TRPV1/SQSTM1/CPEB3/…	459	ENSG00000231764
GO:0007268	chemical synaptic transmission	456/5780	758/18888	4.97523258637446e-66	5.03991060999733e-63	4.20843577459728e-63	ABAT/ADRA2A/APP/CD38/CNR1/CRH/CRHBP/DRD1/EDN1/EGFR/STX2/PTK2B/GABRB1/GLRB/NR3C1/KIT/NPR2/P2RY1/SERPINE2/PLAT/PNOC/PTN/RAB3A/RARA/RPS6KA2/STXBP1/ABCC8/TAC1/UCN/VGF/WNT7A/FXR1/LARGE1/NOG/UNC13B/RIMS1/PLCB1/SYNE1/MAPK8IP2/VPS54/CELF4/SLC38A1/LRRK2/SHISA6/ABL1/SLC1A1/ATP2A2/PLK2/BRSK1/CACNB4/CAMK2A/EIF4E/PPP3CA/FAM107A/SLC7A11/SLC1A2/SLC1A4/CTBP2/KAT2A/MEF2C/NFATC4/PRKN/SNCA/NR2E1/TRPV1/SQSTM1/CPEB3/…	456	ENSG00000231764
GO:0098916	anterograde trans-synaptic signaling	456/5780	758/18888	4.97523258637446e-66	5.03991060999733e-63	4.20843577459728e-63	ABAT/ADRA2A/APP/CD38/CNR1/CRH/CRHBP/DRD1/EDN1/EGFR/STX2/PTK2B/GABRB1/GLRB/NR3C1/KIT/NPR2/P2RY1/SERPINE2/PLAT/PNOC/PTN/RAB3A/RARA/RPS6KA2/STXBP1/ABCC8/TAC1/UCN/VGF/WNT7A/FXR1/LARGE1/NOG/UNC13B/RIMS1/PLCB1/SYNE1/MAPK8IP2/VPS54/CELF4/SLC38A1/LRRK2/SHISA6/ABL1/SLC1A1/ATP2A2/PLK2/BRSK1/CACNB4/CAMK2A/EIF4E/PPP3CA/FAM107A/SLC7A11/SLC1A2/SLC1A4/CTBP2/KAT2A/MEF2C/NFATC4/PRKN/SNCA/NR2E1/TRPV1/SQSTM1/CPEB3/…	456	ENSG00000231764
GO:0048812	neuron projection morphogenesis	397/5780	647/18888	1.10726660088062e-60	8.41245800019055e-58	7.02458673177096e-58	APP/BCL2/BMP7/BMPR1B/BMPR2/DDR1/EDN1/EGFR/FGFR2/IGF1R/NDN/NDP/NELL2/NOTCH1/NPR2/PTCH1/PTN/RAB3A/ROBO2/SLIT3/SOS1/SPP1/STXBP1/UCHL1/VEGFA/WNT3/WNT7A/FZD4/NOG/SLIT2/RIMS1/SYNE1/MAPK8IP2/VPS54/SPTBN4/LRRK2/ABL1/ACTB/MT3/SLC11A2/NECTIN1/SLC39A12/EFNB1/FEZ1/ULK2/SMURF1/PRICKLE1/TAOK3/BRSK1/ADAM17/CDK5R1/CDK5R2/PPP3CA/BRSK2/SIN3A/RERE/APBB1/APBB2/EFNA1/FOXG1/NFATC4/NOTCH2/NOTCH3/PRKN/PAX6/SMO/NR2E1/KLF…	397	ENSG00000231764
GO:0099177	regulation of trans-synaptic signaling	315/5780	494/18888	1.9168473012191e-53	1.22637872597997e-50	1.02405310391445e-50	ADRA2A/APP/CD38/CNR1/CRH/DRD1/EDN1/EGFR/PTK2B/KIT/P2RY1/SERPINE2/PLAT/PTN/RAB3A/RARA/STXBP1/UCN/VGF/WNT7A/FXR1/LARGE1/NOG/RIMS1/PLCB1/SYNE1/MAPK8IP2/CELF4/SLC38A1/LRRK2/SHISA6/ABL1/SLC1A1/ATP2A2/PLK2/BRSK1/CACNB4/CAMK2A/EIF4E/PPP3CA/FAM107A/SLC7A11/KAT2A/MEF2C/NFATC4/PRKN/SNCA/NR2E1/SQSTM1/CPEB3/ZMYND8/GPER1/HRAS/KRAS/RAB8A/SYT4/CLSTN3/CSPG5/CLSTN1/ERC1/SYBU/CLSTN2/CACNA1A/GRIK2/KCNB1/SNAP25/STX1…	315	ENSG00000231764
GO:0140243	regulation of translation at synapse	3/119	9/18888	1.99242120760958e-05	0.0158131829843947	0.0135065185021113	EEF2K/FMR1/FXR2	3	ENSG00000234177
GO:0099577	regulation of translation at presynapse, modulating synaptic transmission	2/119	3/18888	0.000117599073395706	0.0466672322925295	0.0398598964562289	FMR1/FXR2	2	ENSG00000234177
GO:0140244	regulation of translation at presynapse	2/119	3/18888	0.000117599073395706	0.0466672322925295	0.0398598964562289	FMR1/FXR2	2	ENSG00000234177
GO:0030182	neuron differentiation	91/661	1426/18888	1.42690608091459e-08	5.05158831990188e-05	4.26971159587274e-05	BCL6/DNMT3A/ACSL4/FGFR2/FOXO3/RBPJ/NOTCH1/RARA/RB1/EHMT2/XRN2/ABL1/KDM1A/SMURF1/TAOK3/CAMK2A/KLF4/SIN3A/MTR/EP300/SOX2/CPEB3/LLGL1/PRKCI/ROCK1/RTN3/MAPK8IP3/PAQR3/KCNB1/SNAP25/SYT1/ZSWIM6/APOE/ERBB2/IQGAP1/NHERF1/PAK6/CNP/LIMK1/RAC1/TUBA1A/BAG5/NRBP2/MAPT/OBSL1/MAP1S/CARM1/SF3A2/HIF1A/GFAP/MMD/PTBP1/SRRM4/CREB1/DLG4/DSCAM/ELAVL4/L1CAM/PTPRD/VASP/VCL/NUMB/NUMBL/SLC23A2/SLC9A6/CHL1/PGRMC1/PALLD/NFA…	91	ENSG00000234377
GO:0048699	generation of neurons	94/661	1508/18888	2.49256002626737e-08	5.05158831990188e-05	4.26971159587274e-05	AXL/BCL6/DNMT3A/ACSL4/FGFR2/FOXO3/RBPJ/NOTCH1/RARA/RB1/EHMT2/XRN2/ABL1/KDM1A/SMURF1/TAOK3/CAMK2A/SMARCD3/KLF4/SIN3A/MTR/EP300/SOX2/CPEB3/LLGL1/PRKCI/ROCK1/RTN3/MAPK8IP3/PAQR3/KCNB1/SNAP25/SYT1/ZSWIM6/APOE/ERBB2/IQGAP1/NHERF1/PAK6/CNP/LIMK1/RAC1/TUBA1A/BAG5/NRBP2/MAPT/OBSL1/MAP1S/CARM1/SF3A2/HIF1A/GFAP/MMD/PTBP1/SRRM4/CREB1/DLG4/DSCAM/ELAVL4/L1CAM/PTPRD/VASP/VCL/NUMB/NUMBL/SLC23A2/SLC9A6/CHL1/PGRM…	94	ENSG00000234377
GO:0022008	neurogenesis	103/661	1741/18888	6.92829738907062e-08	8.42480962510987e-05	7.12083112704058e-05	AXL/BCL6/DNMT3A/ACSL4/FGFR2/FOXO3/RBPJ/NOTCH1/RARA/RB1/FXR1/EHMT2/XRN2/SUN1/ABL1/TGFB1/KDM1A/SMURF1/TAOK3/CAMK2A/SMARCD3/KLF4/SIN3A/MTR/EP300/SOX2/YAP1/CPEB3/LLGL1/PRKCI/ROCK1/RTN3/MAPK8IP3/PAQR3/KCNB1/SNAP25/SYT1/ZSWIM6/APOE/CSK/ERBB2/MAPK3/IQGAP1/NHERF1/PAK6/CNP/LIMK1/RAC1/HLTF/TUBA1A/BAG5/NRBP2/MAPT/OBSL1/MAP1S/CARM1/SF3A2/HIF1A/ANXA2/GFAP/GPC1/MMD/PTBP1/SRRM4/CREB1/DLG4/DSCAM/ELAVL4/L1CAM/PTP…	103	ENSG00000234377
GO:0031175	neuron projection development	65/661	1010/18888	1.51878735145574e-06	0.000538840191550118	0.000455439372428614	FGFR2/NOTCH1/RB1/ABL1/KDM1A/SMURF1/TAOK3/CAMK2A/KLF4/SIN3A/MTR/EP300/CPEB3/LLGL1/PRKCI/ROCK1/MAPK8IP3/PAQR3/SNAP25/SYT1/APOE/ERBB2/IQGAP1/NHERF1/PAK6/CNP/LIMK1/RAC1/TUBA1A/BAG5/MAPT/OBSL1/MAP1S/CARM1/SF3A2/GFAP/CREB1/DLG4/DSCAM/ELAVL4/L1CAM/PTPRD/VASP/VCL/NUMB/NUMBL/SLC23A2/SLC9A6/CHL1/PGRMC1/PALLD/NFASC/KANK1/TBC1D24/CPNE5/RTN4R/NTNG2/ZNF212/S100A9/PTPRG/PREX1/PPP1R9A/BICDL1/RTN4RL1/SAMD14	65	ENSG00000234377
GO:0022008	neurogenesis	101/483	1741/18888	2.22883288573782e-15	1.22050888823003e-11	1.01986700571603e-11	AXL/BCL6/BRINP1/ACE/HMGB2/NDN/RARA/FXR1/EHMT2/MAPK8IP2/LRRK2/VPS13B/TGFB1/KDM1A/C9orf72/PRICKLE1/TAOK3/SMARCD3/HDAC5/HDAC11/BIN1/HES1/NR1D1/OLIG2/MYT1L/DICER1/THAP11/HES5/ATL1/ARF4/NCAM1/NMNAT2/BRAF/ERBB2/ERBB4/FN1/RET/CNP/DDX6/DHFR/MARK1/MOV10/RAC1/RNF112/TUBA1A/BAG5/CIT/PHGDH/NAV3/MAPT/CFL1/MAP1B/MAP4/NEFL/CARM1/FZD3/BRINP3/EIF4ENIF1/ANXA2/GFAP/GPC1/PPT1/FMR1/TCF4/OLIG1/ATOH7/ALCAM/CCK/CDH4/CTN…	101	ENSG00000254664
GO:0048699	generation of neurons	88/483	1508/18888	1.52863380656246e-13	4.18539936236803e-10	3.49735324059318e-10	AXL/BCL6/BRINP1/NDN/RARA/EHMT2/MAPK8IP2/LRRK2/VPS13B/KDM1A/C9orf72/PRICKLE1/TAOK3/SMARCD3/HDAC5/BIN1/HES1/OLIG2/MYT1L/DICER1/THAP11/HES5/ATL1/ARF4/NCAM1/NMNAT2/BRAF/ERBB2/ERBB4/FN1/RET/CNP/DDX6/DHFR/MARK1/MOV10/RAC1/RNF112/TUBA1A/BAG5/CIT/PHGDH/MAPT/CFL1/MAP1B/MAP4/NEFL/CARM1/FZD3/BRINP3/EIF4ENIF1/GFAP/PPT1/FMR1/TCF4/OLIG1/ATOH7/ALCAM/CCK/CDH4/CTNNA2/DSCAM/CELSR3/GPM6A/MAG/NUMB/NUMBL/NRXN1/LZTS1/…	88	ENSG00000254664
GO:0030182	neuron differentiation	83/483	1426/18888	9.92755301860699e-13	1.81210934432973e-09	1.51421308673279e-09	BCL6/BRINP1/NDN/RARA/EHMT2/MAPK8IP2/LRRK2/VPS13B/KDM1A/C9orf72/PRICKLE1/TAOK3/HDAC5/BIN1/HES1/OLIG2/MYT1L/DICER1/THAP11/HES5/ATL1/ARF4/NCAM1/NMNAT2/BRAF/ERBB2/ERBB4/FN1/RET/CNP/DDX6/DHFR/MARK1/MOV10/RAC1/RNF112/TUBA1A/BAG5/PHGDH/MAPT/CFL1/MAP1B/MAP4/NEFL/CARM1/FZD3/BRINP3/EIF4ENIF1/GFAP/PPT1/FMR1/TCF4/OLIG1/ATOH7/ALCAM/CCK/CDH4/CTNNA2/DSCAM/CELSR3/GPM6A/MAG/NUMB/NUMBL/NRXN1/LZTS1/TRAK1/NLGN3/SEMA…	83	ENSG00000254664
GO:0031175	neuron projection development	63/483	1010/18888	4.77429595234338e-11	6.53601115875809e-08	5.4615432907465e-08	NDN/MAPK8IP2/LRRK2/VPS13B/KDM1A/C9orf72/PRICKLE1/TAOK3/HES1/OLIG2/DICER1/HES5/ATL1/ARF4/NCAM1/NMNAT2/BRAF/ERBB2/FN1/RET/CNP/DHFR/MARK1/MOV10/RAC1/TUBA1A/BAG5/PHGDH/MAPT/CFL1/MAP1B/MAP4/NEFL/CARM1/FZD3/GFAP/FMR1/OLIG1/ATOH7/ALCAM/CCK/CDH4/CTNNA2/DSCAM/CELSR3/GPM6A/MAG/NUMB/NUMBL/NRXN1/LZTS1/TRAK1/NLGN3/SEMA3G/KIDINS220/RTN4R/FAT3/KCNA1/IQSEC1/PSD/PREX1/PPP1R9A/GPRIN1	63	ENSG00000254664
GO:0048666	neuron development	67/483	1157/18888	2.6636974738083e-10	2.91728147331485e-07	2.43770377234625e-07	BRINP1/NDN/MAPK8IP2/LRRK2/VPS13B/KDM1A/C9orf72/PRICKLE1/TAOK3/HES1/OLIG2/MYT1L/DICER1/HES5/ATL1/ARF4/NCAM1/NMNAT2/BRAF/ERBB2/FN1/RET/CNP/DHFR/MARK1/MOV10/RAC1/TUBA1A/BAG5/PHGDH/MAPT/CFL1/MAP1B/MAP4/NEFL/CARM1/FZD3/GFAP/PPT1/FMR1/OLIG1/ATOH7/ALCAM/CCK/CDH4/CTNNA2/DSCAM/CELSR3/GPM6A/MAG/NUMB/NUMBL/NRXN1/LZTS1/TRAK1/NLGN3/SEMA3G/KIDINS220/RTN4R/FAT3/KCNA1/GABRA5/IQSEC1/PSD/PREX1/PPP1R9A/GPRIN1	67	ENSG00000254664
GO:0051960	regulation of nervous system development	36/483	468/18888	4.60400755707733e-09	4.16127145770657e-06	3.47719177014542e-06	BRINP1/ACE/HMGB2/RARA/FXR1/TGFB1/KDM1A/SMARCD3/BIN1/HES1/NR1D1/OLIG2/DICER1/HES5/BRAF/FN1/RNF112/MAPT/MAP1B/NEFL/FZD3/ANXA2/GFAP/FMR1/CDH4/DSCAM/MAG/NUMB/NUMBL/NRXN1/TRAK1/NLGN3/SEMA3G/RTN4R/SYNDIG1/ELAPOR2	36	ENSG00000254664
GO:0051962	positive regulation of nervous system development	27/483	294/18888	1.06824963680306e-08	5.84973501113353e-06	4.88808544335041e-06	ACE/FXR1/TGFB1/KDM1A/SMARCD3/BIN1/HES1/OLIG2/DICER1/BRAF/FN1/RNF112/MAPT/MAP1B/NEFL/FZD3/GFAP/FMR1/CDH4/DSCAM/MAG/NUMB/NUMBL/NRXN1/TRAK1/NLGN3/SYNDIG1	27	ENSG00000254664
GO:0050769	positive regulation of neurogenesis	24/483	246/18888	2.21835299438657e-08	1.01230841643841e-05	8.45893023385828e-06	ACE/FXR1/TGFB1/KDM1A/SMARCD3/BIN1/HES1/OLIG2/DICER1/BRAF/FN1/RNF112/MAPT/MAP1B/NEFL/FZD3/GFAP/FMR1/CDH4/DSCAM/MAG/NUMB/NUMBL/TRAK1	24	ENSG00000254664
GO:0050767	regulation of neurogenesis	31/483	393/18888	3.14955376598836e-08	1.23192545875373e-05	1.02940678351514e-05	BRINP1/ACE/HMGB2/FXR1/TGFB1/KDM1A/SMARCD3/BIN1/HES1/NR1D1/OLIG2/DICER1/HES5/BRAF/FN1/RNF112/MAPT/MAP1B/NEFL/FZD3/ANXA2/GFAP/FMR1/CDH4/DSCAM/MAG/NUMB/NUMBL/TRAK1/SEMA3G/RTN4R	31	ENSG00000254664
GO:0007417	central nervous system development	57/483	1033/18888	3.63726332954606e-08	1.32784359950628e-05	1.10955675042363e-05	AXL/BRINP1/NDN/RARA/SRC/SSTR1/FXR1/LRRK2/VPS13B/TGFB1/KDM1A/PKD2/NES/HDAC11/BIN1/HES1/POU6F1/ATXN1/NR1D1/OLIG2/HES5/WLS/ERBB2/ERBB4/MBP/CKB/CNP/TUBA1A/PHGDH/MAPT/NEFL/SPTBN1/FZD3/BRINP3/GFAP/PPT1/PADI2/OLIG1/CTNNA2/DSCAM/MAG/NUMB/NUMBL/RTN4R/GRIA1/GRIN1/CITED1/KCNA1/KCNA2/SCN2A/GRIN2A/S100A8/GPR17/PHLPP2/DNER/NNAT/CEND1	57	ENSG00000254664
GO:0022008	neurogenesis	85/437	1741/18888	2.22185468092381e-11	6.18611119057209e-09	4.73051941207214e-09	TP53/AXL/DNMT3A/HMGB2/IGF1R/NDN/RARA/TEAD3/FXR1/EHMT2/SETX/MAPK8IP2/ACTB/TGFB1/KDM1A/C9orf72/CCND1/MDM2/GIGYF2/TAOK3/EIF4E/CCL2/SMARCD3/KLF4/HDAC5/BIN1/EP300/OLIG2/DICER1/THAP11/ARF4/KRAS/NMNAT2/BRAF/CSF1R/DVL2/ERBB2/FN1/CNP/DDX6/DHFR/KIF5C/MARK1/MOV10/RNF112/TUBA1A/BAG5/CIT/PHGDH/NAV3/MAPT/CFL1/MAP1B/MAP4/NEFL/STMN2/OBSL1/CARM1/BRINP3/EIF4ENIF1/ANXA2/GFAP/GPC1/PPT1/FMR1/NAP1L1/ADARB1/CCK/CTNNA2/…	85	ENSG00000255129
GO:0140243	regulation of translation at synapse	5/208	9/18888	1.8764095516166e-08	6.99297359747259e-06	6.10817667772542e-06	FXR1/EIF4E/EEF2K/FMR1/ELAVL4	5	ENSG00000255571
GO:1990090	cellular response to nerve growth factor stimulus	1/1	48/18888	0.00254129606099129	0.011065226598899	0.00317662007623895	CSTF2	1	ENSG00000259969
GO:1990089	response to nerve growth factor	1/1	50/18888	0.00264718339686587	0.011065226598899	0.00317662007623895	CSTF2	1	ENSG00000259969
GO:0022008	neurogenesis	176/920	1741/18888	1.24535490337916e-21	8.54064392737431e-18	7.30564513319167e-18	AXL/BCL6/DDR1/CDKN1C/BRINP1/DNMT3A/EGFR/FGFR2/HMGB2/RBPJ/NDN/SERPINE2/RARA/RB1/SOX15/FXR1/SLIT2/EHMT2/XRN2/MAPK8IP2/LRRK2/VPS13B/ACTB/KDM1A/SLC1A1/C9orf72/PRICKLE1/TAOK3/BRSK1/CDK5R2/CAMK2A/EIF4E/SMARCD3/KLF4/SIN3A/HDAC5/HDAC11/BIN1/PRKN/SOX4/SOX12/NR2E1/BTG2/NR1D1/ZEB2/OLIG2/YAP1/CPEB3/MYT1L/DICER1/THAP11/ACTG1/ATL1/ARF4/NCAM1/RAP1GAP/FIG4/FUT9/NMNAT2/MAPK8IP3/PAQR3/MMD2/SNAP25/SYT1/SYT17/GPR37/…	176	ENSG00000260412
GO:0048699	generation of neurons	157/920	1508/18888	1.77882929840017e-20	6.09960566421418e-17	5.21758719999165e-17	AXL/BCL6/DDR1/CDKN1C/BRINP1/DNMT3A/EGFR/FGFR2/RBPJ/NDN/RARA/RB1/SOX15/SLIT2/EHMT2/XRN2/MAPK8IP2/LRRK2/VPS13B/ACTB/KDM1A/C9orf72/PRICKLE1/TAOK3/BRSK1/CDK5R2/CAMK2A/EIF4E/SMARCD3/KLF4/SIN3A/HDAC5/BIN1/PRKN/SOX4/SOX12/NR2E1/BTG2/OLIG2/CPEB3/MYT1L/DICER1/THAP11/ACTG1/ATL1/ARF4/NCAM1/RAP1GAP/FIG4/FUT9/NMNAT2/MAPK8IP3/PAQR3/MMD2/SNAP25/SYT1/SYT17/GPR37/ENC1/ADRA2C/APOE/BRAF/CSF1R/ERBB4/FN1/GAS6/RET/MAP…	157	ENSG00000260412
GO:0030182	neuron differentiation	150/920	1426/18888	5.69594190289321e-20	1.30209231900139e-16	1.11380646402891e-16	BCL6/DDR1/CDKN1C/BRINP1/DNMT3A/EGFR/FGFR2/RBPJ/NDN/RARA/RB1/SOX15/SLIT2/EHMT2/XRN2/MAPK8IP2/LRRK2/VPS13B/ACTB/KDM1A/C9orf72/PRICKLE1/TAOK3/BRSK1/CDK5R2/CAMK2A/EIF4E/KLF4/SIN3A/HDAC5/BIN1/PRKN/SOX4/SOX12/NR2E1/BTG2/OLIG2/CPEB3/MYT1L/DICER1/THAP11/ACTG1/ATL1/ARF4/NCAM1/RAP1GAP/FIG4/FUT9/NMNAT2/MAPK8IP3/PAQR3/MMD2/SNAP25/SYT1/SYT17/GPR37/ENC1/ADRA2C/APOE/BRAF/CSF1R/ERBB4/FN1/RET/MAP3K13/GPR37L1/SEMA…	150	ENSG00000260412
GO:0031175	neuron projection development	114/920	1010/18888	1.82407719896647e-17	3.12738035762801e-14	2.67515321837898e-14	DDR1/EGFR/FGFR2/NDN/RB1/SLIT2/MAPK8IP2/LRRK2/VPS13B/ACTB/KDM1A/C9orf72/PRICKLE1/TAOK3/BRSK1/CDK5R2/CAMK2A/KLF4/SIN3A/PRKN/NR2E1/BTG2/OLIG2/CPEB3/DICER1/ACTG1/ATL1/ARF4/NCAM1/FUT9/NMNAT2/MAPK8IP3/PAQR3/SNAP25/SYT1/SYT17/GPR37/ENC1/APOE/BRAF/CSF1R/FN1/RET/MAP3K13/SEMA6A/CNP/DHFR/LIMK1/MARK1/TUBA1A/BAG5/PHGDH/TRIM32/MAPT/CFL1/MAP1A/MAP1B/MAP4/NEFL/OBSL1/STMN3/CARM1/FZD3/GFAP/FMR1/CREB1/OLIG1/ADARB1/…	114	ENSG00000260412
GO:0099536	synaptic signaling	95/920	789/18888	1.89391728210049e-16	2.30412423026882e-13	1.97094201705087e-13	EGFR/SERPINE2/RARA/VGF/FXR1/MAPK8IP2/CELF4/LRRK2/SLC1A1/BRSK1/CAMK2A/EIF4E/PRKN/NR2E1/CPEB3/GAD2/CLSTN3/CLSTN1/SNAP25/STX1A/SYT1/BAIAP3/RNF19A/APOE/BRAF/MBP/RGS14/GRK2/ATP1A2/CNP/GNA15/SYN3/RASD2/MAPT/MAP1A/MAP1B/NEFL/UNC119/GFAP/PPT1/BACE1/ABHD6/FMR1/TYROBP/TSHZ3/ADARB1/NRXN1/PLPPR4/LZTS1/NTNG1/NLGN1/NLGN3/GRIA1/GRIN1/CACNB3/CACNA1G/GRIA2/GRIA3/GRIA4/GRIN2A/SORCS3/SLC17A7/SLC17A6/GABRA5/HOMER1/D…	95	ENSG00000260412
GO:0099537	trans-synaptic signaling	93/920	764/18888	2.0158567193953e-16	2.30412423026882e-13	1.97094201705087e-13	EGFR/SERPINE2/RARA/VGF/FXR1/MAPK8IP2/CELF4/LRRK2/SLC1A1/BRSK1/CAMK2A/EIF4E/PRKN/NR2E1/CPEB3/GAD2/CLSTN3/CLSTN1/SNAP25/STX1A/SYT1/BAIAP3/RNF19A/APOE/BRAF/MBP/RGS14/ATP1A2/CNP/SYN3/RASD2/MAPT/MAP1A/MAP1B/NEFL/UNC119/GFAP/PPT1/BACE1/ABHD6/FMR1/TYROBP/TSHZ3/ADARB1/NRXN1/PLPPR4/LZTS1/NTNG1/NLGN1/NLGN3/GRIA1/GRIN1/CACNB3/CACNA1G/GRIA2/GRIA3/GRIA4/GRIN2A/SORCS3/SLC17A7/SLC17A6/GABRA5/HOMER1/DAGLA/CHRNB1…	93	ENSG00000260412
GO:0048666	neuron development	122/920	1157/18888	2.40674638515524e-16	2.35792381562781e-13	2.01696204578499e-13	DDR1/CDKN1C/BRINP1/EGFR/FGFR2/NDN/RB1/SLIT2/MAPK8IP2/LRRK2/VPS13B/ACTB/KDM1A/C9orf72/PRICKLE1/TAOK3/BRSK1/CDK5R2/CAMK2A/KLF4/SIN3A/PRKN/NR2E1/BTG2/OLIG2/CPEB3/MYT1L/DICER1/ACTG1/ATL1/ARF4/NCAM1/FIG4/FUT9/NMNAT2/MAPK8IP3/PAQR3/SNAP25/SYT1/SYT17/GPR37/ENC1/APOE/BRAF/CSF1R/FN1/RET/MAP3K13/SEMA6A/CNP/DHFR/LIMK1/MARK1/TUBA1A/BAG5/PHGDH/TRIM32/MAPT/CFL1/MAP1A/MAP1B/MAP4/NEFL/OBSL1/STMN3/CARM1/FZD3/GFAP…	122	ENSG00000260412
GO:0007268	chemical synaptic transmission	92/920	758/18888	3.57045436357722e-16	2.72068622504584e-13	2.32726808984981e-13	EGFR/SERPINE2/RARA/VGF/FXR1/MAPK8IP2/CELF4/LRRK2/SLC1A1/BRSK1/CAMK2A/EIF4E/PRKN/NR2E1/CPEB3/GAD2/CLSTN3/CLSTN1/SNAP25/STX1A/SYT1/BAIAP3/RNF19A/APOE/BRAF/MBP/RGS14/ATP1A2/CNP/SYN3/RASD2/MAPT/MAP1A/MAP1B/NEFL/UNC119/GFAP/PPT1/BACE1/ABHD6/FMR1/TYROBP/TSHZ3/ADARB1/NRXN1/PLPPR4/LZTS1/NTNG1/NLGN1/NLGN3/GRIA1/GRIN1/CACNB3/CACNA1G/GRIA2/GRIA3/GRIA4/GRIN2A/SORCS3/SLC17A7/SLC17A6/GABRA5/HOMER1/CHRNB1/NRXN2…	92	ENSG00000260412
GO:0098916	anterograde trans-synaptic signaling	92/920	758/18888	3.57045436357722e-16	2.72068622504584e-13	2.32726808984981e-13	EGFR/SERPINE2/RARA/VGF/FXR1/MAPK8IP2/CELF4/LRRK2/SLC1A1/BRSK1/CAMK2A/EIF4E/PRKN/NR2E1/CPEB3/GAD2/CLSTN3/CLSTN1/SNAP25/STX1A/SYT1/BAIAP3/RNF19A/APOE/BRAF/MBP/RGS14/ATP1A2/CNP/SYN3/RASD2/MAPT/MAP1A/MAP1B/NEFL/UNC119/GFAP/PPT1/BACE1/ABHD6/FMR1/TYROBP/TSHZ3/ADARB1/NRXN1/PLPPR4/LZTS1/NTNG1/NLGN1/NLGN3/GRIA1/GRIN1/CACNB3/CACNA1G/GRIA2/GRIA3/GRIA4/GRIN2A/SORCS3/SLC17A7/SLC17A6/GABRA5/HOMER1/CHRNB1/NRXN2…	92	ENSG00000260412
GO:0050804	modulation of chemical synaptic transmission	66/920	493/18888	7.14317451379367e-14	3.76829929350746e-11	3.22339364901799e-11	EGFR/SERPINE2/RARA/VGF/FXR1/MAPK8IP2/CELF4/LRRK2/SLC1A1/BRSK1/CAMK2A/EIF4E/PRKN/NR2E1/CPEB3/CLSTN3/CLSTN1/SNAP25/STX1A/SYT1/BAIAP3/RNF19A/APOE/BRAF/RGS14/ATP1A2/SYN3/MAPT/MAP1A/MAP1B/NEFL/GFAP/BACE1/ABHD6/FMR1/TYROBP/TSHZ3/NRXN1/PLPPR4/LZTS1/NTNG1/NLGN1/NLGN3/GRIA1/GRIN1/GRIA2/GRIA3/GRIA4/GRIN2A/SORCS3/HOMER1/FRRS1L/CA2/SLC6A9/DLGAP1/PHF24/CACNG4/IGSF11/CALB2/GRIK1/SYP/INA/PREPL/PCDH17/PPP1R9A/MC…	66	ENSG00000260412
GO:0099177	regulation of trans-synaptic signaling	66/920	494/18888	7.87023761285839e-14	3.85529211064163e-11	3.29780708394435e-11	EGFR/SERPINE2/RARA/VGF/FXR1/MAPK8IP2/CELF4/LRRK2/SLC1A1/BRSK1/CAMK2A/EIF4E/PRKN/NR2E1/CPEB3/CLSTN3/CLSTN1/SNAP25/STX1A/SYT1/BAIAP3/RNF19A/APOE/BRAF/RGS14/ATP1A2/SYN3/MAPT/MAP1A/MAP1B/NEFL/GFAP/BACE1/ABHD6/FMR1/TYROBP/TSHZ3/NRXN1/PLPPR4/LZTS1/NTNG1/NLGN1/NLGN3/GRIA1/GRIN1/GRIA2/GRIA3/GRIA4/GRIN2A/SORCS3/HOMER1/FRRS1L/CA2/SLC6A9/DLGAP1/PHF24/CACNG4/IGSF11/CALB2/GRIK1/SYP/INA/PREPL/PCDH17/PPP1R9A/MC…	66	ENSG00000260412
GO:0048812	neuron projection morphogenesis	77/920	647/18888	3.02961337497086e-13	1.38513923503668e-10	1.18484458517282e-10	DDR1/EGFR/FGFR2/NDN/SLIT2/MAPK8IP2/LRRK2/ACTB/C9orf72/PRICKLE1/TAOK3/BRSK1/CDK5R2/SIN3A/PRKN/NR2E1/DICER1/ACTG1/ATL1/NCAM1/SNAP25/SYT1/SYT17/APOE/BRAF/CSF1R/FN1/RET/MAP3K13/SEMA6A/CNP/LIMK1/TUBA1A/MAPT/CFL1/MAP1A/MAP1B/NEFL/OBSL1/FZD3/CREB1/ADARB1/ALCAM/CCK/CDH4/CNTN1/CTNNA2/DSCAM/CELSR3/ELAVL4/GPM6A/MAG/NRDC/PTPRZ1/CNTN2/CNTNAP1/GAS7/NUMB/NUMBL/NRXN1/PLPPR4/LZTS1/NTNG1/NLGN1/TRAK1/NLGN3/SEMA3G/R…	77	ENSG00000260412
GO:0061564	axon development	67/920	522/18888	3.45774861233076e-13	1.48207749896027e-10	1.26776533003417e-10	DDR1/FGFR2/NDN/SLIT2/ACTB/C9orf72/PRICKLE1/BRSK1/CDK5R2/KLF4/SIN3A/NR2E1/OLIG2/ACTG1/ATL1/NCAM1/NMNAT2/MAPK8IP3/SNAP25/APOE/BRAF/CSF1R/FN1/RET/MAP3K13/SEMA6A/CNP/DHFR/LIMK1/TRIM32/MAPT/MAP1A/MAP1B/NEFL/FZD3/CREB1/OLIG1/ADARB1/ALCAM/CCK/CDH4/CNTN1/CTNNA2/DSCAM/CELSR3/MAG/NRDC/PTPRZ1/CNTN2/CNTNAP1/NUMB/NUMBL/NRXN1/PLPPR4/NTNG1/TRAK1/NLGN3/SEMA3G/RGMA/DSCAML1/SHTN1/NTN4/ROBO3/RTN4R/ARHGEF25/KCNA1/TN…	67	ENSG00000260412
GO:0022008	neurogenesis	666/3989	1741/18888	1.39930959901267e-66	1.55659199794169e-62	1.2705731159035e-62	ADCYAP1/APP/BMAL1/AXL/BAX/BBS1/BCL6/BMP7/BMPR1B/BMPR2/DDR1/CDKN1C/CEBPB/BRINP1/DNMT3A/EDNRB/EGFR/ETV5/ACSL4/PTK2B/FGFR2/FOXO3/FLNA/MTOR/GFRA1/NR3C1/HMGB2/ID4/IGF1R/RBPJ/ITGA3/JAG2/KIT/MDK/NDN/NDP/NOTCH1/NPR2/P2RY1/PBX1/SERPINF1/SERPINE2/SEPTIN4/MED1/PTCH1/RAB13/RARA/RB1/ROBO2/SALL1/SFRP2/SOS1/SOX15/SPP1/STXBP1/ABCC8/NR2F2/TGFB2/THRB/TYRO3/UCHL1/VEGFA/WNT3/FXR1/FZD4/UNC5C/LARGE1/ADGRG1/SLIT2/FRS2/…	666	ENSG00000260630
GO:0048699	generation of neurons	588/3989	1508/18888	1.21844924034084e-61	6.77701467477573e-58	5.53175955114739e-58	ADCYAP1/APP/AXL/BAX/BBS1/BCL6/BMP7/BMPR1B/BMPR2/DDR1/CDKN1C/CEBPB/BRINP1/DNMT3A/EDNRB/EGFR/ETV5/ACSL4/PTK2B/FGFR2/FOXO3/FLNA/GFRA1/ID4/IGF1R/RBPJ/ITGA3/JAG2/MDK/NDN/NDP/NOTCH1/NPR2/PBX1/SERPINF1/SEPTIN4/MED1/PTCH1/RAB13/RARA/RB1/ROBO2/SALL1/SFRP2/SOS1/SOX15/SPP1/STXBP1/NR2F2/TGFB2/THRB/TYRO3/UCHL1/VEGFA/WNT3/FZD4/UNC5C/LARGE1/ADGRG1/SLIT2/FRS2/EHMT2/XRN2/RIMS1/SETX/SYNE1/MAPK8IP2/CHD5/RACGAP1/VPS…	588	ENSG00000260630
GO:0030182	neuron differentiation	559/3989	1426/18888	2.4940915171136e-59	9.24809134545722e-56	7.54878365846382e-56	ADCYAP1/APP/BBS1/BCL6/BMP7/BMPR1B/BMPR2/DDR1/CDKN1C/CEBPB/BRINP1/DNMT3A/EDNRB/EGFR/ETV5/ACSL4/PTK2B/FGFR2/FOXO3/FLNA/GFRA1/ID4/IGF1R/RBPJ/ITGA3/JAG2/MDK/NDN/NDP/NOTCH1/NPR2/PBX1/SERPINF1/MED1/PTCH1/RAB13/RARA/RB1/ROBO2/SALL1/SFRP2/SOS1/SOX15/SPP1/STXBP1/TGFB2/THRB/UCHL1/VEGFA/WNT3/FZD4/UNC5C/SLIT2/EHMT2/XRN2/RIMS1/SETX/SYNE1/MAPK8IP2/CHD5/VPS54/SUFU/ZMIZ1/ATAT1/PPP1R9B/IFT20/VPS13B/NPHP4/ABL1/ACT…	559	ENSG00000260630
GO:0031175	neuron projection development	425/3989	1010/18888	3.33743795815258e-54	5.30366569235562e-51	4.32913380857506e-51	ADCYAP1/APP/BBS1/BMP7/BMPR1B/BMPR2/DDR1/EGFR/PTK2B/FGFR2/FLNA/GFRA1/IGF1R/ITGA3/MDK/NDN/NDP/NOTCH1/NPR2/SERPINF1/PTCH1/RAB13/RB1/ROBO2/SFRP2/SOS1/SPP1/STXBP1/UCHL1/VEGFA/WNT3/FZD4/UNC5C/SLIT2/RIMS1/SETX/SYNE1/MAPK8IP2/VPS54/PPP1R9B/IFT20/VPS13B/ABL1/ACTB/KDM1A/B2M/MT3/EFNB1/FEZ1/ULK2/SMURF1/C9orf72/PRICKLE1/MDM2/TAOK3/CAMSAP3/BRSK1/ADAM17/CDK5R1/CDK5R2/CAMK2A/PPP3CA/KLF4/ACTL6B/BRSK2/SIN3A/MTR/RE…	425	ENSG00000260630
GO:0048666	neuron development	468/3989	1157/18888	7.87672032486198e-54	1.09525796117206e-50	8.94007756871835e-51	ADCYAP1/APP/BBS1/BMP7/BMPR1B/BMPR2/DDR1/CDKN1C/BRINP1/EDNRB/EGFR/PTK2B/FGFR2/FLNA/GFRA1/IGF1R/ITGA3/MDK/NDN/NDP/NOTCH1/NPR2/PBX1/SERPINF1/PTCH1/RAB13/RB1/ROBO2/SFRP2/SOS1/SPP1/STXBP1/TGFB2/THRB/UCHL1/VEGFA/WNT3/FZD4/UNC5C/SLIT2/RIMS1/SETX/SYNE1/MAPK8IP2/VPS54/ZMIZ1/ATAT1/PPP1R9B/IFT20/VPS13B/NPHP4/ABL1/ACTB/KDM1A/B2M/MT3/EFNB1/FEZ1/ULK2/SMURF1/C9orf72/PRICKLE1/MDM2/TAOK3/TAOK1/CAMSAP3/BRSK1/ADAM1…	468	ENSG00000260630
GO:0007268	chemical synaptic transmission	325/3989	758/18888	2.63129655991958e-43	2.66095844841322e-40	2.17201570582452e-40	APP/EGFR/PTK2B/GLRB/NR3C1/KIT/NPR2/P2RY1/SERPINE2/RARA/RPS6KA2/STXBP1/ABCC8/VGF/FXR1/LARGE1/UNC13B/RIMS1/PLCB1/SYNE1/MAPK8IP2/VPS54/CELF4/ABL1/SLC1A1/ATP2A2/BRSK1/CACNB4/CAMK2A/EIF4E/PPP3CA/FAM107A/SLC7A11/SLC1A2/KAT2A/MEF2C/NFATC4/PRKN/SNCA/NR2E1/SQSTM1/CPEB3/ZMYND8/GAD2/GPER1/HRAS/KRAS/RAB8A/CLSTN3/CSPG5/CLSTN1/ERC1/SYBU/RIC3/CACNA1A/GRIK2/KCNB1/SNAP25/STX1A/STX3/VAMP2/SYT1/DOC2B/BAIAP3/SNPH/UN…	325	ENSG00000260630
GO:0098916	anterograde trans-synaptic signaling	325/3989	758/18888	2.63129655991958e-43	2.66095844841322e-40	2.17201570582452e-40	APP/EGFR/PTK2B/GLRB/NR3C1/KIT/NPR2/P2RY1/SERPINE2/RARA/RPS6KA2/STXBP1/ABCC8/VGF/FXR1/LARGE1/UNC13B/RIMS1/PLCB1/SYNE1/MAPK8IP2/VPS54/CELF4/ABL1/SLC1A1/ATP2A2/BRSK1/CACNB4/CAMK2A/EIF4E/PPP3CA/FAM107A/SLC7A11/SLC1A2/KAT2A/MEF2C/NFATC4/PRKN/SNCA/NR2E1/SQSTM1/CPEB3/ZMYND8/GAD2/GPER1/HRAS/KRAS/RAB8A/CLSTN3/CSPG5/CLSTN1/ERC1/SYBU/RIC3/CACNA1A/GRIK2/KCNB1/SNAP25/STX1A/STX3/VAMP2/SYT1/DOC2B/BAIAP3/SNPH/UN…	325	ENSG00000260630
GO:0099536	synaptic signaling	334/3989	789/18888	4.45825917993586e-43	4.13280625980054e-40	3.37341611281813e-40	APP/EGFR/PTK2B/GLRB/NR3C1/KIT/NPR2/P2RY1/SERPINE2/RARA/RPS6KA2/STXBP1/ABCC8/VGF/FXR1/LARGE1/UNC13B/RIMS1/PLCB1/SYNE1/MAPK8IP2/VPS54/CELF4/ABL1/SLC1A1/ATP2A2/BRSK1/CDK5R1/CACNB4/CAMK2A/EIF4E/PPP3CA/FAM107A/SLC7A11/SLC1A2/KAT2A/MEF2C/NFATC4/PRKN/SNCA/NR2E1/SQSTM1/CPEB3/ZMYND8/GAD2/GPER1/HRAS/KRAS/RAB8A/CLSTN3/CSPG5/CLSTN1/ERC1/SYBU/RIC3/CACNA1A/GRIK2/KCNB1/SNAP25/STX1A/STX3/VAMP2/SYT1/DOC2B/BAIAP3/…	334	ENSG00000260630
GO:0099537	trans-synaptic signaling	326/3989	764/18888	6.5581787090429e-43	5.61178307379948e-40	4.58063559062381e-40	APP/EGFR/PTK2B/GLRB/NR3C1/KIT/NPR2/P2RY1/SERPINE2/RARA/RPS6KA2/STXBP1/ABCC8/VGF/FXR1/LARGE1/UNC13B/RIMS1/PLCB1/SYNE1/MAPK8IP2/VPS54/CELF4/ABL1/SLC1A1/ATP2A2/BRSK1/CACNB4/CAMK2A/EIF4E/PPP3CA/FAM107A/SLC7A11/SLC1A2/KAT2A/MEF2C/NFATC4/PRKN/SNCA/NR2E1/SQSTM1/CPEB3/ZMYND8/GAD2/GPER1/HRAS/KRAS/RAB8A/CLSTN3/CSPG5/CLSTN1/ERC1/SYBU/RIC3/CACNA1A/GRIK2/KCNB1/SNAP25/STX1A/STX3/VAMP2/SYT1/DOC2B/BAIAP3/SNPH/UN…	326	ENSG00000260630
GO:0048812	neuron projection morphogenesis	284/3989	647/18888	3.91163151535463e-40	2.29015731456868e-37	1.86934811365369e-37	APP/BMP7/BMPR1B/BMPR2/DDR1/EGFR/FGFR2/IGF1R/NDN/NDP/NOTCH1/NPR2/PTCH1/ROBO2/SOS1/SPP1/STXBP1/UCHL1/VEGFA/WNT3/FZD4/UNC5C/SLIT2/RIMS1/SYNE1/MAPK8IP2/VPS54/ABL1/ACTB/MT3/EFNB1/FEZ1/ULK2/SMURF1/C9orf72/PRICKLE1/TAOK3/BRSK1/ADAM17/CDK5R1/CDK5R2/PPP3CA/BRSK2/SIN3A/RERE/APBB1/APBB2/EFNA1/FOXG1/NFATC4/NOTCH2/NOTCH3/NR4A2/PRKN/SMO/NR2E1/KLF7/DICER1/BCL11A/FEZF2/IMPACT/DAB2IP/ARX/ACTG1/LLGL1/ATL1/GOLGA4/R…	284	ENSG00000260630
GO:0050804	modulation of chemical synaptic transmission	229/3989	493/18888	4.20689093118285e-37	2.3398727359239e-34	1.90992848275701e-34	APP/EGFR/PTK2B/KIT/P2RY1/SERPINE2/RARA/STXBP1/VGF/FXR1/LARGE1/RIMS1/PLCB1/SYNE1/MAPK8IP2/CELF4/ABL1/SLC1A1/ATP2A2/BRSK1/CACNB4/CAMK2A/EIF4E/PPP3CA/FAM107A/SLC7A11/KAT2A/MEF2C/NFATC4/PRKN/SNCA/NR2E1/SQSTM1/CPEB3/ZMYND8/GPER1/HRAS/KRAS/RAB8A/CLSTN3/CSPG5/CLSTN1/ERC1/SYBU/CACNA1A/GRIK2/KCNB1/SNAP25/STX1A/STX3/VAMP2/SYT1/BAIAP3/UNC13A/SYT11/SYT12/PRRT2/STX1B/STXBP5/CPLX3/RNF19A/FBXO2/FBXL20/APOE/ARRB…	229	ENSG00000260630
GO:0070886	positive regulation of calcineurin-NFAT signaling cascade	3/98	21/18888	0.000168320035870711	0.0157499462136165	0.013760901178202	PTBP1/PPP3CB/PPP3CC	3	ENSG00000261786
GO:1990090	cellular response to nerve growth factor stimulus	1/2	48/18888	0.0050762681470331	0.0327159935623471	0.0163126837706994	CSTF2	1	ENSG00000263571
GO:1990089	response to nerve growth factor	1/2	50/18888	0.00528749900178727	0.0327159935623471	0.0163126837706994	CSTF2	1	ENSG00000263571
GO:1990090	cellular response to nerve growth factor stimulus	1/1	48/18888	0.00254129606099129	0.011065226598899	0.00317662007623895	CSTF2	1	ENSG00000268401
GO:1990089	response to nerve growth factor	1/1	50/18888	0.00264718339686587	0.011065226598899	0.00317662007623895	CSTF2	1	ENSG00000268401
GO:0022008	neurogenesis	72/355	1741/18888	1.08076263699887e-10	3.50167094387634e-08	2.73489829404767e-08	HMGB2/RARA/FXR1/EHMT2/XRN2/SETX/MAPK8IP2/LRRK2/ACTB/TGFB1/KDM1A/C9orf72/CCND1/BRSK1/EIF4E/BIN1/EP300/SOX2/SOX12/CPEB3/DICER1/THAP11/KRAS/NMNAT2/ENC1/BRAF/CSF1R/ERBB4/FN1/MAPK3/RET/MAP3K13/DDX6/KIF5C/MARK1/MOV10/RAC1/RNF112/TUBA1A/CIT/PHGDH/MAPT/CFL1/MAP4/NEFL/STMN2/OBSL1/CARM1/BRINP3/EIF4ENIF1/HIF1A/GFAP/GPC1/FMR1/ATOH7/CCK/DSCAM/CELSR3/PTPRD/NUMB/NUMBL/LZTS1/TRAK1/NRN1/FAT3/GRIN2A/GPR17/GABRA5/I…	72	ENSG00000270059
GO:0030182	neuron differentiation	62/355	1426/18888	3.94812390300089e-10	1.06599345381024e-07	8.32569286211768e-08	RARA/EHMT2/XRN2/SETX/MAPK8IP2/LRRK2/ACTB/KDM1A/C9orf72/CCND1/BRSK1/EIF4E/BIN1/EP300/SOX2/SOX12/CPEB3/DICER1/THAP11/NMNAT2/ENC1/BRAF/CSF1R/ERBB4/FN1/RET/MAP3K13/DDX6/KIF5C/MARK1/MOV10/RAC1/RNF112/TUBA1A/PHGDH/MAPT/CFL1/MAP4/NEFL/STMN2/OBSL1/CARM1/BRINP3/EIF4ENIF1/HIF1A/GFAP/FMR1/ATOH7/CCK/DSCAM/CELSR3/PTPRD/NUMB/NUMBL/LZTS1/TRAK1/NRN1/FAT3/GABRA5/IQSEC1/PSD/YWHAG	62	ENSG00000270059
GO:0099577	regulation of translation at presynapse, modulating synaptic transmission	2/108	3/18888	9.68170319949335e-05	0.0266141972618314	0.0244430390641556	FMR1/FXR2	2	ENSG00000272056
GO:0140244	regulation of translation at presynapse	2/108	3/18888	9.68170319949335e-05	0.0266141972618314	0.0244430390641556	FMR1/FXR2	2	ENSG00000272056
GO:1990090	cellular response to nerve growth factor stimulus	1/3	48/18888	0.00760493166122034	0.0386147008148157	0.0208446428150152	CSTF2	1	ENSG00000284642
GO:1990089	response to nerve growth factor	1/3	50/18888	0.00792096426970579	0.0386147008148157	0.0208446428150152	CSTF2	1	ENSG00000284642
GO:0022008	neurogenesis	279/1654	1741/18888	3.92005971424868e-25	3.40457186182498e-21	2.94458380219775e-21	TP53/AXL/BCL6/BMP7/BMPR1B/DDR1/CD9/BRINP1/ACE/EGFR/PTK2B/FGFR2/HMGB2/RBPJ/KIT/NDN/NELL2/NOTCH1/PBX1/SERPINE2/PTCH1/RARA/RB1/SFRP2/SOX15/FXR1/SLIT2/EHMT2/XRN2/SETX/SUN1/MAPK8IP2/CECR2/LRRK2/VPS13B/ACTB/TGFB1/KDM1A/SMURF1/C9orf72/PRICKLE1/GIGYF2/TAOK3/CDK5RAP3/EIF4E/SMARCD3/KLF4/SIN3A/MTR/HDAC5/SATB2/HDAC11/BIN1/EP300/HES1/SOX12/NR2E1/BHLHE40/NR1D1/ZEB2/OLIG2/CPEB3/MYT1L/DICER1/FEZF2/THAP11/NKX6-2/…	279	ENSG00000286214
GO:0048666	neuron development	201/1654	1157/18888	3.80920525590836e-22	1.15576343980687e-18	9.99609478709433e-19	BMP7/BMPR1B/DDR1/BRINP1/EGFR/PTK2B/FGFR2/NDN/NELL2/NOTCH1/PBX1/PTCH1/RB1/SFRP2/SLIT2/SETX/MAPK8IP2/CECR2/LRRK2/VPS13B/ACTB/KDM1A/SMURF1/C9orf72/PRICKLE1/TAOK3/KLF4/SIN3A/MTR/EP300/HES1/NR2E1/OLIG2/CPEB3/MYT1L/DICER1/FEZF2/ACTG1/ATL1/ARF4/RAB8A/NCAM1/ROCK1/UGCG/FIG4/B3GNT2/FUT9/B4GAT1/NMNAT2/MAPK8IP3/PAQR3/KCNB1/SNAP25/SYT1/UNC13A/SYT17/ENC1/APOE/BRAF/CSF1R/EPHB1/ERBB2/FN1/PAK1/CFLAR/MAP3K13/NHERF…	201	ENSG00000286214
GO:0048699	generation of neurons	243/1654	1508/18888	3.99227440347797e-22	1.15576343980687e-18	9.99609478709433e-19	TP53/AXL/BCL6/BMP7/BMPR1B/DDR1/BRINP1/EGFR/PTK2B/FGFR2/RBPJ/NDN/NELL2/NOTCH1/PBX1/PTCH1/RARA/RB1/SFRP2/SOX15/SLIT2/EHMT2/XRN2/SETX/MAPK8IP2/CECR2/LRRK2/VPS13B/ACTB/KDM1A/SMURF1/C9orf72/PRICKLE1/GIGYF2/TAOK3/CDK5RAP3/EIF4E/SMARCD3/KLF4/SIN3A/MTR/HDAC5/SATB2/BIN1/EP300/HES1/SOX12/NR2E1/OLIG2/CPEB3/MYT1L/DICER1/FEZF2/THAP11/NKX6-2/ACTG1/ATL1/ARF4/RAB8A/NCAM1/ROCK1/UGCG/FIG4/B3GNT2/FUT9/B4GAT1/NMNAT2…	243	ENSG00000286214
GO:0030182	neuron differentiation	232/1654	1426/18888	1.16442569418448e-21	2.52825928849805e-18	2.18666888255275e-18	BCL6/BMP7/BMPR1B/DDR1/BRINP1/EGFR/PTK2B/FGFR2/RBPJ/NDN/NELL2/NOTCH1/PBX1/PTCH1/RARA/RB1/SFRP2/SOX15/SLIT2/EHMT2/XRN2/SETX/MAPK8IP2/CECR2/LRRK2/VPS13B/ACTB/KDM1A/SMURF1/C9orf72/PRICKLE1/GIGYF2/TAOK3/CDK5RAP3/EIF4E/KLF4/SIN3A/MTR/HDAC5/BIN1/EP300/HES1/SOX12/NR2E1/OLIG2/CPEB3/MYT1L/DICER1/FEZF2/THAP11/NKX6-2/ACTG1/ATL1/ARF4/RAB8A/NCAM1/ROCK1/UGCG/FIG4/B3GNT2/FUT9/B4GAT1/NMNAT2/MAPK8IP3/PAQR3/KCNB1/S…	232	ENSG00000286214
GO:0031175	neuron projection development	180/1654	1010/18888	4.37443330731231e-21	7.59839065480148e-18	6.57178022757487e-18	BMP7/BMPR1B/DDR1/EGFR/PTK2B/FGFR2/NDN/NELL2/NOTCH1/PTCH1/RB1/SFRP2/SLIT2/SETX/MAPK8IP2/CECR2/LRRK2/VPS13B/ACTB/KDM1A/SMURF1/C9orf72/PRICKLE1/TAOK3/KLF4/SIN3A/MTR/EP300/HES1/NR2E1/OLIG2/CPEB3/DICER1/FEZF2/ACTG1/ATL1/ARF4/RAB8A/NCAM1/ROCK1/B3GNT2/FUT9/B4GAT1/NMNAT2/MAPK8IP3/PAQR3/SNAP25/SYT1/UNC13A/SYT17/ENC1/APOE/BRAF/CSF1R/EPHB1/ERBB2/FN1/PAK1/CFLAR/MAP3K13/NHERF1/LPAR3/PAK6/SEMA6A/NDRG4/KIF1A/CA…	180	ENSG00000286214
GO:0007268	chemical synaptic transmission	144/1654	758/18888	1.54669777820204e-19	1.34330702036847e-16	1.16181424686839e-16	ACE/EGFR/PTK2B/KIT/OXTR/SERPINE2/RARA/VGF/FXR1/MAPK8IP2/CELF4/LRRK2/SHISA6/EIF4E/SLC1A4/NR2E1/CPEB3/GAD2/RAB8A/CLSTN3/CLSTN1/CLSTN2/KCNB1/SNAP25/STX1A/SYT1/UNC13A/APOE/BRAF/EPHB1/MBP/MAPK3/RGS14/LPAR3/ATP1A2/BCR/CACNA1B/CNP/DMPK/PRKAR1B/SLC12A4/CDKL5/SYN3/P2RX6/RASD2/TUBB2B/NQO1/MAPT/MAP1A/NEFH/NEFL/UNC119/GFAP/PPT1/BACE1/FMR1/TYROBP/NR4A1/ITPR3/ADARB1/CDH8/PTPRD/PTPRS/NRXN1/PLPPR4/LZTS1/NLGN3/TB…	144	ENSG00000286214
GO:0098916	anterograde trans-synaptic signaling	144/1654	758/18888	1.54669777820204e-19	1.34330702036847e-16	1.16181424686839e-16	ACE/EGFR/PTK2B/KIT/OXTR/SERPINE2/RARA/VGF/FXR1/MAPK8IP2/CELF4/LRRK2/SHISA6/EIF4E/SLC1A4/NR2E1/CPEB3/GAD2/RAB8A/CLSTN3/CLSTN1/CLSTN2/KCNB1/SNAP25/STX1A/SYT1/UNC13A/APOE/BRAF/EPHB1/MBP/MAPK3/RGS14/LPAR3/ATP1A2/BCR/CACNA1B/CNP/DMPK/PRKAR1B/SLC12A4/CDKL5/SYN3/P2RX6/RASD2/TUBB2B/NQO1/MAPT/MAP1A/NEFH/NEFL/UNC119/GFAP/PPT1/BACE1/FMR1/TYROBP/NR4A1/ITPR3/ADARB1/CDH8/PTPRD/PTPRS/NRXN1/PLPPR4/LZTS1/NLGN3/TB…	144	ENSG00000286214
GO:0099537	trans-synaptic signaling	144/1654	764/18888	3.24853227399657e-19	2.5648638908782e-16	2.21832787629087e-16	ACE/EGFR/PTK2B/KIT/OXTR/SERPINE2/RARA/VGF/FXR1/MAPK8IP2/CELF4/LRRK2/SHISA6/EIF4E/SLC1A4/NR2E1/CPEB3/GAD2/RAB8A/CLSTN3/CLSTN1/CLSTN2/KCNB1/SNAP25/STX1A/SYT1/UNC13A/APOE/BRAF/EPHB1/MBP/MAPK3/RGS14/LPAR3/ATP1A2/BCR/CACNA1B/CNP/DMPK/PRKAR1B/SLC12A4/CDKL5/SYN3/P2RX6/RASD2/TUBB2B/NQO1/MAPT/MAP1A/NEFH/NEFL/UNC119/GFAP/PPT1/BACE1/FMR1/TYROBP/NR4A1/ITPR3/ADARB1/CDH8/PTPRD/PTPRS/NRXN1/PLPPR4/LZTS1/NLGN3/TB…	144	ENSG00000286214
GO:0099536	synaptic signaling	147/1654	789/18888	4.03709733660442e-19	2.92184919736745e-16	2.52708128017624e-16	ACE/EGFR/PTK2B/KIT/OXTR/SERPINE2/RARA/VGF/FXR1/MAPK8IP2/CELF4/LRRK2/SHISA6/EIF4E/SLC1A4/NR2E1/CPEB3/GAD2/RAB8A/CLSTN3/CLSTN1/CLSTN2/KCNB1/SNAP25/STX1A/SYT1/UNC13A/APOE/BRAF/EPHB1/MBP/MAPK3/RGS14/LPAR3/GRK2/ATP1A2/BCR/CACNA1B/CNP/DMPK/PRKAR1B/SLC12A4/CDKL5/SYN3/P2RX6/RASD2/TUBB2B/NQO1/MAPT/MAP1A/NEFH/NEFL/UNC119/GFAP/PPT1/BACE1/AGRN/FMR1/TYROBP/NR4A1/ITPR3/ADARB1/CDH8/ITPR1/PTPRD/PTPRS/NRXN1/PLPPR…	147	ENSG00000286214
GO:0050804	modulation of chemical synaptic transmission	100/1654	493/18888	8.76134565658401e-16	4.47601688396659e-13	3.87126703438907e-13	ACE/EGFR/PTK2B/KIT/OXTR/SERPINE2/RARA/VGF/FXR1/MAPK8IP2/CELF4/LRRK2/SHISA6/EIF4E/NR2E1/CPEB3/RAB8A/CLSTN3/CLSTN1/CLSTN2/KCNB1/SNAP25/STX1A/SYT1/UNC13A/APOE/BRAF/EPHB1/MAPK3/RGS14/ATP1A2/BCR/CACNA1B/DMPK/PRKAR1B/CDKL5/SYN3/TUBB2B/MAPT/MAP1A/NEFH/NEFL/GFAP/BACE1/FMR1/TYROBP/ITPR3/PTPRD/PTPRS/NRXN1/PLPPR4/LZTS1/NLGN3/TBC1D24/NTNG2/GRIA1/GRIN1/BGLAP/GABBR1/KCNQ3/CX3CR1/GRIA2/GRIA3/GRIA4/GRIN2A/PRNP/D…	100	ENSG00000286214
GO:0099177	regulation of trans-synaptic signaling	100/1654	494/18888	1.00714198706073e-15	4.85946008756804e-13	4.20290363723123e-13	ACE/EGFR/PTK2B/KIT/OXTR/SERPINE2/RARA/VGF/FXR1/MAPK8IP2/CELF4/LRRK2/SHISA6/EIF4E/NR2E1/CPEB3/RAB8A/CLSTN3/CLSTN1/CLSTN2/KCNB1/SNAP25/STX1A/SYT1/UNC13A/APOE/BRAF/EPHB1/MAPK3/RGS14/ATP1A2/BCR/CACNA1B/DMPK/PRKAR1B/CDKL5/SYN3/TUBB2B/MAPT/MAP1A/NEFH/NEFL/GFAP/BACE1/FMR1/TYROBP/ITPR3/PTPRD/PTPRS/NRXN1/PLPPR4/LZTS1/NLGN3/TBC1D24/NTNG2/GRIA1/GRIN1/BGLAP/GABBR1/KCNQ3/CX3CR1/GRIA2/GRIA3/GRIA4/GRIN2A/PRNP/D…	100	ENSG00000286214
GO:0061564	axon development	103/1654	522/18888	2.20779313896302e-15	1.00919386378389e-12	8.72842761198898e-13	BMP7/BMPR1B/DDR1/FGFR2/NDN/NELL2/NOTCH1/PTCH1/SLIT2/ACTB/SMURF1/C9orf72/PRICKLE1/KLF4/SIN3A/MTR/NR2E1/OLIG2/FEZF2/ACTG1/ATL1/RAB8A/NCAM1/B3GNT2/B4GAT1/NMNAT2/MAPK8IP3/SNAP25/APOE/BRAF/CSF1R/EPHB1/ERBB2/FN1/PAK1/MAP3K13/LPAR3/SEMA6A/CNP/KIF5C/LIMK1/RAC1/CDKL5/TUBB2B/TRIM32/MAPT/MAP1A/NEFH/NEFL/MAP1S/FZD3/APOD/POU3F2/OLIG1/ADARB1/ALCAM/CCK/CDH4/CNTN1/CTNNA2/DSCAM/CELSR3/ANOS1/L1CAM/LRP4/MAG/NRDC/PL…	103	ENSG00000286214
GO:0048812	neuron projection morphogenesis	119/1654	647/18888	3.15293540030451e-15	1.36916219758223e-12	1.184176158767e-12	BMP7/BMPR1B/DDR1/EGFR/FGFR2/NDN/NELL2/NOTCH1/PTCH1/SLIT2/MAPK8IP2/LRRK2/ACTB/SMURF1/C9orf72/PRICKLE1/TAOK3/SIN3A/NR2E1/DICER1/FEZF2/ACTG1/ATL1/RAB8A/NCAM1/ROCK1/B3GNT2/B4GAT1/SNAP25/SYT1/UNC13A/SYT17/APOE/BRAF/CSF1R/EPHB1/ERBB2/FN1/PAK1/MAP3K13/LPAR3/PAK6/SEMA6A/KIF1A/CNP/KIF5C/LIMK1/MOV10/RAC1/CDKL5/TUBA1A/TUBB2B/MAPT/CFL1/MAP1A/NEFH/NEFL/OBSL1/MAP1S/FZD3/SS18L1/POU3F2/ADARB1/ALCAM/CCK/CDH4/CNTN…	119	ENSG00000286214
GO:0070194	synaptonemal complex disassembly	1/16	2/18888	0.00169352461070171	0.0356355884477352	0.025157175582391	HSPA2	1	ENSG00000286286

## Sheet: S6.MALAT1_in_CGE_interneuron
ID	Description	GeneRatio	BgRatio	pvalue	p.adjust	qvalue	geneID	Count
GO:0030030	cell projection organization	586/3869	1611/18888	3.3785e-54	3.65385e-50	3.2647e-50	APP/BBS2/BCL2/BMP7/BMPR1B/BMPR2/SEPTIN7/EDNRA/EMP2/FER/FGFR2/MTOR/IGF1R/INSR/ITGA2/ITGA3/KIT/MYH9/SEPTIN2/NELL2/NTRK1/ROR2/PRKG1/PTN/NECTIN2/RB1/RGS2/ROBO2/SFRP1/SLIT3/SPAG1/STXBP1/TESK1/UCHL1/WNT3/NME5/UNC5C/DYNLL1/NEURL1/SLIT2/ACTR3/ACTR2/DZIP1/RIMS1/SEPTIN6/SYNE1/DNAAF11/CECR2/IFT81/IFT25/SPATA6/TTC12/CCDC40/MNS1/CFAP44/WDR19/SPTBN4/TEKT3/SPAG16/CFAP69/SPEF2/ATAT1/CFAP43/ARMC2/QRICH2/IQCG/CFAP…	586
GO:0120036	plasma membrane bounded cell projection organization	571/3869	1569/18888	8.49529e-53	4.59383e-49	4.10457e-49	APP/BBS2/BCL2/BMP7/BMPR1B/BMPR2/SEPTIN7/EDNRA/EMP2/FER/FGFR2/MTOR/IGF1R/INSR/ITGA3/KIT/MYH9/SEPTIN2/NELL2/NTRK1/ROR2/PRKG1/PTN/NECTIN2/RB1/RGS2/ROBO2/SFRP1/SLIT3/SPAG1/STXBP1/TESK1/UCHL1/WNT3/NME5/UNC5C/DYNLL1/NEURL1/SLIT2/ACTR3/ACTR2/DZIP1/RIMS1/SEPTIN6/SYNE1/DNAAF11/CECR2/IFT81/IFT25/SPATA6/TTC12/CCDC40/MNS1/CFAP44/WDR19/SPTBN4/TEKT3/SPAG16/CFAP69/SPEF2/ATAT1/CFAP43/ARMC2/IQCG/CFAP54/CEP128/VPS…	571
GO:0048699	generation of neurons	536/3869	1508/18888	8.45783e-46	3.04905e-42	2.72431e-42	APP/AXL/BAX/BCL2/BMP6/BMP7/BMPR1A/BMPR1B/BMPR2/C3/BRINP1/DNMT3A/EDNRA/ACSL4/FGFR2/FOXO3/GABRB1/IGF1R/RBPJ/ITGA3/NELL2/NTRK1/ROR2/PBX1/MED1/PRKG1/PTN/RB1/RGS2/ROBO2/SFRP1/SLIT3/STXBP1/THRB/UCHL1/WNT3/EOMES/UNC5C/NEURL1/LARGE1/SLIT2/FRS2/RIMS1/SYNE1/CHD5/CECR2/SPTBN4/ATAT1/VPS13B/NPHP4/LHX8/ERCC6/ACTB/KDM1A/ACSL6/B2M/SLC11A2/NECTIN1/EPHB2/IFT88/FEZ1/ULK2/SMURF1/KATNB1/PRICKLE1/MDM2/GIGYF2/TAOK3/TAO…	536
GO:0022008	neurogenesis	594/3869	1741/18888	1.68324e-44	4.55107e-41	4.06636e-41	APP/BMAL1/AXL/BAX/BCL2/BMP6/BMP7/BMPR1A/BMPR1B/BMPR2/C3/BRINP1/DNMT3A/EDNRA/ACSL4/FGFR2/FOXO3/MTOR/GABRB1/NR3C1/HEXB/IGF1R/RBPJ/ITGA3/KIT/LEPR/NELL2/NTRK1/ROR2/PBX1/SERPINE2/PLAG1/MED1/PRKG1/PTN/RB1/RGS2/ROBO2/SFRP1/SLIT3/STXBP1/THRB/UCHL1/WNT3/EOMES/GCM1/UNC5C/NEURL1/LARGE1/SLIT2/QKI/FRS2/RIMS1/SYNE1/SUN1/CHD5/CECR2/SPTBN4/ATAT1/VPS13B/NPHP4/LHX8/ERCC6/ACTB/TGFB1/KDM1A/ACSL6/B2M/SLC11A2/NECTIN1/…	594
GO:0048666	neuron development	436/3869	1157/18888	3.15564e-44	6.82564e-41	6.09868e-41	APP/BCL2/BMP7/BMPR1B/BMPR2/C3/BRINP1/EDNRA/FGFR2/GABRB1/IGF1R/ITGA3/NELL2/NTRK1/ROR2/PBX1/PRKG1/PTN/RB1/RGS2/ROBO2/SFRP1/SLIT3/STXBP1/THRB/UCHL1/WNT3/UNC5C/NEURL1/SLIT2/RIMS1/SYNE1/CECR2/SPTBN4/ATAT1/VPS13B/NPHP4/LHX8/ERCC6/ACTB/KDM1A/B2M/SLC11A2/NECTIN1/EPHB2/IFT88/FEZ1/ULK2/SMURF1/KATNB1/PRICKLE1/MDM2/TAOK3/TAOK1/CAMSAP3/BRSK1/CDK5R1/DDR2/PPP3CA/MYO16/BRSK2/SIN3A/RERE/APBB1/APBB2/ASCL1/RUNX1/EP…	436
GO:0030182	neuron differentiation	503/3869	1426/18888	8.67911e-42	1.56441e-38	1.39779e-38	APP/BCL2/BMP6/BMP7/BMPR1A/BMPR1B/BMPR2/C3/BRINP1/DNMT3A/EDNRA/ACSL4/FGFR2/FOXO3/GABRB1/IGF1R/RBPJ/ITGA3/NELL2/NTRK1/ROR2/PBX1/MED1/PRKG1/PTN/RB1/RGS2/ROBO2/SFRP1/SLIT3/STXBP1/THRB/UCHL1/WNT3/EOMES/UNC5C/NEURL1/SLIT2/RIMS1/SYNE1/CHD5/CECR2/SPTBN4/ATAT1/VPS13B/NPHP4/LHX8/ERCC6/ACTB/KDM1A/B2M/SLC11A2/NECTIN1/EPHB2/IFT88/FEZ1/ULK2/SMURF1/KATNB1/PRICKLE1/MDM2/GIGYF2/TAOK3/TAOK1/CAMSAP3/CDK5RAP3/BRSK1/…	503
GO:0031175	neuron projection development	380/3869	1010/18888	3.01362e-38	4.65604e-35	4.16016e-35	APP/BCL2/BMP7/BMPR1B/BMPR2/EDNRA/FGFR2/IGF1R/ITGA3/NELL2/NTRK1/ROR2/PRKG1/PTN/RB1/RGS2/ROBO2/SFRP1/SLIT3/STXBP1/UCHL1/WNT3/UNC5C/NEURL1/SLIT2/RIMS1/SYNE1/CECR2/SPTBN4/VPS13B/ERCC6/ACTB/KDM1A/B2M/SLC11A2/NECTIN1/EPHB2/IFT88/FEZ1/ULK2/SMURF1/KATNB1/PRICKLE1/MDM2/TAOK3/CAMSAP3/BRSK1/CDK5R1/DDR2/PPP3CA/MYO16/BRSK2/SIN3A/RERE/APBB1/APBB2/EP300/GLI2/GLI3/MEF2C/NEDD4/PRKN/PRRX1/KLF7/CBFA2T2/CPEB3/ZMYND8…	380
GO:0000902	cell morphogenesis	366/3869	973/18888	8.48827e-37	1.14751e-33	1.02529e-33	ALDOA/APP/AR/BCL2/BMP7/BMPR1B/BMPR2/SEPTIN7/EDNRA/FGFR2/GAS2/HEXB/IGF1R/KIT/MYH9/NELL2/NTRK1/MED1/PRKDC/PRKG1/PTN/RB1/ROBO2/SLIT3/STK4/STXBP1/UCHL1/WNT3/UNC5C/SLIT2/SPINT2/RIMS1/SYNE1/CLIC4/WDR19/SPTBN4/ACTB/SLC11A2/NECTIN1/EPHB2/FEZ1/ULK2/SMURF1/CUL3/PRICKLE1/MAPK14/TAOK3/BRSK1/CDK5R1/PPP3CA/MYO16/RHOU/BRSK2/SIN3A/RERE/CFDP1/APBB1/APBB2/EP300/GLI2/GLI3/MEF2C/NEDD4/PRKN/KLF7/YAP1/BCL11A/DAB2IP/ZF…	366
GO:0032989	cellular component morphogenesis	311/3869	786/18888	4.97622e-36	5.97976e-33	5.34289e-33	APP/BCL2/BMP7/BMPR1B/BMPR2/EDNRA/FGFR2/IGF1R/NELL2/NTRK1/PDGFRA/PRKG1/PTN/NECTIN2/ROBO2/SLIT3/STXBP1/UCHL1/WNT3/UNC5C/SLIT2/ZPBP/RIMS1/SLC9A8/SYNE1/KNL1/SPTBN4/CCDC136/ZPBP2/VPS13B/GARIN1A/ACTB/SLC11A2/NECTIN1/EPHB2/FEZ1/ULK2/SMURF1/PIKFYVE/TTN/CLASP1/PRICKLE1/TAOK3/BRSK1/CDK5R1/PPP3CA/MYO16/BRSK2/SIN3A/RERE/APBB1/APBB2/GLI2/GLI3/NEDD4/PRKN/KLF7/BCL11A/DAB2IP/ARX/ACTG1/ATL1/EXT1/GOLGA4/RAB8A/NCAM…	311
[truncated: 41 more rows]

[truncated: 4 more sheets: S6.MALAT1_in_epithelial_cell, S6.MALAT1_in_brain_cortex, S6.MALAT1_in_BRCA, S7.mice_lncRNA_identification]
